# Supplementary material for: Mitochondrial complexome reveals quality-control pathways of protein import
Source: Nature. 2023 Jan 25;614(7946):153–9. doi: 10.1038/s41586-022-05641-w (PMC9892010; doi:10.1038/s41586-022-05641-w)
Supplement: Supplementary file 4 — MS data related to identification/quantification of mitochondrial proteins. Sheet 1: MitCOM proteins (total of 906 proteins); sheet 2: mitochondrial proteins with single-peptide detection (total of 49 proteins). [file 41586_2022_5641_MOESM4_ESM.xlsx]

## Sheet: MITCOM proteins
SGD name	SGD #	UniProt accession	UniProt short name	Protein name	Gene name(s)	Mass [Da]	Length [aa]	Identified total peptides	Identified specific peptides	Submitochondrial localization	Transmembrane domains	Functional Classification
HSP60	S000004249	P19882	HSP60_	Heat shock protein 60	HSP60 MIF4 YLR259C L8479.10	60752	572	414	414	IM, MA		Protein maturation & folding
KGD1	S000001387	P20967	ODO1_	2-oxoglutarate dehydrogenase	KGD1 OGD1 YIL125W	114416	1014	396	396	MA		Energy metabolism
ATP1	S000000195	P07251	ATPA_	ATP synthase subunit alpha	ATP1 YBL099W YBL0827	58608	545	341	341	IS, IM, MA		Respiratory chain subunits
ATP2	S000003882	P00830	ATPB_	ATP synthase subunit beta	ATP2 YJR121W J2041	54794	511	302	302	IS, IM		Respiratory chain subunits
ALD4	S000005901	P46367	ALDH4_	Potassium-activated aldehyde dehydrogenase	ALD4 ALD7 ALDH2 YOR374W O6730	56724	519	290	286	MA		Energy metabolism
KGD2	S000002555	P19262	ODO2_	Dihydrolipoyllysine-residue succinyltransferase component of 2-oxoglutarate dehydrogenase complex	KGD2 YDR148C YD8358.05C	50431	463	282	282	MA		Energy metabolism
LAT1	S000005015	P12695	ODP2_	Dihydrolipoyllysine-residue acetyltransferase component of pyruvate dehydrogenase complex	LAT1 ODP2 PDA2 YNL071W N2374	51818	482	279	279	MA		Energy metabolism
LPD1	S000001876	P09624	DLDH_	Dihydrolipoyl dehydrogenase	LPD1 DHLP1 YFL018C	54010	499	272	272	MA		Energy metabolism
YME2	S000004917	P32843	YME2_	Mitochondrial escape protein 2	YME2 PRP12 RNA12 YMR302C YM9952.04C	96689	850	268	268	IM	1	DNA related processes
PDA1	S000000980	P16387	ODPA_	Pyruvate dehydrogenase E1 component subunit alpha	PDA1 YER178W	46343	420	261	261	MA		Energy metabolism
DLD1	S000002333	P32891	DLD1_	D-lactate dehydrogenase [cytochrome] 1	DLD1 DLD YDL174C	65293	587	261	259	IM		Energy metabolism
PET9	S000000126	P18239	ADT2_	ADP,ATP carrier protein 2	PET9 AAC2 YBL030C YBL0421	34426	318	244	244	IM	6	Carriers & channels
YTA12	S000004695	P40341	YTA12_	Mitochondrial respiratory chain complexes assembly protein YTA12	YTA12 RCA1 YMR089C YM9582.14C	93276	825	247	243	IM	2	Protein degradation
COR1	S000000141	P07256	QCR1_	Cytochrome b-c1 complex subunit 1	COR1 QCR1 YBL045C YBL0403	50228	457	241	241	IM		Respiratory chain subunits
NDE1	S000004753	P40215	NDH1_	External NADH-ubiquinone oxidoreductase 1	NDE1 NDH1 YMR145C YM9375.14C	62774	560	239	239	IS		Energy metabolism
QCR2	S000006395	P07257	QCR2_	Cytochrome b-c1 complex subunit 2	QCR2 COR2 UCR2 YPR191W P9677.6	40478	368	235	235	IM		Respiratory chain subunits
GUT2	S000001417	P32191	GPDM_	Glycerol-3-phosphate dehydrogenase	GUT2 YIL155C	72389	649	222	222	OM, IS, IM		Energy metabolism
CAT2	S000004506	P32796	CACP_	Carnitine O-acetyltransferase	CAT2 CAT YCAT YML042W YM8054.01	77242	670	218	218	IM		Lipid metabolism
CYB2	S000004518	P00175	CYB2_	Cytochrome b2	CYB2 YML054C YM9958.08C	65539	591	220	217	IS		Energy metabolism
ACO1	S000004295	P19414	ACON_	Aconitate hydratase	ACO1 GLU1 YLR304C L8003.22	85368	778	218	215	MA		Energy metabolism
SDH1	S000001631	Q00711	SDHA_	Succinate dehydrogenase [ubiquinone] flavoprotein subunit	SDH1 SDHA YKL148C YKL602	70229	640	213	213	IM		Respiratory chain subunits
POR1	S000005000	P04840	VDAC1_	Mitochondrial outer membrane protein porin 1	POR1 OMP2 VDAC1 YNL055C N2441 YNL2441C	30428	283	210	210	OM		Carriers & channels
YME1	S000006228	P32795	YME1_	Mitochondrial inner membrane i-AAA protease supercomplex subunit YME1	YME1 OSD1 YTA11 YPR024W YP9367.04	81772	747	207	207	IM		Protein degradation
SSC1	S000003806	P0CS90	HSP77_	Heat shock protein SSC1	SSC1 ENS1 YJR045C J1639	70628	654	207	206	IM, MA		Protein maturation & folding
MIS1	S000000288	P09440	C1TM_	C-1-tetrahydrofolate synthase	MIS1 YBR084W YBR0751	106217	975	213	204			Cofactor biosynthesis
MIC60	S000001724	P36112	MIC60_	MICOS complex subunit MIC60	MIC60 AIM28 FCJ1 FMP13 YKR016W	61082	540	204	204	IM	1	Morphology & dynamics
IDH1	S000004982	P28834	IDH1_	Isocitrate dehydrogenase [NAD] subunit 1	IDH1 YNL037C N2690	39324	360	194	194	MA		Energy metabolism
PIM1	S000000118	P36775	LONM_	Lon protease homolog	PIM1 LON YBL022C YBL0440	127112	1133	189	189	MA		Protein degradation
GCV2	S000004801	P49095	GCSP_	Glycine dehydrogenase	GCV2 GSD2 YMR189W YM9646.01	114451	1034	179	179			Amino acid metabolism
IDH2	S000005662	P28241	IDH2_	Isocitrate dehydrogenase [NAD] subunit 2	IDH2 YOR136W O3326 YOR3326W	39739	369	173	173	MA		Energy metabolism
OM45	S000001398	P16547	OM45_	Mitochondrial outer membrane protein OM45	OM45 YIL136W	44580	393	172	170	OM	1	Unknown
NDI1	S000004589	P32340	NDI1_	Rotenone-insensitive NADH-ubiquinone oxidoreductase	NDI1 YML120C YM7056.06C	57250	513	169	169	IM, MA		Energy metabolism
PDB1	S000000425	P32473	ODPB_	Pyruvate dehydrogenase E1 component subunit beta	PDB1 YBR221C YBR1511	40054	366	164	164	MA		Energy metabolism
ICL2	S000006210	Q12031	ACEB_	Mitochondrial 2-methylisocitrate lyase	ICL2 YPR006C LPZ6C YP9723.06C	64976	575	162	162	MA		Energy metabolism
SHM1	S000000467	P37292	GLYM_	Serine hydroxymethyltransferase	SHM1 SHMT1 YBR263W YBR1732	53686	490	164	160			Amino acid metabolism
ATP3	S000000243	P38077	ATPG_	ATP synthase subunit gamma	ATP3 ATP3a ATP3b YBR039W YBR0408	34351	311	159	159	IM		Respiratory chain subunits
CIT1	S000005284	P00890	CISY1_	Citrate synthase	CIT1 GLU3 LYS6 YNR001C N2019	53360	479	164	153	MA		Energy metabolism
MIR1	S000003838	P23641	MPCP_	Mitochondrial phosphate carrier protein	MIR1 YJR077C J1837	32812	311	150	150	IM	6	Carriers & channels
PUT2	S000001079	P07275	PUT2_	Delta-1-pyrroline-5-carboxylate dehydrogenase	PUT2 YHR037W	64435	575	148	148	IM, MA		Amino acid metabolism
FUM1	S000006183	P08417	FUMH_	Fumarate hydratase	FUM1 YPL262W	53152	488	148	148	MA		Energy metabolism
RSM23	S000003097	Q01163	RT23_	37S ribosomal protein S23	RSM23 YGL129C G2856	50867	450	146	146	MA		Mitochondrial ribosomes
HFA1	S000004820	P32874	HFA1_	Acetyl-CoA carboxylase	HFA1 YMR207C YM8261.01C YM8325.08C	259163	2273	148	144			Lipid metabolism
NCA2	S000006359	Q12374	NCA2_	Nuclear control of ATPase protein 2	NCA2 YPR155C	70862	616	137	137	OM	2	Respiratory chain assembly
VPS13	S000003963	Q07878	VPS13_	Vacuolar protein sorting-associated protein 13	VPS13 SOI1 VPT2 YLL040C	357849	3144	134	134			Morphology & dynamics
ACH1	S000000111	P32316	ACH1_	Acetyl-CoA hydrolase	ACH1 YBL015W YBL03.18 YBL0304	58712	526	132	132			Energy metabolism
TOM40	S000004816	P23644	TOM40_	Mitochondrial import receptor subunit TOM40	TOM40 ISP42 MOM38 YMR203W YM8325.04	42038	387	128	128	OM		Protein import & biogenesis
PDX1	S000003425	P16451	ODPX_	Pyruvate dehydrogenase complex protein X component	PDX1 YGR193C G7579	45362	410	127	127	MA		Energy metabolism
PHB1	S000003364	P40961	PHB1_	Prohibitin-1	PHB1 PHB YGR132C	31427	287	124	124	IM		Protein maturation & folding
MSS116	S000002602	P15424	MS116_	ATP-dependent RNA helicase MSS116	MSS116 YDR194C YD9346.05C	76269	664	122	122	MA		mRNA related processes
ATP7	S000001499	P30902	ATP7_	ATP synthase subunit d	ATP7 YKL016C	19810	174	117	117	IM		Respiratory chain subunits
RIP1	S000000750	P08067	UCRI_	Cytochrome b-c1 complex subunit Rieske	RIP1 YEL024W	23365	215	116	116	IM	1	Respiratory chain subunits
PDH1	S000006206	Q12428	PRPD_	Probable 2-methylcitrate dehydratase	PDH1 YPR002W LPZ2W YP9723.02	57684	516	111	111	OM		Energy metabolism
MDL2	S000006191	P33311	MDL2_	ATP-dependent permease MDL2	MDL2 SSH1 YPL270W	85137	773	112	110	IM	3	Carriers & channels
MGR3	S000004721	Q04472	MGR3_	Mitochondrial inner membrane i-AAA protease supercomplex subunit MGR3	MGR3 FMP24 YMR115W YM9718.14	58004	501	110	110	IM	1	Protein degradation
MRPL3	S000004626	P36516	RM03_	54S ribosomal protein L3	MRPL3 YMR024W YM9711.14	44000	390	110	110	MA		Mitochondrial ribosomes
LSC2	S000003476	P53312	SUCB_	Succinate--CoA ligase [ADP-forming] subunit beta	LSC2 YGR244C G8625	46901	427	108	108			Energy metabolism
AGC1	S000006225	Q12482	AGC1_	Mitochondrial aspartate-glutamate transporter AGC1	AGC1 YPR021C YP9367.01C	104304	902	107	107	IM	6	Carriers & channels
CYM1	S000002838	P32898	CYM1_	Mitochondrial presequence protease	CYM1 MOP112 YDR430C D9461.18	112180	989	107	107	IS, MA		Protein degradation
PHB2	S000003463	P50085	PHB2_	Prohibitin-2	PHB2 YGR231C G8561	34407	310	106	106	IM	1	Protein maturation & folding
CHA1	S000000569	P25379	STDH_	Catabolic L-serine/threonine dehydratase [Includes: L-serine dehydratase	CHA1 YCL064C YCL64C	39301	360	106	106	MA		Amino acid metabolism
NFS1	S000000522	P25374	NFS1_	Cysteine desulfurase	NFS1 SPL1 YCL017C	54467	497	105	105			Fe/S protein biogenesis
ILV5	S000004347	P06168	ILV5_	Ketol-acid reductoisomerase	ILV5 YLR355C L9638.7	44368	395	103	103	MA		DNA related processes
ATP4	S000005999	P05626	ATPF_	ATP synthase subunit 4	ATP4 YPL078C LPF7C	26925	244	102	102	IM		Respiratory chain subunits
ARG5,6	S000000871	Q01217	ARG56_	Protein ARG5,6	ARG5,6 YER069W	94869	863	101	101	MA		Amino acid metabolism
RPO41	S000001858	P13433	RPOM_	DNA-directed RNA polymerase	RPO41 YFL036W	153047	1351	100	100	MA		mRNA related processes
MSC6	S000005881	Q08818	MSC6_	Meiotic sister-chromatid recombination protein 6	MSC6 YOR354C	79947	692	98	98	MA		Ribo. assembly & translation
TOM70	S000005065	P07213	TOM70_	Mitochondrial import receptor subunit TOM70	TOM70 MAS70 OMP1 YNL121C N1905	70123	617	98	98	OM	1	Protein import & biogenesis
ILV2	S000004714	P07342	ILVB_	Acetolactate synthase catalytic subunit	ILV2 SMR1 YMR108W YM9718.07	74937	687	97	97			Amino acid metabolism
MRP51	S000006039	Q02950	RT51_	37S ribosomal protein MRP51	MRP51 YPL118W	39445	344	95	95	MA		Mitochondrial ribosomes
MDH1	S000001568	P17505	MDHM_	Malate dehydrogenase	MDH1 YKL085W	35650	334	94	94	MA		Energy metabolism
BCS1	S000002783	P32839	BCS1_	Mitochondrial chaperone BCS1	BCS1 YDR375C D9481.17	51107	456	94	94	IM	1	Respiratory chain assembly
IDP1	S000002224	P21954	IDHP_	Isocitrate dehydrogenase [NADP]	IDP1 YDL066W	48190	428	106	93	MA		Energy metabolism
NAM9	S000005081	P27929	NAM9_	37S ribosomal protein NAM9	NAM9 MNA6 YNL137C N1211 N1840	56356	486	93	93	MA		Mitochondrial ribosomes
MDM38	S000005387	Q08179	MDM38_	Mitochondrial distribution and morphology protein 38	MDM38 YOL027C	65005	573	93	93	IM	1	Ribo. assembly & translation
ILV3	S000003777	P39522	ILV3_	Dihydroxy-acid dehydratase	ILV3 YJR016C J1450	62861	585	93	93			Amino acid metabolism
SDH2	S000003964	P21801	SDHB_	Succinate dehydrogenase [ubiquinone] iron-sulfur subunit	SDH2 SDH SDHB YLL041C	30231	266	92	92	IM		Respiratory chain subunits
MIC26	S000003467	P50087	MIC26_	MICOS subunit MIC26	MIC26 MCS29 MIO27 MOS2 YGR235C G8575	26912	233	91	91	IM	2	Morphology & dynamics
AEP2	S000004895	P22136	AEP2_	ATPase expression protein 2	AEP2 ATP13 YMR282C YM8021.08C	67523	580	90	90			Respiratory chain assembly
TIM50	S000005984	Q02776	TIM50_	Mitochondrial import inner membrane translocase subunit TIM50	TIM50 YPL063W	55099	476	89	89	IM	1	Protein import & biogenesis
HSP78	S000002666	P33416	HSP78_	Heat shock protein 78	HSP78 YDR258C YD9320A.08C	91336	811	88	87	MA		Protein maturation & folding
MCR1	S000001633	P36060	MCR1_	NADH-cytochrome b5 reductase 2	MCR1 YKL150W YKL605	34138	302	86	86	OM, IS	1	Lipid metabolism
AIM24	S000003841	P47127	AIM24_	Altered inheritance of mitochondria protein 24	AIM24 FMP26 YJR080C J1847	44428	394	86	86	IM		Morphology & dynamics
TCD2	S000001510	P36101	TCD2_	tRNA threonylcarbamoyladenosine dehydratase 2	TCD2 YKL027W	50266	447	84	84	OM	3	tRNA related processes
TCD1	S000001045	P38756	TCD1_	tRNA threonylcarbamoyladenosine dehydratase 1	TCD1 YHR003C	48883	429	84	84	OM	3	tRNA related processes
CYT1	S000005591	P07143	CY1_	Cytochrome c1, heme protein	CYT1 CTC1 YOR065W YOR29-16	34055	309	83	83	IM	1	Respiratory chain subunits
ATP5	S000002706	P09457	ATPO_	ATP synthase subunit 5	ATP5 OSCP YDR298C D9740.11	22814	212	82	82	IM		Respiratory chain subunits
SFC1	S000003856	P33303	SFC1_	Succinate/fumarate mitochondrial transporter	SFC1 ACR1 YJR095W J1921	35340	322	82	82	IM	6	Carriers & channels
NAM2	S000004374	P11325	SYLM_	Leucine--tRNA ligase	NAM2 MSL1 YLR382C L3502.6	101920	894	82	82	MA		tRNA related processes
TCM62	S000000248	P38228	TCM62_	Mitochondrial chaperone TCM62	TCM62 YBR044C YBR0414	64252	572	81	81	IM, MA	1	Respiratory chain assembly
FZO1	S000000383	P38297	FZO1_	Mitofusin FZO1	FZO1 YBR179C YBR1241	97808	855	81	81	OM, IM	2	Morphology & dynamics
LEU4	S000005048	P06208	LEU1_	2-isopropylmalate synthase	LEU4 YNL104C N2173	68409	619	108	80			Amino acid metabolism
GGC1	S000002357	P38988	GGC1_	Mitochondrial GTP/GDP carrier protein 1	GGC1 SHM1 YHM1 YDL198C D1214	33215	300	80	80	IM	6	Carriers & channels
MRP4	S000000996	P32902	RT04_	37S ribosomal protein MRP4	MRP4 MRP4A YHL004W	44152	394	79	79	MA		Mitochondrial ribosomes
DLD2	S000002337	P46681	DLD2_	D-2-hydroxyglutarate--pyruvate transhydrogenase DLD2	DLD2 AIP2 YDL178W	59268	530	78	78	MA		Energy metabolism
RSM24	S000002582	Q03976	RT24_	37S ribosomal protein S24	RSM24 YDR175C	37393	319	78	78	MA		Mitochondrial ribosomes
MCY1	S000003244	P53206	MCY1_	Putative mitochondrial cysteine synthase	MCY1 YGR012W	42801	393	76	76	OM	1	Unknown
MRP7	S000004950	P12687	RM02_	54S ribosomal protein L2	MRP7 MRPL2 YNL005C N2007	43227	371	76	76	MA		Mitochondrial ribosomes
MAE1	S000001512	P36013	MAOM_	NAD-dependent malic enzyme	MAE1 YKL029C	74376	669	76	76	MA		Energy metabolism
RMD9	S000003075	P53140	RMD9_	Protein RMD9	RMD9 YGL107C G3075	74596	646	76	74	IM		Ribo. assembly & translation
AEP1	S000004668	P32493	AEP1_	ATPase expression protein 1	AEP1 NCA1 YMR064W YM9916.03	59748	518	74	74			Respiratory chain assembly
ETR1	S000000230	P38071	ETR1_	Enoyl-[acyl-carrier-protein] reductase	ETR1 MRF1 MRF1' YBR026C YBR0310	42067	380	74	74	MA		Lipid metabolism
ODC1	S000006055	Q03028	ODC1_	Mitochondrial 2-oxodicarboxylate carrier 1	ODC1 YPL134C LPI11C	34206	310	74	74	IM	6	Carriers & channels
TIM44	S000001284	Q01852	TIM44_	Mitochondrial import inner membrane translocase subunit TIM44	TIM44 ISP45 MIM44 MPI1 YIL022W	48854	431	74	74	IM		Protein import & biogenesis
LSC1	S000005668	P53598	SUCA_	Succinate--CoA ligase [ADP-forming] subunit alpha	LSC1 YOR142W YOR3352W	35032	329	73	73	MA		Energy metabolism
CIR2	S000005883	Q08822	ETFD_	Probable electron transfer flavoprotein-ubiquinone oxidoreductase	CIR2 YOR356W	69634	631	75	72	IM		Unknown
MIC27	S000005044	P50945	MIC27_	MICOS complex subunit MIC27	MIC27 AIM37 MCS27 YNL100W N2190	26960	234	72	72	IM	2	Morphology & dynamics
MGR1	S000000549	P25573	MGR1_	Mitochondrial inner membrane i-AAA protease supercomplex subunit MGR1	MGR1 YCL044C YCL314 YCL44C	47156	417	72	72	IM	2	Protein degradation
HFD1	S000004716	Q04458	HFD1_	Fatty aldehyde dehydrogenase HFD1	HFD1 YMR110C YM9718.09C	59979	532	71	71	OM	1	Cofactor biosynthesis
TIM54	S000003590	P47045	TIM54_	Mitochondrial import inner membrane translocase subunit TIM54	TIM54 YJL054W J1150	54183	478	71	71	IM	1	Protein import & biogenesis
FSF1	S000005797	Q12029	FSF1_	Sideroflexin FSF1	FSF1 YOR271C	35414	327	71	71	IM	4	Unknown
CBP3	S000006136	P21560	CBP3_	Protein CBP3	CBP3 YPL215W P1775	39084	335	71	71	MA	1	Respiratory chain assembly
TUF1	S000005713	P02992	EFTU_	Elongation factor Tu	TUF1 TUFM YOR187W	47972	437	70	70			Ribo. assembly & translation
STT4	S000004296	P37297	STT4_	Phosphatidylinositol 4-kinase STT4	STT4 YLR305C L2142.4	214607	1900	69	69			Regulation & signaling
CDC48	S000002284	P25694	CDC48_	Cell division control protein 48	CDC48 YDL126C	91996	835	69	69	OM		Protein degradation
MSD1	S000006025	P15179	SYDM_	Aspartate--tRNA ligase	MSD1 YPL104W LPG5W	75461	658	68	68	MA		tRNA related processes
HER2	S000004907	Q03557	GATA_	Glutamyl-tRNA(Gln) amidotransferase subunit A	HER2 GEP6 LRC6 YMR293C	50919	464	68	68	IM		tRNA related processes
COX15	S000000943	P40086	COX15_	Cytochrome c oxidase assembly protein COX15	COX15 YER141W	54658	486	68	68	IM	7	Cofactor biosynthesis
MRPS9	S000000350	P38120	RT09_	37S ribosomal protein S9	MRPS9 YBR146W YBR1123	31925	278	67	67	MA		Mitochondrial ribosomes
AIM10	S000000889	P39965	SYPM_	Probable proline--tRNA ligase	AIM10 YER087W	65880	576	66	66			Unknown
ARG7	S000004666	Q04728	ARGJ_	Arginine biosynthesis bifunctional protein ArgJ	ARG7 ECM40 YMR062C YM9916.01C	47849	441	66	66	MA		Amino acid metabolism
CCM1	S000003382	P48237	CCM1_	Mitochondrial group I intron splicing factor CCM1	CCM1 DMR1 RRG2 YGR150C G6642	101423	864	66	66			mRNA related processes
MDJ1	S000001878	P35191	MDJ1_	DnaJ homolog 1	MDJ1 YFL016C	55561	511	66	66	IM, MA		Protein maturation & folding
ATP25	S000004704	Q03153	ATP25_	ATPase synthesis protein 25	ATP25 YMR098C YM6543.05C	70414	612	66	66	IM		Respiratory chain assembly
ATM1	S000004916	P40416	ATM1_	Iron-sulfur clusters transporter ATM1	ATM1 MDY YMR301C YM9952.03C	77522	690	65	65	IM	6	Fe/S protein biogenesis
MRX9	S000002185	Q07349	MRX9_	MIOREX complex component 9	MRX9 YDL027C D2800	48312	420	65	65		2	Unknown
SHE9	S000002801	Q04172	SHE9_	Sensitive to high expression protein 9	SHE9 MDM33 YDR393W D9509.13	53571	456	66	64	IM	2	Morphology & dynamics
RCF1	S000004492	Q03713	RCF1_	Respiratory supercomplex factor 1	RCF1 AIM31 YML030W	18477	159	64	64	IM	5	Respiratory chain assembly
MRP1	S000002755	P10662	RT01_	37S ribosomal protein MRP1	MRP1 YDR347W D9651.1	36729	321	64	64	MA		Mitochondrial ribosomes
TEF1	S000006284	P02994	EF1A_	Elongation factor 1-alpha	TEF1 YPR080W P9513.7; TEF2 YBR118W YBR0913	50033	458	64	64			Ribo. assembly & translation
MGM1	S000005737	P32266	MGM1_	Dynamin-like GTPase MGM1	MGM1 MDM17 YOR211C YOR50-1	99178	881	65	63	IS, IM, MA	1	Morphology & dynamics
PET127	S000005543	P32606	PT127_	Putative mitochondrial translation system component PET127	PET127 YOR017W OR26.07	93408	800	64	63			mRNA related processes
YHM2	S000004854	Q04013	YHM2_	Citrate/oxoglutarate carrier protein	YHM2 YMR241W YM9408.03	34185	314	63	63	IM, MA	6	Carriers & channels
MAS2	S000001066	P11914	MPPA_	Mitochondrial-processing peptidase subunit alpha	MAS2 MIF2 YHR024C	53338	482	63	63	MA		Protein maturation & folding
GCV1	S000002426	P48015	GCST_	Aminomethyltransferase	GCV1 YDR019C YD9335.05C	44469	400	63	63			Amino acid metabolism
RPM2	S000004556	Q02773	RPM2_	Ribonuclease P protein component	RPM2 YML091C	139348	1202	64	62	MA		mRNA related processes
MCO76	S000006030	Q02981	YP109_	ABC1 family protein YPL109C	YPL109C LPH17C	76176	657	63	62			Unknown
HEM15	S000005702	P16622	HEMH_	Ferrochelatase	HEM15 YOR176W	44596	393	62	62	IM		Cofactor biosynthesis
AIM9	S000000882	P40053	AIM9_	Altered inheritance of mitochondria protein 9	AIM9 FMP29 YER080W	72414	627	62	62			Unknown
MGM101	S000003905	P32787	MG101_	Mitochondrial genome maintenance protein MGM101	MGM101 MGM9 YJR144W J2181	30091	269	62	62	MA		DNA related processes
MSS51	S000004193	P32335	MSS51_	Protein MSS51	MSS51 YLR203C L8167.17	50880	436	62	62	IM		Respiratory chain assembly
RSM25	S000001355	P40496	RT25_	37S ribosomal protein S25	RSM25 YIL093C	30513	264	62	62	MA		Mitochondrial ribosomes
BNA4	S000000194	P38169	KMO_	Kynurenine 3-monooxygenase	BNA4 YBL098W YBL0828	52429	460	60	60	OM		Cofactor biosynthesis
MRPL1	S000002523	Q04599	RM01_	54S ribosomal protein L1	MRPL1 YDR116C YD9727.11C	30996	285	60	60	MA		Mitochondrial ribosomes
ILV6	S000000515	P25605	ILV6_	Acetolactate synthase small subunit	ILV6 YCL009C YCL9C	33987	309	60	60	MA		Amino acid metabolism
ADH3	S000004688	P07246	ADH3_	Alcohol dehydrogenase 3	ADH3 YMR083W YM9582.08	40370	375	63	59	MA		Energy metabolism
NCP1	S000001084	P16603	NCPR_	NADPH--cytochrome P450 reductase	NCP1 CPR1 NCPR1 PRD1 YHR042W	76772	691	59	59	OM	1	Redox Enzymes
RSM7	S000003874	P47150	RT07_	37S ribosomal protein S7	RSM7 YJR113C J2020	27816	247	58	58	MA		Mitochondrial ribosomes
TOM71	S000001159	P38825	TOM71_	Protein TOM71	TOM71 TOM72 YHR117W	71856	639	58	58	OM	1	Protein import & biogenesis
COX2	S000007281	P00410	COX2_	Cytochrome c oxidase subunit 2	COX2 OXI1 Q0250	28567	251	58	58	IM	2	Respiratory chain subunits
QCR7	S000002937	P00128	QCR7_	Cytochrome b-c1 complex subunit 7	QCR7 CRO1 UCR7 YDR529C D9719.32	14565	127	57	57	IM		Respiratory chain subunits
PET309	S000004057	P32522	PT309_	Pentatricopeptide repeat-containing protein PET309	PET309 YLR067C L2189	112646	965	57	57	IM	1	Respiratory chain assembly
ILV1	S000000888	P00927	THDH_	Threonine dehydratase	ILV1 YER086W	63831	576	57	57			Amino acid metabolism
MRPL40	S000006094	P36534	RM40_	54S ribosomal protein L40	MRPL40 YPL173W	33751	297	57	57	MA		Mitochondrial ribosomes
OMS1	S000002724	Q06668	OMS1_	Methyltransferase OMS1	OMS1 YDR316W	55589	471	57	57	IM	1	Unknown
MRPL35	S000002730	Q06678	RM35_	54S ribosomal protein L35	MRPL35 YDR322W D9798.5	42825	367	57	57	MA		Mitochondrial ribosomes
APE2	S000001640	P32454	APE2_	Aminopeptidase 2	APE2 LAP1 YKL157W YKL158W YKL611 YKL612	107755	952	60	56			Amino acid metabolism
PET112	S000000176	P33893	GATB_	Glutamyl-tRNA(Gln) amidotransferase subunit B	PET112 YBL080C YBL0724	61869	541	56	56			tRNA related processes
ISM1	S000005961	P48526	SYIM_	Isoleucine--tRNA ligase	ISM1 YPL040C P7102.10	115794	1002	56	56	MA		tRNA related processes
VAS1	S000003326	P07806	SYV_	Valine--tRNA ligase	VAS1 YGR094W	125770	1104	56	56			tRNA related processes
PIC2	S000000855	P40035	PIC2_	Mitochondrial phosphate carrier protein 2	PIC2 YER053C	33528	300	56	56	IM	6	Carriers & channels
FMP25	S000004067	Q08023	FMP25_	Protein FMP25	FMP25 YLR077W	66690	583	56	56	IM	1	Respiratory chain assembly
MEF1	S000004059	P25039	EFGM_	Elongation factor G	MEF1 YLR069C L2195	84574	761	55	55			Ribo. assembly & translation
MRPS35	S000003397	P53292	RT35_	37S ribosomal protein S35	MRPS35 YGR165W	39575	345	55	55	MA		Mitochondrial ribosomes
VAR1	S000007275	P02381	RMAR_	Ribosomal protein VAR1	VAR1 Q0140	47123	398	55	55	MA		Mitochondrial ribosomes
MRPL13	S000001714	Q02204	RM13_	54S ribosomal protein L13	MRPL13 YKR006C YK105	30271	264	55	55	MA		Mitochondrial ribosomes
PET123	S000005684	P17558	RTPT_	37S ribosomal protein PET123	PET123 YOR158W	35998	318	55	54	MA		Mitochondrial ribosomes
RCI37	S000001339	P40508	PUP1_	PUP1 protein homolog	YIL077C	36946	320	54	54		2	Unknown
COX5A	S000004997	P00424	COX5A_	Cytochrome c oxidase subunit 5A	COX5A YNL052W N2474 YNL2474W	17140	153	58	53	IM	1	Respiratory chain subunits
SOD2	S000001050	P00447	SODM_	Superoxide dismutase [Mn]	SOD2 YHR008C	25774	233	53	53	MA		Redox enzymes
MRP13	S000003316	P12686	RT13_	37S ribosomal protein MRP13	MRP13 YGR084C	38988	339	53	53	MA		Mitochondrial ribosomes
AIM46	S000001242	P38885	AIM46_	Altered inheritance of mitochondria protein 46	AIM46 FMP34 YHR199C	34113	310	53	53			Unknown
MRPL17	S000005196	P36528	RM17_	54S ribosomal protein L17	MRPL17 MRPL30 YNL252C N0864	32213	281	53	53	MA		Mitochondrial ribosomes
LYS12	S000001356	P40495	LYS12_	Homoisocitrate dehydrogenase	LYS12 LYS10 LYS11 YIL094C YI9910.02C	40069	371	52	52			Amino acid metabolism
TES1	S000003780	P41903	PTE1_	Peroxisomal acyl-coenzyme A thioester hydrolase 1	TES1 PTE1 YJR019C J1456	40260	349	52	52			Lipid metabolism
MIC12	S000000466	P38341	MIC12_	MICOS complex subunit MIC12	MIC12 AIM5 FMP51 MCS12 YBR262C YBR1731	12388	106	52	52	IM	1	Morphology & dynamics
FMP10	S000000984	P40098	FMP10_	Uncharacterized mitochondrial membrane protein FMP10	FMP10 YER182W	27698	244	52	52		2	Unknown
MIC19	S000001907	P43594	MIC19_	MICOS complex subunit MIC19	MIC19 AIM13 MCS19 YFR011C	18855	170	52	52	IM		Morphology & dynamics
ALO1	S000004551	P54783	ALO_	D-arabinono-1,4-lactone oxidase	ALO1 YML086C	59494	526	52	52	OM		Redox enzymes
DSS1	S000004900	P39112	DSS1_	Exoribonuclease II	DSS1 MSU1 YMR287C YM8021.13C	110822	969	52	52	MA		mRNA related processes
MRPL22	S000005121	P53881	RM22_	54S ribosomal protein L22	MRPL22 YNL177C N1657	34897	309	52	52	MA		Mitochondrial ribosomes
RSM10	S000002448	Q03201	RT10_	37S ribosomal protein S10	RSM10 YDR041W YD6888.03	23424	203	52	52	MA		Mitochondrial ribosomes
MRPL11	S000002361	P36521	RM11_	54S ribosomal protein L11	MRPL11 YDL202W D1070	28515	249	51	51	MA		Mitochondrial ribosomes
DIC1	S000004340	Q06143	DIC1_	Mitochondrial dicarboxylate transporter	DIC1 YLR348C	32992	298	51	51	IM	6	Carriers & channels
PET111	S000004870	P08468	PT111_	Protein PET111	PET111 YMR257C YM9920.11C	94523	800	50	50	IM, MA		Respiratory chain assembly
MRPL20	S000001793	P22354	RM20_	54S ribosomal protein L20	MRPL20 YKR085C YKR405	22392	195	50	50	MA		Mitochondrial ribosomes
MRPS5	S000000455	P33759	RT05_	37S ribosomal protein S5	MRPS5 YBR251W YBR1704	34883	307	50	50	MA		Mitochondrial ribosomes
FMP52	S000000806	P40008	FMP52_	Protein FMP52	FMP52 YER004W	25086	231	50	50	OM		Unknown
MIC10	S000007547	Q96VH5	MIC10_	MICOS complex subunit MIC10	MIC10 MCS10 MIO10 MOS1 YCL057C-A	10408	97	49	49	IM	1	Morphology & dynamics
YML6	S000004487	P51998	RL4P_	54S ribosomal protein YmL6	YML6 YML025C	31970	286	49	49	MA		Mitochondrial ribosomes
MDL1	S000004178	P33310	MDL1_	ATP-dependent permease MDL1	MDL1 YLR188W L9470.3	75950	695	49	48	IM	5	Carriers & channels
AYR1	S000001386	P40471	AYR1_	NADPH-dependent 1-acyldihydroxyacetone phosphate reductase	AYR1 GBG1 YIL124W	32814	297	48	48	OM		Lipid metabolism
MRPL10	S000005228	P36520	RM10_	54S ribosomal protein L10	MRPL10 MRPL18 YNL284C N0580	36347	322	48	48	MA		Mitochondrial ribosomes
RCF2	S000005301	P53721	RCF2_	Respiratory supercomplex factor 2	RCF2 AIM38 YNR018W N3185	25344	224	48	48	IM	5	Respiratory chain assembly
BAT1	S000001251	P38891	BCA1_	Branched-chain-amino-acid aminotransferase	BAT1 ECA39 TWT1 YHR208W	43596	393	53	47	MA		Amino acid metabolism
PNT1	S000005792	P38969	PNT1_	Pentamidine resistance factor	PNT1 YOR266W	48934	423	48	47	IM	1	Protein import & biogenesis
MST1	S000001677	P07236	SYTM_	Threonine--tRNA ligase	MST1 YKL194C	54092	462	47	47	MA		tRNA related processes
TIM11	S000007255	P81449	ATPJ_	ATP synthase subunit e	TIM11 ATP21 YDR322C-A YDR322BC	10876	96	47	47	IM		Respiratory chain subunits
MRPL4	S000004431	P36517	RM04_	54S ribosomal protein L4	MRPL4 YLR439W L9753.1	36965	319	46	46	MA		Mitochondrial ribosomes
COX4	S000003155	P04037	COX4_	Cytochrome c oxidase subunit 4	COX4 YGL187C G1362	17143	155	45	45	IM		Respiratory chain subunits
MSY1	S000006018	P48527	SYYM_	Tyrosine--tRNA ligase	MSY1 YPL097W LPG11W	55287	492	45	45	MA		tRNA related processes
SHY1	S000003344	P53266	SHY1_	Cytochrome oxidase assembly protein SHY1	SHY1 YGR112W G6150	45056	389	45	45	IM	2	Respiratory chain assembly
TOM20	S000003314	P35180	TOM20_	Mitochondrial import receptor subunit TOM20	TOM20 MAS20 MOM19 YGR082W	20317	183	45	45	OM	1	Protein import & biogenesis
YHB1	S000003466	P39676	FHP_	Flavohemoprotein	YHB1 YHB YGR234W G8572	44646	399	45	45	MA		Redox enzymes
STE23	S000004381	Q06010	STE23_	A-factor-processing enzyme	STE23 YLR389C L8084.12	117579	1027	45	45			Protein maturation & folding
RSM28	S000002902	Q03430	RSM28_	37S ribosomal protein RSM28	RSM28 YDR494W	41216	361	44	44	MA		Mitochondrial ribosomes
ARG2	S000003607	P40360	NAGS_	Amino-acid acetyltransferase	ARG2 YJL071W HRB574 J1091	65610	574	44	44	MA		Amino acid metabolism
RSM22	S000001638	P36056	RT22_	Probable S-adenosyl-L-methionine-dependent RNA methyltransferase RSM22	RSM22 YKL155C YKL610	72190	628	44	44	MA		Mitochondrial ribosomes
YLH47	S000006329	Q06493	YLH47_	LETM1 domain-containing protein YLH47	YLH47 MRS7 YPR125W	52174	454	44	44	IM	1	Protein import & biogenesis
MCP2	S000004243	Q06567	MCP2_	ABC1 family protein MCP2	MCP2 MRX13 YLR253W L9672.2	65917	569	44	44	IM	1	Lipid metabolism
MRPL23	S000005676	Q12487	RM23_	54S ribosomal protein L23	MRPL23 YOR150W O3530	18463	163	44	44	MA		Mitochondrial ribosomes
CYC1	S000003809	P00044	CYC1_	Cytochrome c isoform 1	CYC1 YJR048W J1653	12182	109	47	43	IS		Respiratory chain subunits
SAM50	S000004971	P53969	SAM50_	Sorting assembly machinery 50 kDa subunit	SAM50 TOB55 YNL026W N2802	54406	484	43	43	OM		Protein import & biogenesis
COX13	S000003159	P32799	COX13_	Cytochrome c oxidase subunit 13	COX13 YGL191W G1341	15021	129	43	43	IM	1	Respiratory chain subunits
DIA4	S000001053	P38705	SYSM_	Serine--tRNA ligase	DIA4 YHR011W	50390	446	43	43	MA		tRNA related processes
ATP16	S000002162	Q12165	ATPD_	ATP synthase subunit delta	ATP16 YDL004W D2935 YD8119.03	17020	160	45	42	IM		Respiratory chain subunits
OAC1	S000001603	P32332	OAC1_	Mitochondrial oxaloacetate transport protein	OAC1 PMT PMT1 YKL120W YKL522	35153	324	42	42	IM	6	Carriers & channels
PSD1	S000005113	P39006	PSD1_	Phosphatidylserine decarboxylase proenzyme 1	PSD1 YNL169C N1692	56595	500	42	42	IM	1	Lipid metabolism
MRPS8	S000004767	Q03799	RT08_	37S ribosomal protein S8	MRPS8 YMR158W YM8520.07	17471	155	41	41	MA		Mitochondrial ribosomes
CBP6	S000000324	P07253	CBP6_	Cytochrome B pre-mRNA-processing protein 6	CBP6 YBR120C YBR0916	18679	162	41	41	MA		Respiratory chain assembly
SUV3	S000005950	P32580	SUV3_	ATP-dependent RNA helicase SUV3	SUV3 YPL029W LPB2W	84324	737	41	41	MA		mRNA related processes
ABF2	S000004676	Q02486	ABF2_	ARS-binding factor 2	ABF2 HIM1 YMR072W YM9916.11	21562	183	41	41	MA		DNA related processes
COQ8	S000003087	P27697	COQ8_	Atypical kinase COQ8	COQ8 ABC1 YGL119W	56742	501	41	41	IM, MA		Cofactor biosynthesis
MRPL15	S000004304	P36523	RM15_	54S ribosomal protein L15	MRPL15 YLR312W-A YLR312BW	28167	253	41	41	MA		Mitochondrial ribosomes
PET494	S000005328	P07390	PT494_	COX3 mRNA-specific translational activator PET494	PET494 YNR045W N3436	57488	489	41	41	IM		Respiratory chain assembly
CIR1	S000003439	P42940	ETFB_	Probable electron transfer flavoprotein subunit beta	CIR1 YGR207C G7742	28759	261	40	40	MA		Unknown
MRPS28	S000002745	P21771	RT28_	37S ribosomal protein S28	MRPS28 YDR337W D9651.3	33057	286	40	40	MA		Mitochondrial ribosomes
NAT2	S000003379	P37293	NAT2_	Putative N-terminal acetyltransferase 2	NAT2 YGR147C G6630	32804	288	40	40			Unknown
YMR31	S000001945	P19955	RT31_	37S ribosomal protein YMR-31	YMR31 YFR049W	13689	123	39	39	MA		Energy metabolism
MRX1	S000000879	P40050	MRX1_	MIOREX complex component 1	MRX1 YER077C	79548	688	39	39	IM, MA		Unknown
ATP20	S000006224	Q12233	ATPN_	ATP synthase subunit g	ATP20 YPR020W YP9531.14	12921	115	39	39	IM		Respiratory chain subunits
MRPS17	S000004800	Q03246	RT17_	37S ribosomal protein S17	MRPS17 YMR188C YM8010.18C	27635	237	39	39	MA		Mitochondrial ribosomes
FMP32	S000001848	P43557	FMP32_	Protein FMP32	FMP32 YFL046W	24019	207	39	39		1	Respiratory chain assembly
UGO1	S000002878	Q03327	UGO1_	Mitochondrial fusion and transport protein UGO1	UGO1 YDR470C	57543	502	38	38	OM, IM	1	Morphology & dynamics
MSK1	S000005017	P32048	SYKM_	Lysine--tRNA ligase	MSK1 YNL073W N2364	66128	576	38	38	MA		tRNA related processes
MRPL9	S000003452	P31334	RM09_	54S ribosomal protein L9	MRPL9 YGR220C G8520	29790	269	38	38	MA		Mitochondrial ribosomes
OXA1	S000000956	P39952	OXA1_	Mitochondrial inner membrane protein OXA1	OXA1 PET1402 YER154W	44816	402	38	38	IM	5	Protein import & biogenesis
GLR1	S000006012	P41921	GSHR_	Glutathione reductase	GLR1 YPL091W LPG17W	53441	483	38	38			Redox enzymes
PET54	S000003454	P10834	PET54_	Protein PET54	PET54 YGR222W G8527	34637	293	38	38	IM, MA		Respiratory chain assembly
GRS1	S000000325	P38088	SYG_	Glycine--tRNA ligase 1	GRS1 YBR121C YBR0917	78184	690	37	37	MA		tRNA related processes
MRPL7	S000002645	P36519	RM07_	54S ribosomal protein L7	MRPL7 YDR237W YD8419.04	33099	292	37	37	MA		Mitochondrial ribosomes
ARG8	S000005500	P18544	ARGD_	Acetylornithine aminotransferase	ARG8 YOL140W	46681	423	37	37	MA		Amino acid metabolism
AIM45	S000006208	Q12480	ETFA_	Probable electron transfer flavoprotein subunit alpha	AIM45 YPR004C LPZ4C YP9723.04C	36803	344	37	37	MA		Unknown
MRP20	S000002813	P32387	RM41_	54S ribosomal protein L41	MRP20 MRPL41 YDR405W D9509.23	30566	263	37	37	MA		Mitochondrial ribosomes
RSM26	S000003862	P47141	RT26_	37S ribosomal protein S26	RSM26 YJR101W J1952	30224	266	37	37	MA		Mitochondrial ribosomes
AIM36	S000004766	Q03798	AIM36_	Altered inheritance of mitochondria protein 36	AIM36 FMP39 YMR157C YM8520.06C	29077	255	36	36		1	Unknown
TGL2	S000002465	P54857	TGL2_	Triacylglycerol lipase 2	TGL2 YDR058C D4225 YD9609.12C	37500	326	36	36	IS		Lipid metabolism
NUC1	S000003744	P08466	NUC1_	Mitochondrial nuclease	NUC1 YJL208C HRE329 J0310	37210	329	36	36	IM		DNA related processes
SLS1	S000004129	P42900	SLS1_	Sigma-like sequence protein 1	SLS1 YLR139C L3162	73257	643	36	36	IM, MA		Ribo. assembly & translation
IFM1	S000005383	P25038	IF2M_	Translation initiation factor IF-2	IFM1 YOL023W	75657	676	36	36			Ribo. assembly & translation
SDH4	S000002585	P37298	DHSD_	Succinate dehydrogenase [ubiquinone] cytochrome b small subunit	SDH4 ACN18 YDR178W YD9395.11	20249	181	36	36	IM	3	Respiratory chain subunits
FIS1	S000001327	P40515	FIS1_	Mitochondrial fission 1 protein	FIS1 MDV2 YIL065C	17733	155	36	36	OM	1	Morphology & dynamics
YMC1	S000006262	P32331	YMC1_	Mitochondrial glycine transporter YMC1	YMC1 YPR058W YP9499.14	33376	307	35	35	IM	6	Carriers & channels
OCT1	S000001617	P35999	PMIP_	Mitochondrial intermediate peptidase	OCT1 MIP1 YKL134C	88183	772	35	35	MA		Protein maturation & folding
SCO1	S000000241	P23833	SCO1_	Protein SCO1	SCO1 YBR037C YBR0406	33166	295	35	35	IM	1	Respiratory chain assembly
AIM39	S000005414	Q08223	AIM39_	Altered inheritance of mitochondria protein 39	AIM39 YOL053W O1269	45851	395	35	35		1	Unknown
MRH4	S000003032	P53166	MRH4_	ATP-dependent RNA helicase MRH4	MRH4 YGL064C	63058	561	34	34	MA		Ribo. assembly & translation
CBP2	S000001030	P03874	CBP2_	Cytochrome B pre-mRNA-processing protein 2	CBP2 YHL038C	73861	630	34	34			mRNA related processes
MIA40	S000001678	P36046	MIA40_	Mitochondrial intermembrane space import and assembly protein 40	MIA40 TIM40 YKL195W	44536	403	34	34	IS, IM	1	Protein import & biogenesis
ALD6	S000005982	P54115	ALDH6_	Magnesium-activated aldehyde dehydrogenase, cytosolic	ALD6 ALDH1 YPL061W LPE9	54414	500	34	34			Energy metabolism
HEM1	S000002640	P09950	HEM1_	5-aminolevulinate synthase	HEM1 CYD1 YDR232W YD9934.16	59362	548	34	34	IM, MA		Cofactor biosynthesis
MRPL24	S000004806	P36525	RM24_	54S ribosomal protein L24	MRPL24 MRPL14 YMR193W YM9646.05	30049	258	34	34	MA		Mitochondrial ribosomes
MSE1	S000005393	P48525	SYEM_	Glutamate--tRNA ligase	MSE1 YOL033W	61603	536	34	34	MA		tRNA related processes
CBP4	S000003406	P37267	CBP4_	Assembly factor CBP4	CBP4 YGR174C G7122	17532	147	34	34	IM	1	Respiratory chain assembly
TDH3	S000003424	P00359	G3P3_	Glyceraldehyde-3-phosphate dehydrogenase 3	TDH3 GPD3 YGR192C G7576	35747	332	64	33			Energy metabolism
MSR1	S000001133	P38714	SYRM_	Arginine--tRNA ligase	MSR1 YHR091C	73694	643	34	33	MA		tRNA related processes
MRX20	S000001941	P43617	YFL5_	Uncharacterized mitochondrial carrier YFR045W	YFR045W	34391	309	33	33		6	Carriers & channels
GEP3	S000005731	Q08622	GEP3_	Genetic interactor of prohibitins 3	GEP3 AIM40 FMP48 YOR205C	63853	556	33	33	IM		Ribo. assembly & translation
MRPL49	S000003632	P40858	RN49_	54S ribosomal protein L49	MRPL49 YJL096W J0904	18387	161	33	33	MA		Mitochondrial ribosomes
ALA1	S000005862	P40825	SYA_	Alanine--tRNA ligase	ALA1 CDC64 YOR335C	110059	983	33	33			tRNA related processes
MRPL51	S000006304	Q06090	RM51_	54S ribosomal protein L51	MRPL51 YPR100W P8283.12	16124	140	33	33	MA		Mitochondrial ribosomes
MMF1	S000001313	P40185	MMF1_	Protein MMF1	MMF1 IBM1 YIL051C	15908	145	33	33	MA		Amino acid metabolism
MRX10	S000002690	Q05648	MRX10_	MIOREX complex component 10	MRX10 YDR282C	47173	414	33	33	IM	1	Unknown
ISD11	S000007237	Q6Q560	ISD11_	Protein ISD11	ISD11 YER048W-A	11266	94	32	32	IM, MA		Fe/S protein biogenesis
OMA1	S000001795	P36163	OMA1_	Mitochondrial metalloendopeptidase OMA1	OMA1 YKR087C YKR407	39328	345	32	32	IM	1	Protein degradation
COX6	S000001093	P00427	COX6_	Cytochrome c oxidase subunit 6	COX6 YHR051W	17342	148	32	32	IM		Respiratory chain subunits
PGI1	S000000400	P12709	G6PI_	Glucose-6-phosphate isomerase	PGI1 YBR196C YBR1406	61299	554	32	32			Energy metabolism
SSQ1	S000004361	Q05931	HSP7Q_	Heat shock protein SSQ1	SSQ1 SSC2 YLR369W	72365	657	32	31	MA		Fe/S protein biogenesis
ATP10	S000004385	P18496	ATP10_	Mitochondrial ATPase complex subunit ATP10	ATP10 YLR393W L8084.8	32094	279	31	31	IM		Respiratory chain assembly
AIM23	S000003667	P47015	AIM23_	Altered inheritance of mitochondria protein 23	AIM23 YJL131C J0682	41461	356	31	31			Ribo. assembly & translation
COX20	S000002639	Q04935	COX20_	Cytochrome c oxidase assembly protein COX20	COX20 YDR231C YD9934.15c	23758	205	31	31	IM	2	Respiratory chain assembly
RRF1	S000001080	P38771	RRF1_	Ribosome-recycling factor	RRF1 FIL1 KIM4 YHR038W	26407	230	31	31			Ribo. assembly & translation
CRC1	S000005626	Q12289	CRC1_	Mitochondrial carnitine carrier	CRC1 YOR100C YOR3193C	34754	327	31	31	IM	6	Carriers & channels
MTF2	S000002202	P10849	MTF2_	Mitochondrial transcription factor 2	MTF2 NAM1 YDL044C D2705	51192	440	31	31	MA		mRNA related processes
MSS2	S000002265	P40990	MSS2_	Protein MSS2	MSS2 YDL107W D2340	41476	351	31	31	IM, MA		Respiratory chain assembly
AIM25	S000003861	P47140	AIM25_	Altered inheritance rate of mitochondria protein 25	AIM25 YJR100C J1946	37480	327	31	31			Unknown
ODC2	S000005748	Q99297	ODC2_	Mitochondrial 2-oxodicarboxylate carrier 2	ODC2 YOR222W YOR50-12	34007	307	31	31	IM	6	Carriers & channels
RML2	S000000776	P32611	RML2_	54S ribosomal protein RML2	RML2 YEL050C SYGP-ORF37	43786	393	31	31	MA		Mitochondrial ribosomes
AAT1	S000001589	Q01802	AATM_	Aspartate aminotransferase	AAT1 YKL106W YKL461	51795	451	31	30	MA		Amino acid metabolism
MNE1	S000005877	P24720	MNE1_	Protein MNE1	MNE1 MNE YOR350C O6353	77230	663	30	30	MA		mRNA related processes
AFG1	S000000778	P32317	AFG1_	Protein AFG1	AFG1 AFG YEL052W	58265	509	30	30	IM		Respiratory chain assembly
COX11	S000006053	P19516	COX11_	Cytochrome c oxidase assembly protein COX11	COX11 YPL132W LPI13W	34044	300	30	30	IS, IM, MA	1	Respiratory chain assembly
MRPL38	S000001653	P35996	RM38_	54S ribosomal protein L38	MRPL38 MRPL34 YKL170W YKL634	14905	138	30	30	MA		Mitochondrial ribosomes
IMG2	S000000667	P25642	IMG2_	54S ribosomal protein IMG2	IMG2 YCR071C YCR71C	16380	146	30	30	MA		Mitochondrial ribosomes
MTO1	S000003205	P53070	MTO1_	Mitochondrial translation optimization protein 1	MTO1 IPS1 YGL236C	74215	669	30	30			tRNA related processes
MRPL8	S000003599	P22353	RM08_	54S ribosomal protein L8	MRPL8 YJL063C HRD238 J1125	26945	238	30	30	MA		Mitochondrial ribosomes
HEM14	S000000816	P40012	PPOX_	Protoporphyrinogen oxidase	HEM14 YER014W	59703	539	30	30	IM		Cofactor biosynthesis
ECM31	S000000380	P38122	PANB_	3-methyl-2-oxobutanoate hydroxymethyltransferase	ECM31 YBR176W YBR1238	34465	312	30	30			Cofactor biosynthesis
TIM23	S000005300	P32897	TIM23_	Mitochondrial import inner membrane translocase subunit TIM23	TIM23 MAS6 MIM23 MPI3 YNR017W N3180	23244	222	30	30	IM	5	Protein import & biogenesis
MCX1	S000000431	P38323	CLPX_	ATP-dependent clpX-like chaperone	MCX1 YBR227C YBR1524	57946	520	29	29	IM, MA		Protein maturation & folding
MRPL33	S000004899	P20084	RM33_	54S ribosomal protein L33	MRPL33 YMR286W YM8021.12	9531	86	29	29	MA		Mitochondrial ribosomes
RIM2	S000000396	P38127	RIM2_	Mitochondrial carrier protein RIM2	RIM2 YBR192W YBR1402	42102	377	29	29	IM	6	Carriers & channels
COA1	S000001419	P40452	COA1_	Cytochrome c oxidase assembly factor 1	COA1 FMP35 YIL157C	22044	197	29	29	IM	1	Respiratory chain assembly
PRX1	S000000160	P34227	PRX1_	Peroxiredoxin PRX1	PRX1 YBL064C YBL0503 YBL0524	29496	261	29	29			Redox enzymes
PRD1	S000000562	P25375	PRTD_	Saccharolysin	PRD1 YCL057W YCL57W	81934	712	29	29	IS		Protein degradation
TAZ1	S000006344	Q06510	TAZ1_	Lysophosphatidylcholine acyltransferase	TAZ1 YPR140W	44188	381	29	29	OM, IM	1	Lipid metabolism
PKP2	S000003027	P53170	PDK2_	[Pyruvate dehydrogenase	PKP2 YGL059W	57294	491	29	29	MA		Regulation & signaling
SCO2	S000000228	P38072	SCO2_	Protein SCO2	SCO2 YBR024W YBR0308	34889	301	29	29	IM	1	Respiratory chain assembly
TIM21	S000003265	P53220	TIM21_	Mitochondrial import inner membrane translocase subunit TIM21	TIM21 YGR033C	27206	239	29	28	IM	1	Protein import & biogenesis
POS5	S000006109	Q06892	POS5_	NADH kinase POS5	POS5 YPL188W	46247	414	28	28	MA		Nucleotide metabolism
TOM22	S000005075	P49334	TOM22_	Mitochondrial import receptor subunit TOM22	TOM22 MAS17 MAS22 MOM22 YNL131W N1217 N1862	16790	152	28	28	OM	1	Protein import & biogenesis
MSH1	S000001162	P25846	MSH1_	DNA mismatch repair protein MSH1	MSH1 YHR120W	109409	959	28	28			DNA related processes
MRX21	S000006215	Q12251	YP011_	Uncharacterized mitochondrial carrier YPR011C	YPR011C LPZ11C YP9531.04C	35913	326	28	28		6	Carriers & channels
PET130	S000003560	P47065	PT130_	Protein PET130	PET130 YJL023C J1282	39813	347	28	28	IM, MA		Unknown
LYS4	S000002642	P49367	LYS4_	Homoaconitase	LYS4 LYS3 YDR234W YD8419.01 YD9934.18	75151	693	28	28			Amino acid metabolism
MSW1	S000002676	P04803	SYWM_	Tryptophan--tRNA ligase	MSW1 MSW YDR268W D9954.7	43015	379	28	28	MA		tRNA related processes
PUT7	S000004273	Q05867	YL283_	Uncharacterized protein YLR283W	YLR283W	36574	314	28	28		1	Unknown
DUG1	S000001940	P43616	DUG1_	Cys-Gly metallodipeptidase DUG1	DUG1 YFR044C	52871	481	28	27			Amino acid metabolism
TMH11	S000003845	P47131	YJ55_	TMEM14 protein homolog YJR085C	YJR085C J1863	11250	105	27	27		3	Unknown
MNP1	S000003036	P53163	MNP1_	54S ribosomal protein L12	MNP1 MRPL12 YGL068W	20650	194	27	27	MA		Mitochondrial ribosomes
TIM17	S000003679	P39515	TIM17_	Mitochondrial import inner membrane translocase subunit TIM17	TIM17 MIM17 MPI2 SMS1 YJL143W J0648	16584	158	27	27	IM	4	Protein import & biogenesis
SLM5	S000000618	P25345	SYNM_	Asparagine--tRNA ligase	SLM5 YCR024C YCR242 YCR24C	56785	492	27	27	MA		tRNA related processes
MDM10	S000000008	P18409	MDM10_	Mitochondrial distribution and morphology protein 10	MDM10 YAL010C FUN37	56237	493	27	27	OM		Protein import & biogenesis
SAM37	S000004664	P50110	SAM37_	Sorting assembly machinery 37 kDa subunit	SAM37 MAS37 PET3027 TOM37 YMR060C YM9796.13C	37493	327	27	27	OM	2	Protein import & biogenesis
CLD1	S000003342	P53264	CLD1_	Cardiolipin-specific deacylase 1	CLD1 YGR110W G6140	52045	445	27	27	IM		Lipid metabolism
LIP5	S000005722	P32875	LIPA_	Lipoyl synthase	LIP5 YOR196C	46247	414	27	27			Cofactor biosynthesis
SOV1	S000004670	Q04748	SOV1_	Protein SOV1	SOV1 YMR066W YM9916.05	104748	898	27	27			Unknown
PET122	S000000955	P10355	PT122_	Protein PET122	PET122 YER153C	29155	254	27	27	IM		Respiratory chain assembly
COX9	S000002225	P07255	COX9_	Cytochrome c oxidase subunit 9	COX9 YDL067C D2520	6963	59	27	27	IM	1	Respiratory chain subunits
AI1	S000007261	P03875	AI1M_	Putative COX1/OXI3 intron 1 protein	AI1 Q0050	96079	834	27	26			mRNA related processes
UBP16	S000005993	Q02863	UBP16_	Ubiquitin carboxyl-terminal hydrolase 16	UBP16 YPL072W LPF12W	56920	499	26	26	OM		Regulation & signaling
LEU5	S000001044	P38702	LEU5_	Mitochondrial carrier protein LEU5	LEU5 YHR002W	40825	357	26	26	IM	6	Carriers & channels
RCI50	S000001616	P36066	MGR3L_	Protein MRG3-like	YKL133C	54488	463	26	26		1	Unknown
MRX15	S000005323	P53736	YN8O_	Uncharacterized protein YNR040W	YNR040W N3407	28636	256	26	26			Unknown
RSM18	S000000852	P40033	RSM18_	37S ribosomal protein RSM18	RSM18 YER050C	15835	138	26	26	MA		Mitochondrial ribosomes
PKP1	S000001304	P40530	PDK1_	[Pyruvate dehydrogenase	PKP1 YIL042C	45444	394	26	26	MA		Regulation & signaling
COQ6	S000003487	P53318	COQ6_	Ubiquinone biosynthesis monooxygenase COQ6	COQ6 YGR255C G9165	53527	479	26	26	IM		Cofactor biosynthesis
AI2	S000007262	P03876	AI2M_	Putative COX1/OXI3 intron 2 protein	AI2 Q0055	98008	854	26	25			mRNA related processes
GPM1	S000001635	P00950	PMG1_	Phosphoglycerate mutase 1	GPM1 GPM YKL152C YKL607	27609	247	25	25	OM, IS		Energy metabolism
CEM1	S000000863	P39525	CEM1_	3-oxoacyl-[acyl-carrier-protein] synthase homolog	CEM1 YER061C	47555	442	25	25			Lipid metabolism
IRC19	S000003956	Q07843	IRC19_	Increased recombination centers protein 19	IRC19 RRG4 YLL033W	27378	230	25	25			Unknown
MMM1	S000003929	P41800	MMM1_	Maintenance of mitochondrial morphology protein 1	MMM1 YME6 YLL006W L1357	48660	426	25	25	OM	1	Lipid metabolism
POR2	S000001376	P40478	VDAC2_	Mitochondrial outer membrane protein porin 2	POR2 YIL114C	31177	281	25	25	OM		Carriers & channels
CIT3	S000006205	P43635	CISY3_	Citrate synthase 3	CIT3 YPR001W YP9723.01	53811	486	26	24	MA		Energy metabolism
PFK1	S000003472	P16861	PFKA1_	ATP-dependent 6-phosphofructokinase subunit alpha	PFK1 YGR240C G8599	107970	987	25	24	OM		Energy metabolism
CBP1	S000003745	P07252	CBP1_	Cytochrome B pre-mRNA-processing protein 1	CBP1 YJL209W HRA654 J0242	76172	654	24	24	IM		Respiratory chain assembly
MRX3	S000000191	P38172	MRX3_	MIOREX complex component 3	MRX3 YBL095W YBL0835	30545	270	24	24	IM		Unknown
RIM1	S000007222	P32445	RIM1_	Single-stranded DNA-binding protein RIM1	RIM1 YCR028C-A YCR28C-A	15386	135	24	24	MA		DNA related processes
EHD3	S000002443	P28817	HIBCH_	3-hydroxyisobutyryl-CoA hydrolase	EHD3 MRP5 YDR036C YD9673.08C	56288	500	24	24	MA		Lipid metabolism
MRPL19	S000005129	P53875	RM19_	54S ribosomal protein L19	MRPL19 YNL185C N1623	16670	158	24	24	MA		Mitochondrial ribosomes
ATP12	S000003716	P22135	ATP12_	Protein ATP12	ATP12 YJL180C J0486	36554	325	24	24	IS		Respiratory chain assembly
AIM41	S000005741	Q12032	AIM41_	Altered inheritance of mitochondria protein 41	AIM41 YOR215C YOR50-5	21229	185	24	24			Unknown
MRS1	S000001460	P07266	MRS1_	Mitochondrial RNA-splicing protein MRS1	MRS1 PET157 YIR021W	41290	363	24	24	MA		mRNA related processes
HEM25	S000002277	Q07534	S2538_	Mitochondrial glycine transporter	HEM25 YDL119C	34204	307	24	24	IM	6	Carriers & channels
MGE1	S000005758	P38523	GRPE_	GrpE protein homolog	MGE1 GRPE GRPE1 YGE1 YOR232W O5099	26066	228	24	24	IM, MA		Protein maturation & folding
TIM22	S000002376	Q12328	TIM22_	Mitochondrial import inner membrane translocase subunit TIM22	TIM22 YDL217C D0884	21864	207	24	24	IM	3	Protein import & biogenesis
GUF1	S000004280	P46943	GUF1_	Translation factor GUF1	GUF1 YLR289W L8003.7	73188	645	24	24	IM, MA		Ribo. assembly & translation
MTG1	S000004703	Q03151	MTG1_	Mitochondrial GTPase 1	MTG1 YMR097C YM6543.04C	42144	367	24	23	IM		Ribo. assembly & translation
CPR3	S000004543	P25719	CYPC_	Peptidyl-prolyl cis-trans isomerase C	CPR3 CYP3 YML078W	19919	182	24	23	MA		Protein maturation & folding
GEM1	S000000046	P39722	GEM1_	Mitochondrial Rho GTPase 1	GEM1 YAL048C	75150	662	23	23	OM	1	Lipid metabolism
MBA1	S000000389	P38300	MBA1_	Inner membrane mitoribosome receptor MBA1	MBA1 YBR185C YBR1307	31811	278	23	23	IM		Ribo. assembly & translation
INA17	S000006020	Q02888	INA17_	Inner membrane assembly complex subunit 17	INA17 AIM43 FMP14 YPL099C	21842	182	23	23	IM	1	Respiratory chain assembly
GTF1	S000003334	P53260	GATF_	Glutamyl-tRNA(Gln) amidotransferase subunit F	GTF1 YGR102C	20787	183	23	23	IM		tRNA related processes
CYC2	S000005563	P38909	CYC2_	Cytochrome c mitochondrial import factor CYC2	CYC2 YOR037W OR26.30	42368	366	23	23	IM		Respiratory chain assembly
MRPL6	S000001190	P32904	RM06_	54S ribosomal protein L6	MRPL6 YHR147C	23889	214	23	23	MA		Mitochondrial ribosomes
SDH3	S000001624	P33421	SDH3_	Succinate dehydrogenase [ubiquinone] cytochrome b subunit	SDH3 CYB3 YKL141W YKL4	22068	198	23	23	IM	3	Respiratory chain subunits
PET8	S000004948	P38921	PET8_	Putative mitochondrial carrier protein PET8	PET8 YNL003C N2012	31027	284	23	23	IM	6	Carriers & channels
MRP49	S000001650	P32388	RM49_	54S ribosomal protein MRP49	MRP49 YKL167C YKL631	16021	137	23	23	MA		Mitochondrial ribosomes
ICP55	S000000880	P40051	ICP55_	Intermediate cleaving peptidase 55	ICP55 YER078C	57990	511	22	22	IM		Protein maturation & folding
ATP15	S000006192	P21306	ATP5E_	ATP synthase subunit epsilon	ATP15 YPL271W P0345	6743	62	22	22	IM		Respiratory chain subunits
MRPS18	S000005250	P42847	RT18_	37S ribosomal protein S18	MRPS18 YNL306W N0397	24563	217	22	22	MA		Mitochondrial ribosomes
MHR1	S000002704	Q06630	MHR1_	Mitochondrial homologous recombination protein 1	MHR1 XTC1 YDR296W	26895	226	22	22	MA		Mitochondrial ribosomes
COQ9	S000004191	Q05779	COQ9_	Ubiquinone biosynthesis protein COQ9	COQ9 YLR201C	29958	260	22	22	IM		Cofactor biosynthesis
HTS1	S000006237	P07263	SYH_	Histidine--tRNA ligase	HTS1 YPR033C YP9367.13C	59953	546	22	22			tRNA related processes
PAM16	S000003640	P42949	TIM16_	Mitochondrial import inner membrane translocase subunit TIM16	PAM16 TIM16 YJL104W J0822	16216	149	22	22	IM		Protein import & biogenesis
ALT1	S000004079	P52893	ALAM_	Probable alanine aminotransferase	ALT1 YLR089C L9449.15	66422	592	22	22	MA		Amino acid metabolism
FMT1	S000000109	P32785	FMT_	Methionyl-tRNA formyltransferase	FMT1 YBL013W YBL0311 YBL0313	44617	401	22	22	MA		tRNA related processes
ALD5	S000000875	P40047	ALDH5_	Aldehyde dehydrogenase 5	ALD5 ALD3 ALDH5 YER073W	56693	520	24	21	MA		Cofactor biosynthesis
MRPL28	S000002870	P36527	RM28_	54S ribosomal protein L28	MRPL28 YDR462W D8035.6	17342	147	21	21	MA		Mitochondrial ribosomes
CTP1	S000000495	P38152	TXTP_	Tricarboxylate transport protein	CTP1 YBR291C YBR2039	32173	299	21	21	IM	6	Carriers & channels
AEP3	S000005926	Q12089	AEP3_	ATPase expression protein 3	AEP3 YPL005W YP8132.08	70310	606	21	21	IM		Ribo. assembly & translation
COQ11	S000004281	Q05892	COQ11_	MIOREX complex component 2	COQ11 MRX2 YLR290C	31524	277	21	21			Cofactor biosynthesis
FMP40	S000006143	Q08968	SELO_	Protein adenylyltransferase SelO	FMP40 YPL222W	78313	688	21	21			Unknown
CYT2	S000001570	Q00873	CYT2_	Cytochrome c1 heme lyase	CYT2 YKL087C	26076	224	21	21	IS, IM		Respiratory chain assembly
COQ1	S000000207	P18900	COQ1_	Hexaprenyl pyrophosphate synthase	COQ1 YBR003W YBR0109	52560	473	21	21	IM		Cofactor biosynthesis
PAM18	S000003998	Q07914	TIM14_	Mitochondrial import inner membrane translocase subunit TIM14	PAM18 TIM14 YLR008C	17910	168	21	21	IM	1	Protein import & biogenesis
IMG1	S000000642	P25626	IMG1_	54S ribosomal protein IMG1	IMG1 PETCR46 YCR046C YCR46C	19394	169	21	21	MA		Mitochondrial ribosomes
YDL157C	S000002316	Q12082	YD157_	Uncharacterized protein YDL157C	YDL157C D1533	13563	118	21	21			Unknown
BNA3	S000003596	P47039	BNA3_	Probable kynurenine--oxoglutarate transaminase BNA3	BNA3 YJL060W J1138	50082	444	21	21			Amino acid metabolism
ARH1	S000002784	P48360	ADRO_	Probable NADPH:adrenodoxin oxidoreductase	ARH1 YDR376W D9481.5	56237	493	21	21	IM		Fe/S protein biogenesis
CBS2	S000002605	P14905	CBS2_	Cytochrome B translational activator protein CBS2	CBS2 CBP7 YDR197W YD9346.08	44608	389	21	21	IM, MA		Respiratory chain assembly
COQ4	S000002612	O13525	COQ4_	Ubiquinone biosynthesis protein COQ4	COQ4 YDR204W YD8142.01	38627	335	21	21	IM		Cofactor biosynthesis
COX1	S000007260	P00401	COX1_	Cytochrome c oxidase subunit 1	COX1 OXI3 Q0045	58798	534	31	20	IS, IM, MA	12	Respiratory chain subunits
HXK1	S000001949	P04806	HXKA_	Hexokinase-1	HXK1 HKA YFR053C	53738	485	22	20			Energy metabolism
MRPL16	S000000134	P38064	RM16_	54S ribosomal protein L16	MRPL16 RML16 YBL038W YBL0411	26518	232	21	20	MA		Mitochondrial ribosomes
MRPL25	S000003308	P23369	RM25_	54S ribosomal protein L25	MRPL25 YMR26 YGR076C	18587	157	20	20	MA		Mitochondrial ribosomes
MRPL36	S000000326	P36531	RM36_	54S ribosomal protein L36	MRPL36 YBR122C YBR0918	20091	177	20	20	MA		Mitochondrial ribosomes
MPC1	S000003048	P53157	MPC1_	Mitochondrial pyruvate carrier 1	MPC1 FMP37 YGL080W	14995	130	20	20	IM	2	Carriers & channels
SAM35	S000001125	P14693	SAM35_	Sorting assembly machinery 35 kDa subunit	SAM35 OMP85 TOB38 TOM38 YHR083W	37404	329	20	20	OM		Protein import & biogenesis
MPM1	S000003602	P40364	MPM1_	Mitochondrial peculiar membrane protein 1	MPM1 YJL066C HRE252 J1111	28470	252	20	20	IS		Unknown
MCO10	S000028526	Q3E824	YO020_	Uncharacterized protein YOR020W-A	YOR020W-A	9618	90	20	20		1	Unknown
AIM19	S000001349	P40502	AIM19_	Altered inheritance of mitochondria protein 19	AIM19 YIL087C	16924	157	20	20		4	Unknown
FMP41	S000005112	P53889	FMP41_	Uncharacterized mitochondrial hydrolase FMP41	FMP41 YNL168C N1696	28792	259	20	20			Unknown
MSC1	S000004597	Q03104	MSC1_	Meiotic sister chromatid recombination protein 1	MSC1 YML128C YM4987.07C	59589	513	19	19			Unknown
MEF2	S000003638	P39677	RRF2M_	Ribosome-releasing factor 2	MEF2 YJL102W D819 J0826	91283	819	19	19			Ribo. assembly & translation
MAS1	S000004153	P10507	MPPB_	Mitochondrial-processing peptidase subunit beta	MAS1 MIF1 YLR163C L9632.10	51084	462	19	19	MA		Protein maturation & folding
MIP1	S000005857	P15801	DPOG_	DNA polymerase gamma	MIP1 YOR330C	143502	1254	19	19	MA		DNA related processes
PTC5	S000005616	Q12511	PDP1_	[Pyruvate dehydrogenase [acetyl-transferring]]-phosphatase 1	PTC5 PPP1 YOR090C YOR3157C	63669	572	19	19	IS		Regulation & signaling
MRPL31	S000001621	P14063	RM31_	54S ribosomal protein L31	MRPL31 YKL138C	15520	131	19	19	MA		Mitochondrial ribosomes
RRG1	S000002472	Q12167	RRG1_	Required for respiratory growth protein 1	RRG1 YDR065W D4258	42829	365	19	19	IM		Unknown
GEP5	S000004081	Q12393	GEP5_	Genetic interactor of prohibitin 5	GEP5 RRG5 YLR091W	33868	293	19	19	IM		Unknown
MTF1	S000004841	P14908	MTF1_	Mitochondrial transcription factor 1	MTF1 YMR228W YM9959.10	39727	341	19	19	IS, MA		mRNA related processes
MRS2	S000005861	Q01926	MRS2_	Magnesium transporter MRS2	MRS2 YOR334W	54203	470	19	19	IM	2	Carriers & channels
MRS4	S000001760	P23500	MRS4_	Mitochondrial RNA-splicing protein MRS4	MRS4 YKR052C	33307	304	19	18	IM	6	Carriers & channels
FMP30	S000006024	Q02883	FMP30_	N-acyl-phosphatidylethanolamine-hydrolyzing phospholipase D	FMP30 YPL103C	54368	468	18	18	IM	1	Lipid metabolism
MRPL27	S000000486	P36526	RM27_	54S ribosomal protein L27	MRPL27 YBR282W YBR2019	16492	146	18	18	MA		Mitochondrial ribosomes
ATP6	S000007268	P00854	ATP6_	ATP synthase subunit a	ATP6 OLI2 OLI4 PHO1 Q0085	29099	259	18	18	IM	6	Respiratory chain subunits
PAD1	S000002946	P33751	PAD1_	Flavin prenyltransferase PAD1	PAD1 POF1 YDR538W	26733	242	18	18			Other known processes
PTH2	S000000153	P34222	PTH2_	Peptidyl-tRNA hydrolase 2	PTH2 YBL057C YBL0510 YBL0514	22435	208	18	18	OM		Ribo. assembly & translation
AIM17	S000001013	P23180	AIM17_	Probable oxidoreductase AIM17	AIM17 FMP12 YHL021C	53135	465	18	18			Unknown
MRP17	S000001486	P28778	RT06_	37S ribosomal protein MRP17	MRP17 YKL003C	15021	131	18	18	MA		Mitochondrial ribosomes
MMT2	S000006145	Q08970	MMT2_	Mitochondrial metal transporter 2	MMT2 MFT2 YPL224C	52434	484	18	18		5	Carriers & channels
RSM27	S000003447	P53305	RT27_	Mitochondrial 37S ribosomal protein S27	RSM27 YGR215W	12393	110	18	18	MA		Mitochondrial ribosomes
ATP22	S000002758	P50273	ATP22_	Mitochondrial translation factor ATP22	ATP22 TCM10 YDR350C D9476.9	79756	684	18	18	IM		Respiratory chain assembly
IAI11	S000000155	P34224	YBF9_	Uncharacterized protein YBL059W	YBL059W YBL0508 YBL0516	22278	193	18	18		1	Unknown
TIM18	S000005823	Q08749	TIM18_	Mitochondrial import inner membrane translocase subunit TIM18	TIM18 YOR297C	21972	192	18	18	IM	3	Protein import & biogenesis
MRP2	S000006370	P10663	RT02_	37S ribosomal protein MRP2	MRP2 YPR166C P9325.7	13538	115	18	18	MA		Mitochondrial ribosomes
QCR10	S000003529	P37299	QCR10_	Cytochrome b-c1 complex subunit 10	QCR10 YHR001W-A YHR001BW	8593	77	18	18	IM	1	Respiratory chain subunits
YDR061W	S000002468	Q12298	YD061_	Uncharacterized ABC transporter ATP-binding protein YDR061W	YDR061W D4241	61191	539	18	18			Unknown
CYC3	S000000037	P06182	CCHL_	Cytochrome c heme lyase	CYC3 YAL039C	30081	269	18	18	IS, IM		Respiratory chain assembly
PBP1	S000003410	P53297	PBP1_	PAB1-binding protein 1	PBP1 MRS16 YGR178C	78781	722	18	18			mRNA related processes
PFK2	S000004818	P16862	PFKA2_	ATP-dependent 6-phosphofructokinase subunit beta	PFK2 YMR205C YM8325.06C	104618	959	18	17	OM		Energy metabolism
MSP1	S000003260	P28737	MSP1_	Protein MSP1	MSP1 YTA4 YGR028W	40343	362	18	17	OM	1	Protein import & biogenesis
COX14	S000004598	P39103	COX14_	Cytochrome c oxidase assembly protein COX14	COX14 YML129C YM4987.06C	7959	70	17	17	IM, MA	1	Respiratory chain assembly
COQ5	S000004578	P49017	COQ5_	2-methoxy-6-polyprenyl-1,4-benzoquinol methylase	COQ5 DBI56 YML110C YM8339.09C	34685	307	17	17	IM, MA		Cofactor biosynthesis
GEP7	S000003025	P53171	GEP7_	Genetic interactor of prohibitin 7	GEP7 YGL057C	32959	287	17	17		1	Unknown
COQ2	S000005324	P32378	COQ2_	4-hydroxybenzoate polyprenyltransferase	COQ2 YNR041C N3419	41001	372	17	17	IM	7	Cofactor biosynthesis
RRG8	S000006320	Q06109	RRG8_	Required for respiratory growth protein 8	RRG8 YPR116W	31133	277	17	17	IM		Unknown
QCR8	S000003702	P08525	QCR8_	Cytochrome b-c1 complex subunit 8	QCR8 YJL166W J0526	10975	94	17	17	IM	1	Respiratory chain subunits
MRX4	S000006089	Q12467	MRX4_	MIOREX complex component 4	MRX4 YPL168W	48827	430	17	17		1	Unknown
PET117	S000000860	Q02771	PT117_	Protein PET117	PET117 YER058W	12281	107	17	17	IM, MA		Respiratory chain assembly
COB	S000007270	P00163	CYB_	Cytochrome b	COB CYTB Q0105	43656	385	17	17	IM	8	Respiratory chain subunits
PAM17	S000001773	P36147	PAM17_	Presequence translocated-associated motor subunit PAM17	PAM17 FMP18 YKR065C	21968	197	17	17	IM	2	Protein import & biogenesis
HSP10	S000005546	P38910	CH10_	10 kDa heat shock protein	HSP10 CPN10 YOR020C OR26.10	11372	106	17	17	MA		Protein maturation & folding
NIF3	S000003189	P53081	NIF3_	NGG1-interacting factor 3	NIF3 YGL221C	31888	288	17	17			Unknown
MPC3	S000003475	P53311	MPC3_	Mitochondrial pyruvate carrier 3	MPC3 FMP43 YGR243W G8620	16230	146	20	16	IM	3	Carriers & channels
TPC1	S000003328	P53257	TPC1_	Mitochondrial thiamine pyrophosphate carrier 1	TPC1 YGR096W	35137	314	16	16	IM	6	Carriers & channels
PET100	S000002486	P38958	PT100_	Protein PET100	PET100 YDR079W D4441	13188	111	16	16	IM	1	Respiratory chain assembly
TPI1	S000002457	P00942	TPIS_	Triosephosphate isomerase	TPI1 YDR050C YD9609.05C	26795	248	16	16			Energy metabolism
XDJ1	S000004080	P39102	XDJ1_	DnaJ protein homolog XDJ1	XDJ1 YLR090W L9449.3	51347	459	16	16	OM		Protein import & biogenesis
CAT5	S000005651	P41735	COQ7_	5-demethoxyubiquinone hydroxylase	CAT5 COQ7 YOR125C O3284 YOR3284C	26060	233	16	16	IM		Cofactor biosynthesis
MRP21	S000000186	P38175	RT21_	37S ribosomal protein MRP21	MRP21 MRP50 YBL090W YBL0702	20395	177	16	16	MA		Mitochondrial ribosomes
FMP33	S000003697	P46998	FMP33_	Mitochondrial membrane protein FMP33	FMP33 YJL161W J0552	20185	180	16	16		3	Unknown
SCM4	S000003281	P32564	SCM4_	Protein SCM4	SCM4 YGR049W	20118	187	16	16	OM	4	Unknown
CCE1	S000001494	Q03702	CCE1_	Cruciform cutting endonuclease 1	CCE1 YKL011C YKL164	41000	353	16	16	IM		DNA related processes
MRM2	S000003104	P53123	MRM2_	rRNA methyltransferase 2	MRM2 YGL136C G2830	37423	320	15	15			Ribo. assembly & translation
COQ3	S000005456	P27680	COQ3_	Ubiquinone biosynthesis O-methyltransferase	COQ3 YOL096C HRF316	36331	312	15	15	IM		Cofactor biosynthesis
ATP23	S000005303	P53722	ATP23_	Mitochondrial inner membrane protease ATP23	ATP23 YNR020C N3212	26890	227	15	15	IS, IM		Respiratory chain assembly
FBA1	S000001543	P14540	ALF_	Fructose-bisphosphate aldolase	FBA1 YKL060C YKL320	39621	359	15	15			Energy metabolism
MTM1	S000003489	P53320	MTM1_	Mitochondrial carrier protein MTM1	MTM1 YGR257C G9175	40763	366	15	15	IM	6	Carriers & channels
MRPL50	S000005305	P53724	RM50_	54S ribosomal protein L50	MRPL50 YNR022C N3220	16283	139	15	15	MA		Mitochondrial ribosomes
MCT1	S000005747	Q12283	FABD_	Malonyl CoA-acyl carrier protein transacylase	MCT1 YOR221C YOR50-11	40707	360	15	15			Lipid metabolism
ATP17	S000002785	Q06405	ATPK_	ATP synthase subunit f	ATP17 YDR377W D9481.21	11312	101	15	15	IM		Respiratory chain subunits
INH1	S000002340	P01097	ATIF_	ATPase inhibitor	INH1 YDL181W D1305	9870	85	15	15			Regulation & signaling
NGL1	S000005402	Q08213	NGL1_	RNA exonuclease NGL1	NGL1 YOL042W	42398	363	15	15			mRNA related processes
MRPL32	S000000596	P25348	RM32_	54S ribosomal protein L32	MRPL32 YCR003W YCR041 YCR3W	21437	183	16	14	MA		Mitochondrial ribosomes
ACO2	S000003736	P39533	ACON2_	Homocitrate dehydratase	ACO2 YJL200C J0327	86583	789	15	14			Energy metabolism
QCR9	S000003415	P22289	QCR9_	Cytochrome b-c1 complex subunit 9	QCR9 UCR9 YGR183C	7476	66	14	14	IM	1	Respiratory chain subunits
MDV1	S000003648	P47025	MDV1_	Mitochondrial division protein 1	MDV1 FIS2 GAG3 NET2 YJL112W J0802	80032	714	14	14	OM		Morphology & dynamics
MSS18	S000006338	P08593	MSS18_	Protein MSS18	MSS18 YPR134W P9659.8	30957	268	14	14			mRNA related processes
IMP1	S000004758	P28627	IMP1_	Mitochondrial inner membrane protease subunit 1	IMP1 PET2858 YMR150C YM9375.20C	21433	190	14	14	IM		Protein maturation & folding
COX10	S000006093	P21592	COX10_	Protoheme IX farnesyltransferase	COX10 YPL172C	52148	462	14	14		7	Respiratory chain assembly
YSC83	S000001059	P32792	YHH7_	UPF0744 protein YSC83	YSC83 YHR017W	44235	385	14	14	OM		Unknown
HTD2	S000001109	P38790	HTD2_	Hydroxyacyl-thioester dehydratase type 2	HTD2 RMD12 YHR067W	33055	280	14	14			Lipid metabolism
MTG2	S000001211	P38860	MTG2_	GTPase MTG2	MTG2 YHR168W	57847	518	14	14	IM		Ribo. assembly & translation
MSM1	S000003403	P22438	SYMM_	Methionine--tRNA ligase	MSM1 YGR171C	66734	575	14	14	MA		tRNA related processes
AFG3	S000000819	P39925	AFG3_	Mitochondrial respiratory chain complexes assembly protein AFG3	AFG3 YTA10 YER017C	84544	761	15	13	IM	2	Protein degradation
TRR2	S000001148	P38816	TRXB2_	Thioredoxin reductase 2	TRR2 YHR106W	37087	342	14	13			Redox enzymes
RAS2	S000005042	P01120	RAS2_	Ras-like protein 2	RAS2 ASC1 CTN5 GLC5 YNL098C N2198	34705	322	14	13			Regulation & signaling
QCR6	S000001929	P00127	QCR6_	Cytochrome b-c1 complex subunit 6	QCR6 UCR6 YFR033C	17257	147	13	13	IS, IM		Respiratory chain subunits
COX18	S000003294	P53239	COX18_	Cytochrome c oxidase assembly protein COX18	COX18 YGR062C G4532	35650	316	13	13	IM	3	Protein import & biogenesis
YKR070W	S000001778	P36151	YK50_	Uncharacterized protein YKR070W	YKR070W	39406	352	13	13			Unknown
COQ10	S000005368	Q08058	COQ10_	Coenzyme Q-binding protein COQ10	COQ10 YOL008W	23765	207	13	13	IM		Respiratory chain assembly
PGK1	S000000605	P00560	PGK_	Phosphoglycerate kinase	PGK1 YCR012W YCR12W	44738	416	13	13			Energy metabolism
INA22	S000001463	P40576	INA22_	Inner membrane assembly complex subunit 22	INA22 YIR024C	24597	216	13	13	IM	1	Respiratory chain assembly
ATP18	S000007247	P81450	ATP18_	ATP synthase subunit J	ATP18 YML081C-A YML081BC	6688	59	13	13	IM	1	Respiratory chain subunits
TMH18	S000006302	Q06089	YP098_	Uncharacterized mitochondrial outer membrane protein YPR098C	YPR098C	17731	161	13	13		3	Unknown
TIM9	S000007256	O74700	TIM9_	Mitochondrial import inner membrane translocase subunit TIM9	TIM9 YEL020W-A YEL020BW	10202	87	13	13	IS, IM		Protein import & biogenesis
SEN2	S000004095	P16658	SEN2_	tRNA-splicing endonuclease subunit SEN2	SEN2 YLR105C L8004.12	44109	377	13	13	OM		tRNA related processes
GEP4	S000001142	P38812	GEP4_	Phosphatidylglycerophosphatase GEP4	GEP4 YHR100C	20945	185	13	13	IM, MA		Lipid metabolism
COX3	S000007283	P00420	COX3_	Cytochrome c oxidase subunit 3	COX3 OXI2 Q0275	30360	269	13	13	IM	7	Respiratory chain subunits
DDL1	S000005548	Q12204	YOR22_	Probable phospholipase YOR022C	YOR022C OR26.12	81769	715	13	13	MA		Lipid metabolism
SEN54	S000006004	Q02825	SEN54_	tRNA-splicing endonuclease subunit SEN54	SEN54 YPL083C LPF3C	54649	467	13	13	OM		tRNA related processes
MTC3	S000003195	P53077	MTC3_	Maintenance of telomere capping protein 3	MTC3 YGL226W	14488	123	13	13	IM		Unknown
MRX19	S000002342	P48569	YD183_	Uncharacterized protein YDL183C	YDL183C D1293	37047	320	13	13			Carriers & channels
MRPS16	S000005934	Q02608	RT16_	37S ribosomal protein S16	MRPS16 YPL013C LPA4C	13639	121	12	12	MA		Mitochondrial ribosomes
CSF1	S000004077	Q12150	CSF1_	Protein CSF1	CSF1 YLR087C	338258	2958	12	12		1	Protein maturation & folding
ACP1	S000001675	P32463	ACPM_	Acyl carrier protein	ACP1 YKL192C	13943	125	12	12			Carriers & channels
COI1	S000007650	Q3E6R5	YD381_	Uncharacterized mitochondrial outer membrane protein YDR381C-A	YDR381C-A	12714	114	12	12		1	Unknown
OAR1	S000001538	P35731	FABG_	3-oxoacyl-[acyl-carrier-protein] reductase	OAR1 YKL055C	31184	278	12	12			Lipid metabolism
CDC9	S000002323	P04819	DNLI1_	DNA ligase 1	CDC9 YDL164C	84828	755	12	12			DNA related processes
TRZ1	S000001787	P36159	RNZ_	Ribonuclease Z	TRZ1 YKR079C	96816	838	12	12			tRNA related processes
ATP19	S000007339	P81451	ATP19_	ATP synthase subunit K	ATP19 YOL077W-A YOL078BW	7534	68	12	12	IM	1	Respiratory chain subunits
AIM18	S000001241	P38884	AIM18_	Altered inheritance of mitochondria protein 18	AIM18 FMP22 YHR198C	36502	321	12	12			Unknown
FMC1	S000001360	P40491	FMC1_	ATP synthase assembly factor FMC1	FMC1 YIL098C	18364	155	12	11	MA		Respiratory chain assembly
PTC7	S000001118	P38797	PP2C7_	Protein phosphatase 2C homolog 7	PTC7 YHR076W	37782	343	11	11			Regulation & signaling
OSM1	S000003812	P21375	OSM1_	Fumarate reductase 2	OSM1 YJR051W J1659	55065	501	11	11			Energy metabolism
MRPS12	S000005319	P53732	RT12_	37S ribosomal protein S12	MRPS12 YNR036C N3298	16917	153	11	11	MA		Ribo. assembly & translation
SMT1	S000003683	P47007	MRX5_	MIOREX complex component 5	MRX5 YJL147C J0639 YJL147C	44863	382	11	11			Unknown
ERV1	S000003261	P27882	ERV1_	Mitochondrial FAD-linked sulfhydryl oxidase ERV1	ERV1 YGR029W	21639	189	11	11	IS		Protein import & biogenesis
MFM1	S000005981	Q02783	LPE10_	Mitochondrial inner membrane magnesium transporter MFM1	MFM1 LPE10 YPL060W	47083	413	11	11	IM	2	Carriers & channels
CCP1	S000001774	P00431	CCPR_	Cytochrome c peroxidase	CCP1 CCP CPO YKR066C	40353	361	11	11	IS, MA		Redox enzymes
MDM34	S000003187	P53083	MDM34_	Mitochondrial distribution and morphology protein 34	MDM34 MMM2 YGL219C	51990	459	11	11	OM		Lipid metabolism
MGR2	S000006019	Q02889	MGR2_	Protein MGR2	MGR2 YPL098C	12252	113	11	11	IM	2	Protein import & biogenesis
CBS1	S000002227	P14066	CBS1_	Cytochrome b translational activator protein CBS1	CBS1 YDL069C	26586	229	11	11	IM, MA		Respiratory chain assembly
ISC1	S000000821	P40015	ISC1_	Inositol phosphosphingolipids phospholipase C	ISC1 YER019W	53940	477	11	10	OM	2	Lipid metabolism
SLM3	S000002191	Q12093	MTU1_	Mitochondrial tRNA-specific 2-thiouridylase 1	SLM3 MTO2 MTU1 YDL033C D2761	47049	417	11	10			tRNA related processes
COX16	S000003540	P47081	COX16_	Cytochrome c oxidase assembly protein COX16	COX16 YJL003W J1403 YJR83.2	14077	118	10	10	IM	1	Respiratory chain assembly
YMC2	S000000308	P38087	YMC2_	Carrier protein YMC2	YMC2 YBR104W YBR0833	36555	329	10	10	IM	6	Carriers & channels
MDM12	S000005369	Q92328	MDM12_	Mitochondrial distribution and morphology protein 12	MDM12 YOL009C	30729	271	10	10	OM		Lipid metabolism
ATG32	S000001408	P40458	ATG32_	Autophagy-related protein 32	ATG32 ECM17 YIL146C	58969	529	10	10	OM	1	Other known processes
PCP1	S000003333	P53259	PCP1_	Rhomboid protein 1	PCP1 MDM37 RBD1 UGO2 YGR101W	38815	346	10	10	IM	6	Protein maturation & folding
YIA6	S000001268	P40556	YIA6_	Mitochondrial nicotinamide adenine dinucleotide transporter 1	YIA6 NDT1 YIL006W	41954	373	10	10	IM	6	Carriers & channels
IMP2	S000004638	P46972	IMP2_	Mitochondrial inner membrane protease subunit 2	IMP2 YMR035W YM9973.09	19930	177	10	10	IM	1	Protein maturation & folding
TRM1	S000002527	P15565	TRM1_	tRNA (guanine(26)-N(2))-dimethyltransferase	TRM1 YDR120C YD9727.15C	64052	570	10	10			tRNA related processes
MRF1	S000003111	P30775	RF1M_	Peptide chain release factor 1	MRF1 YGL143C	46770	413	10	10			Ribo. assembly & translation
SEN34	S000000066	P39707	SEN34_	tRNA-splicing endonuclease subunit SEN34	SEN34 YAR008W FUN4	31313	275	10	10	OM		tRNA related processes
MDJ2	S000005272	P42834	MDJ2_	Mitochondrial DnaJ homolog 2	MDJ2 YNL328C N0315	16474	146	10	10	IM		Protein import & biogenesis
CPR1	S000002562	P14832	CYPH_	Peptidyl-prolyl cis-trans isomerase	CPR1 CPH1 CYP1 SCC1 YDR155C YD8358.10C	17391	162	10	9	IS		Protein maturation & folding
GRX2	S000002921	P17695	GLRX2_	Glutaredoxin-2	GRX2 TTR TTR1 YDR513W D9719.17	15861	143	9	9			Redox enzymes
MRX12	S000003763	P47084	MRX12_	MIOREX complex component 12	MRX12 YJR003C J1415 YJR83.30	59766	519	9	9			Unknown
IMO32	S000003263	P53219	IMO32_	Probable alcohol acetyltransferase	IMO32 YGR031W	38511	342	9	9			Unknown
MRPL39	S000004468	P36533	RM39_	54S ribosomal protein L39	MRPL39 YML009C YM9571.09C	7973	70	9	9	MA		Mitochondrial ribosomes
MDM31	S000001237	P38880	MDM31_	Mitochondrial distribution and morphology protein 31	MDM31 YHR194W	66703	579	9	9	IM	2	Lipid metabolism
PUS4	S000005236	P48567	PUS4_	tRNA pseudouridine synthase 4	PUS4 YNL292W N0480	45273	403	9	9			tRNA related processes
BIO2	S000003518	P32451	BIOB_	Biotin synthase	BIO2 YGR286C	41884	375	9	9			Cofactor biosynthesis
COA6	S000004857	Q3E846	COA6_	Cytochrome c oxidase assembly factor 6	COA6 YMR244C-A	12445	104	9	9	IS		Respiratory chain assembly
PGS1	S000000510	P25578	PGPS1_	CDP-diacylglycerol--glycerol-3-phosphate 3-phosphatidyltransferase	PGS1 PEL1 YCL004W YCL003W YCL3W YCL4W	59370	521	9	9			Lipid metabolism
YEA6	S000000732	P39953	YEA6_	Mitochondrial nicotinamide adenine dinucleotide transporter 2	YEA6 NDT2 YEL006W	36961	335	9	9	IM	6	Carriers & channels
IRC3	S000002740	Q06683	IRC3_	Putative ATP-dependent helicase IRC3	IRC3 YDR332W	78546	689	9	9	MA		DNA related processes
LAM1	S000001198	P38851	LAM1_	Membrane-anchored lipid-binding protein LAM1	LAM1 YSP1 YHR155W	143584	1228	9	9		1	Lipid metabolism
ATP11	S000005259	P32453	ATP11_	Protein ATP11	ATP11 YNL315C N0357	36851	318	9	9			Respiratory chain assembly
TOM7	S000005014	P53507	TOM7_	Mitochondrial import receptor subunit TOM7	TOM7 MOM7 YNL070W N2378	6870	60	9	9	OM	1	Protein import & biogenesis
LCL3	S000003053	P53153	LCL3_	Probable endonuclease LCL3	LCL3 YGL085W	32112	274	9	9		1	Unknown
ENO1	S000003486	P00924	ENO1_	Enolase 1	ENO1 ENOA HSP48 YGR254W G9160	46816	437	27	8			Energy metabolism
AI4	S000007264	P03878	SCE2_	Intron-encoded DNA endonuclease aI4	AI4 ENS2 I-SCEII Q0065	63311	556	12	8	IM		mRNA related processes
AI3	S000007263	P03877	SCE3_	Intron-encoded DNA endonuclease aI3	AI3 ENS3 I-SCEIII Q0060	47917	415	9	8	IM	2	mRNA related processes
MDM32	S000005673	Q12171	MDM32_	Mitochondrial distribution and morphology protein 32	MDM32 YOR147W O3521	72028	622	9	8	IM	2	Morphology & dynamics
YSP2	S000002734	Q06681	YSP2_	Membrane-anchored lipid-binding protein YSP2	YSP2 LAM2 LTC4 YDR326C	160578	1438	9	8		1	Lipid metabolism
MAM33	S000001332	P40513	MAM33_	Mitochondrial acidic protein MAM33	MAM33 YIL070C	30132	266	8	8	MA		Respiratory chain assembly
MMT1	S000004789	Q03218	MMT1_	Mitochondrial metal transporter 1	MMT1 MFT1 YMR177W YM8010.07	56209	510	8	8		6	Carriers & channels
UPS1	S000004183	Q05776	UPS1_	Protein UPS1	UPS1 YLR193C	20108	175	8	8	IS, IM		Lipid metabolism
SOD1	S000003865	P00445	SODC_	Superoxide dismutase [Cu-Zn]	SOD1 YJR104C J1968	15855	154	8	8	IS		Redox enzymes
RSM19	S000005320	P53733	RT19_	37S ribosomal protein S19	RSM19 YNR037C N3300	10275	91	8	8	MA		Mitochondrial ribosomes
FOL1	S000005200	P53848	FOL1_	Folic acid synthesis protein FOL1 [Includes: Dihydroneopterin aldolase	FOL1 YNL256W N0848	93120	824	8	8			Cofactor biosynthesis
PRE6	S000005398	P40303	PSA4_	Proteasome subunit alpha type-4	PRE6 YOL038W	28439	254	8	8			Protein degradation
ATG33	S000004348	Q06485	ATG33_	Autophagy-related protein 33	ATG33 YLR356W	20400	197	8	8		4	Other known processes
COX7	S000004869	P10174	COX7_	Cytochrome c oxidase subunit 7	COX7 YMR256C YM9920.10C	6932	60	8	8	IM	1	Respiratory chain subunits
GUT1	S000001024	P32190	GLPK_	Glycerol kinase	GUT1 YHL032C	79824	709	8	8			Energy metabolism
OM14	S000000434	P38325	OM14_	Mitochondrial outer membrane protein OM14	OM14 YBR230C YBR1527	14610	134	8	8	OM	2	Protein import & biogenesis
AIM11	S000002960	P87275	AIM11_	Altered inheritance of mitochondria protein 11	AIM11 GEP8 YER093C-A	15753	137	8	8		2	Unknown
PIS1	S000006317	P06197	PIS_	CDP-diacylglycerol--inositol 3-phosphatidyltransferase	PIS1 PIS YPR113W P8283.5	24824	220	8	8	OM	6	Lipid metabolism
ORT1	S000005656	Q12375	ORT1_	Mitochondrial ornithine transporter 1	ORT1 ARG11 YOR130C O3299 YOR3299C	31520	292	8	8	IM	6	Carriers & channels
IML2	S000003618	P47031	IML2_	Inclusion body clearance protein IML2	IML2 YJL082W J1007	82536	731	8	8	OM		Protein degradation
AIF1	S000005357	P52923	AIF1_	Apoptosis-inducing factor 1	AIF1 CPD1 YNR074C N3815	41335	378	8	8	OM	1	Other known processes
AIM34	S000004605	Q03673	AIM34_	Altered inheritance of mitochondria protein 34	AIM34 YMR003W YM8270.05	22742	198	8	8		1	Unknown
GCV3	S000000042	P39726	GCSH_	Glycine cleavage system H protein	GCV3 YAL044C FUN40	18793	170	8	8			Amino acid metabolism
FUN14	S000000006	P18411	FUN14_	Protein FUN14	FUN14 YAL008W	22063	198	8	8	OM	3	Lipid metabolism
TOM6	S000005571	P33448	TOM6_	Mitochondrial import receptor subunit TOM6	TOM6 ISP6 YOR045W	6408	61	8	8	OM	1	Protein import & biogenesis
ATP14	S000004286	Q12349	ATP14_	ATP synthase subunit H	ATP14 YLR295C L8003.20	14128	124	8	8	IM		Respiratory chain subunits
YNK1	S000001550	P36010	NDK_	Nucleoside diphosphate kinase	YNK1 NDK1 YNK YKL067W YKL333	17167	153	8	8	IS		Nucleotide metabolism
HXK2	S000003222	P04807	HXKB_	Hexokinase-2	HXK2 HEX1 HKB YGL253W NRB486	53942	486	8	7			Energy metabolism
TIM12	S000000295	P32830	TIM12_	Mitochondrial import inner membrane translocase subunit TIM12	TIM12 MRS5 YBR091C YBR0812	12284	109	7	7	IS, IM		Protein import & biogenesis
FLX1	S000001396	P40464	FLX1_	Mitochondrial FAD carrier protein FLX1	FLX1 YIL134W	34409	311	7	7	IM	6	Carriers & channels
RRG7	S000005832	Q08774	RRG7_	Required for respiratory growth protein 7	RRG7 YOR305W	27967	242	7	7			Unknown
PGC1	S000006127	Q08959	PGC1_	Phosphatidylglycerol phospholipase C	PGC1 YPL206C	37070	321	7	7		1	Lipid metabolism
YDR514C	S000002922	Q04408	YD514_	Uncharacterized protein YDR514C	YDR514C	55490	483	7	7			Unknown
YLF2	S000001006	P38746	YLF2_	Obg-like ATPase homolog	YLF2 YHL014C	45715	405	7	7			Unknown
CBT1	S000001691	P36038	CBT1_	Cytochrome b termination protein 1	CBT1 SOC1 YKL208W	31157	271	7	7			mRNA related processes
RRG9	S000005157	P40156	RRG9_	Required for respiratory growth protein 9	RRG9 YNL213C N1323	25274	214	7	7			Unknown
COX26	S000113555	Q2V2P9	COX26_	Cytochrome c oxidase subunit 26	COX26 YDR119W-A	7452	66	7	7	IM	1	Respiratory chain assembly
TAM41	S000003278	P53230	TAM41_	Phosphatidate cytidylyltransferase	TAM41 MMP37 YGR046W	44200	385	7	7	IM, MA		Lipid metabolism
MRP10	S000006430	O75012	MRP10_	37S ribosomal protein MRP10	MRP10 YDL045W-A	10691	95	7	7	MA		Mitochondrial ribosomes
AIM22	S000003582	P47051	LPLA_	Putative lipoate-protein ligase A	AIM22 YJL046W J1171	47003	409	7	7			Protein maturation & folding
MRX6	S000005239	P48564	MRX6_	MIOREX complex component 6	MRX6 YNL295W N0462	61228	524	7	7	MA		Unknown
NFU1	S000001523	P32860	NFU1_	NifU-like protein	NFU1 NUB1 YKL040C YKL253	29174	256	7	7	MA		Fe/S protein biogenesis
TIM13	S000003413	P53299	TIM13_	Mitochondrial import inner membrane translocase subunit TIM13	TIM13 YGR181W G7157	11286	105	7	7	IS, IM		Protein import & biogenesis
PPA2	S000004880	P28239	IPYR2_	Inorganic pyrophosphatase	PPA2 IPP2 YMR267W YM8156.09	35573	310	7	7			Energy metabolism
MSF1	S000006251	P08425	SYFM_	Phenylalanine--tRNA ligase	MSF1 YPR047W YP9499.05	54829	469	7	7	MA		tRNA related processes
COA3	S000007611	Q3E7B2	COA3_	Cytochrome c oxidase assembly factor 3	COA3 COX25 RRG10 YJL062W-A	9882	85	7	7	IM	1	Respiratory chain assembly
TIM10	S000003530	P87108	TIM10_	Mitochondrial import inner membrane translocase subunit TIM10	TIM10 MRS11 YHR005C-A YHR005BC	10305	93	7	7	IS, IM		Protein import & biogenesis
DPC25	S000006028	Q02873	YP107_	UPF0651 protein YPL107W	YPL107W	28570	248	7	7			Unknown
ENO2	S000001217	P00925	ENO2_	Enolase 2	ENO2 ENOB YHR174W	46914	437	24	6			Energy metabolism
BI4	S000007273	P03879	MBI4_	Intron-encoded RNA maturase bI4	BI4 SCBI4 Q0120	74580	638	16	6			mRNA related processes
YRO2	S000000258	P38079	YRO2_	Protein YRO2	YRO2 YBR054W YBR0507	38720	344	15	6		7	Unknown
TRR1	S000002761	P29509	TRXB1_	Thioredoxin reductase 1	TRR1 YDR353W D9476.5	34238	319	7	6	IS		Redox enzymes
MRPL44	S000004838	P19956	RM44_	54S ribosomal protein L44	MRPL44 YMR44 YMR225C YM9959.07C	11476	98	6	6	MA		Mitochondrial ribosomes
UPS3	S000002593	Q04006	UPS3_	Protein UPS3	UPS3 GEP2 YDR185C	20921	179	6	6	IS, IM		Unknown
IBA57	S000003883	P47158	CAF17_	Putative transferase CAF17	IBA57 CAF17 YJR122W J2043	57055	497	6	6	MA		Fe/S protein biogenesis
MOD5	S000005800	P07884	MOD5_	tRNA dimethylallyltransferase	MOD5 YOR274W	50237	428	6	6			tRNA related processes
PPT2	S000006069	Q12036	PPT2_	Mitochondrial holo-[acyl-carrier-protein] synthase	PPT2 YPL148C P2604	19973	173	6	6			Regulation & signaling
RPN11	S000001900	P43588	RPN11_	Ubiquitin carboxyl-terminal hydrolase RPN11	RPN11 MPR1 YFR004W	34398	306	6	6			Morphology & dynamics
DPC29	S000003253	P53212	YG1D_	Probable transcriptional regulatory protein HAH1	YGR021W	31700	290	6	6			Unknown
OLI1	S000007274	P61829	ATP9_	ATP synthase subunit 9	OLI1 ATP9 OLI3 PHO2 Q0130	7759	76	6	6	IM	2	Respiratory chain subunits
ISA1	S000003950	Q07821	ISA1_	Iron-sulfur assembly protein 1	ISA1 YLL027W	27675	250	6	6	MA		Fe/S protein biogenesis
ECM19	S000004382	Q06011	ECM19_	Protein ECM19	ECM19 YLR390W	12515	112	6	6		1	Unknown
MIM1	S000005386	Q08176	MIM1_	Mitochondrial import protein 1	MIM1 TOM13 YOL026C	12758	113	6	6	OM	1	Protein import & biogenesis
CRD1	S000002301	Q07560	CRD1_	Cardiolipin synthase	CRD1 CLS1 YDL142C	32020	283	6	6	IM	3	Lipid metabolism
PET191	S000003795	Q02772	PT191_	Mitochondrial protein PET191	PET191 YJR034W J1604	12394	108	6	6	IS, IM		Respiratory chain assembly
COX8	S000004387	P04039	COX8_	Cytochrome c oxidase subunit 8	COX8 YLR395C L8084.14	8907	78	6	6	IM	1	Respiratory chain subunits
MCO14	S000001010	P38744	PHS_	Putative pterin-4-alpha-carbinolamine dehydratase	YHL018W	14026	120	6	6			Unknown
HMI1	S000005455	Q12039	HMI1_	ATP-dependent DNA helicase HMI1	HMI1 YOL095C O0920	80576	706	5	5	IM, MA		DNA related processes
RDL2	S000005812	Q08742	RDL2_	Thiosulfate sulfurtransferase RDL2	RDL2 AIM42 FMP31 YOR286W	16697	149	5	5			Other known processes
FYV4	S000001101	P38783	FYV4_	Protein FYV4	FYV4 YHR059W	15292	130	5	5	MA		Unknown
MCP1	S000005754	Q12106	MCP1_	MDM10-complementing protein 1	MCP1 YOR228C YOR50-18	33989	302	5	5	OM	5	Unknown
RAD27	S000001596	P26793	FEN1_	Flap endonuclease 1	RAD27 FEN1 RTH1 YKL113C YKL510	43279	382	5	5			DNA related processes
LIP2	S000004229	Q06005	LIPB_	Octanoyltransferase	LIP2 YLR239C L8083.16	37237	328	5	5			Protein maturation & folding
MMR1	S000004180	Q06324	MMR1_	Mitochondrial MYO2 receptor-related protein 1	MMR1 YLR190W	54817	491	5	5	OM		Morphology & dynamics
COX12	S000004028	Q01519	COX12_	Cytochrome c oxidase subunit 12	COX12 YLR038C	9788	83	5	5	IS, IM		Respiratory chain subunits
PTH1	S000001232	P38876	PTH_	Peptidyl-tRNA hydrolase	PTH1 YHR189W	21036	190	5	5			Ribo. assembly & translation
COX17	S000003932	Q12287	COX17_	Cytochrome c oxidase copper chaperone	COX17 YLL009C L1343	8056	69	5	5	IS		Respiratory chain assembly
MRS3	S000003669	P10566	MRS3_	Mitochondrial RNA-splicing protein MRS3	MRS3 YJL133W J0675	34502	314	5	5	IM	6	Carriers & channels
MRX8	S000002744	Q05473	MRX8_	MIOREX complex component 8	MRX8 YDR336W	35614	314	5	5			Unknown
SDH5	S000005432	Q08230	SDHF2_	Succinate dehydrogenase assembly factor 2	SDH5 EMI5 YOL071W	19042	162	5	5	MA		Respiratory chain assembly
ESBP6	S000005069	P53918	ESBP6_	Uncharacterized transporter ESBP6	ESBP6 MCH3 YNL125C N1223 N1882	73802	673	5	5		10	Carriers & channels
TOM5	S000006433	P80967	TOM5_	Mitochondrial import receptor subunit TOM5	TOM5 MOM8A YPR133W-A	5985	50	5	5	OM	1	Protein import & biogenesis
BI2	S000007271	P03873	MBI2_	Cytochrome b mRNA maturase bI2	BI2 Q0110	49326	423	7	4	IM	4	mRNA related processes
ECM18	S000002532	Q04623	ECM18_	Protein ECM18	ECM18 YDR125C YD9727.20C	53185	453	5	4	IM		Unknown
SAL1	S000005027	D6W196	CMC1_	Truncated non-functional calcium-binding mitochondrial carrier SAL1-1	SAL1 YNL083W N2312	55715	494	4	4	IM	5	Carriers & channels
JAC1	S000002986	P53193	JAC1_	J-type co-chaperone JAC1	JAC1 SEO2 YGL018C	21778	184	4	4	MA		Fe/S protein biogenesis
FMP46	S000001757	P36141	FMP46_	Putative redox protein FMP46	FMP46 YKR049C	15650	133	4	4			Unknown
RTC6	S000007224	O14464	RTC6_	54S ribosomal protein RTC6	RTC6 TAE4 YPL183W-A YPL183BW	10698	93	4	4	MA		Ribo. assembly & translation
SPG1	S000003468	P50088	SPG1_	Stationary phase gene 1 protein	SPG1 YGR236C G8578	10545	95	4	4		1	Unknown
HNT2	S000002713	P49775	HNT2_	Bis(5'-adenosyl)-triphosphatase	HNT2 APH1 YDR305C D9740.15	23542	206	4	4			Nucleotide metabolism
MRX14	S000002522	Q04598	RM34_	54S ribosomal protein L34	YDR115W YD9727.10	12030	105	4	4	MA		Mitochondrial ribosomes
PTH4	S000005474	Q12322	YO114_	Putative uncharacterized protein YOL114C	YOL114C HRE202	23190	202	4	4	MA		Ribo. assembly & translation
USB1	S000004122	Q12208	USB1_	U6 snRNA phosphodiesterase	USB1 YLR132C L3127	33694	290	4	4			mRNA related processes
SUE1	S000006355	Q06524	SUE1_	Protein SUE1	SUE1 YPR151C	24305	206	4	4			Protein degradation
ISU1	S000006056	Q03020	ISU1_	Iron sulfur cluster assembly protein 1	ISU1 NUA1 YPL135W	17895	165	4	4	MA		Fe/S protein biogenesis
MET7	S000005767	Q08645	FOLE_	Folylpolyglutamate synthase	MET7 MET23 YOR241W O5248	62151	548	4	4	IM, MA		Amino acid metabolism
GLO4	S000005566	Q12320	GLO4_	Hydroxyacylglutathione hydrolase	GLO4 GER1 YOR040W O2758 OR26.33	32339	285	4	4	MA		Redox enzymes
TIM8	S000007348	P57744	TIM8_	Mitochondrial import inner membrane translocase subunit TIM8	TIM8 YJR135W-A YJR135BW	9764	87	4	4	IS, IM		Protein import & biogenesis
MDM36	S000006287	Q06820	MDM36_	Mitochondrial distribution and morphology protein 36	MDM36 YPR083W	64958	579	4	4			Morphology & dynamics
YBR238C	S000000442	P38330	RMD9L_	Protein RMD9-like	YBR238C YBR1608	83761	731	5	3	IM		Other known processes
OYE2	S000001222	Q03558	OYE2_	NADPH dehydrogenase 2	OYE2 YHR179W	45011	400	4	3			Energy metabolism
SYM1	S000004241	Q06563	SYM1_	Protein SYM1	SYM1 YLR251W	22915	197	3	3	IM	4	Energy metabolism
MRX7	S000005155	P53869	MRX7_	MIOREX complex component 7	MRX7 YNL211C N1328	10648	86	3	3			Unknown
FAB1	S000001915	P34756	FAB1_	1-phosphatidylinositol 3-phosphate 5-kinase FAB1	FAB1 YFR019W	257420	2278	3	3			Regulation & signaling
MRM1	S000005727	P25270	MRM1_	rRNA methyltransferase 1	MRM1 PET56 YOR201C	46387	412	3	3			Ribo. assembly & translation
UPS2	S000004158	P35200	UPS2_	Protein UPS2	UPS2 AIM30 GEP1 MSF1 YLR168C L9470.15	26506	230	3	3	IS, IM		Lipid metabolism
SHH4	S000004154	Q06236	SHH4_	Mitochondrial inner membrane protein SHH4	SHH4 YLR164W	18632	168	3	3	IM	3	Respiratory chain subunits
TUM1	S000005777	Q08686	THTR_	Thiosulfate sulfurtransferase TUM1	TUM1 YOR251C	34219	304	3	3			tRNA related processes
EXO5	S000000367	P38289	EXO5_	Exonuclease V	EXO5 DEM1 YBR163W YBR1215	67570	585	3	3			DNA related processes
CMC2	S000007488	Q3E7A4	COXM2_	COX assembly mitochondrial protein 2	CMC2 YBL059C-A	12947	109	3	3	IS, IM		Respiratory chain assembly
APN1	S000001597	P22936	APN1_	Apurinic-apyrimidinic endonuclease 1	APN1 YKL114C YKL513	41439	367	3	3			DNA related processes
PET20	S000006080	Q99373	PET20_	Protein PET20	PET20 YPL159C P2567	29103	253	3	3	MA		DNA related processes
QRI7	S000002262	P43122	QRI7_	tRNA N6-adenosine threonylcarbamoyltransferase	QRI7 YDL104C D2366	45543	407	3	3			Nucleotide metabolism
STF1	S000007232	P01098	STF1_	ATPase-stabilizing factor 9 kDa	STF1 AIS2 YDL130W-A YDL130BW	10062	86	3	3			Regulation & signaling
MME1	S000004776	Q03829	MME1_	Mitochondrial magnesium exporter 1	MME1 YMR166C YM8520.15C	40992	368	3	3	IM	6	Carriers & channels
CHO1	S000000828	P08456	PSS_	CDP-diacylglycerol--serine O-phosphatidyltransferase	CHO1 PSS PSS1 YER026C	30805	276	3	3	OM	4	Lipid metabolism
NIT3	S000004343	P49954	NIT3_	Omega-amidase NIT3	NIT3 YLR351C L9638.5	32549	291	3	3			Unknown
REV3	S000006088	P14284	DPOZ_	DNA polymerase zeta catalytic subunit	REV3 PSO1 YPL167C P2535	172957	1504	3	3			DNA related processes
PXP2	S000003872	P47148	PXP2_	Peroxisomal protein 2	PXP2 YJR111C J2009	32208	283	3	3			Unknown
DCK1	S000004414	Q06409	DCK1_	DOCK-like protein 1	DCK1 YLR422W	221563	1932	3	3			Regulation & signaling
CYR1	S000003542	P08678	CYAA_	Adenylate cyclase	CYR1 CDC35 HSR1 SRA4 YJL005W J1401	227834	2026	3	3			Regulation & signaling
MYO4	S000000027	P32492	MYO4_	Myosin-4	MYO4 SHE1 YAL029C FUN22	169344	1471	3	3			mRNA related processes
MZM1	S000002901	Q03429	MZM1_	Mitochondrial zinc maintenance protein 1	MZM1 AIM8 FMP36 YDR493W	13927	123	3	3	MA		Respiratory chain assembly
ATG27	S000003714	P46989	ATG27_	Autophagy-related protein 27	ATG27 ETF1 YJL178C J0490	30201	271	3	3		1	Regulation & signaling
MTQ1	S000005007	P53944	MTQ1_	Mitochondrial MRF1 N(5)-glutamine methyltransferase MTQ1	MTQ1 YNL063W N2420 YNL2420W	35871	314	3	3			Regulation & signaling
ADK2	S000000972	P26364	KAD3_	GTP:AMP phosphotransferase	ADK2 AKY3 PAK3 YER170W	25194	225	3	3	IM, MA		Nucleotide metabolism
COX5B	S000001373	P00425	COX5B_	Cytochrome c oxidase subunit 5B	COX5B YIL111W	17197	151	4	2	IM	1	Respiratory chain subunits
UTH1	S000001750	P36135	UTH1_	Probable secreted beta-glucosidase UTH1	UTH1 YKR042W	36955	365	3	2	OM, IM		Unknown
HYR1	S000001476	P40581	GPX3_	Glutathione peroxidase-like peroxiredoxin HYR1	HYR1 GPX3 ORP1 YIR037W	18641	163	3	2	IS		Redox enzymes
PIF1	S000004526	P07271	PIF1_	ATP-dependent DNA helicase PIF1	PIF1 TST1 YML061C YM9958.01C	97682	859	2	2	IM		DNA related processes
GPD2	S000005420	P41911	GPD2_	Glycerol-3-phosphate dehydrogenase [NAD(+)] 2	GPD2 GPD3 YOL059W O1222	49422	440	2	2			Energy metabolism
SDH6	S000007605	Q3E785	SDHF1_	Succinate dehydrogenase assembly factor 1	SDH6 YDR379C-A smORF139 smORF8	9352	79	2	2	MA		Respiratory chain assembly
MIM2	S000007618	Q3E798	MIM2_	Mitochondrial import protein 2	MIM2 YLR099W-A	9985	87	2	2	OM	1	Protein import & biogenesis
RNA14	S000004665	P25298	RNA14_	mRNA 3'-end-processing protein RNA14	RNA14 YMR061W YM9796.14	79960	677	2	2			mRNA related processes
MRPL37	S000000472	P36532	RM37_	54S ribosomal protein L37	MRPL37 YBR268W YBR1736A	11949	105	2	2	MA		Mitochondrial ribosomes
LMO1	S000003930	Q07799	LMO1_	ELMO family protein LMO1	LMO1 YLL007C L1353	76622	665	2	2			Regulation & signaling
TRX3	S000000679	P25372	TRX3_	Thioredoxin-3	TRX3 YCR083W YCR83W	14432	127	2	2			Redox enzymes
MSS1	S000004625	P32559	MSS1_	tRNA modification GTPase MSS1	MSS1 PET53 YMR023C YM9711.13C	58352	526	2	2	IM, MA		tRNA related processes
PUS9	S000002194	Q12069	PUS9_	tRNA pseudouridine(32) synthase	PUS9 YDL036C D2743	53399	462	2	2			tRNA related processes
PUS6	S000003401	P53294	PUS6_	tRNA pseudouridine(31) synthase	PUS6 YGR169C	46816	404	2	2			tRNA related processes
SDH8	S000000473	P38345	SDHF4_	Succinate dehydrogenase assembly factor 4	SDH8 FMP21 YBR269C YBR1737	15504	138	2	2	MA		Respiratory chain assembly
JID1	S000006265	Q12350	JID1_	J domain-containing protein 1	JID1 YPR061C	35028	301	2	2		1	Protein maturation & folding
YSA1	S000000315	Q01976	ADPP_	ADP-ribose pyrophosphatase	YSA1 YBR111C YBR0907	26087	231	2	2			Nucleotide metabolism
MIX17	S000004604	Q03667	MIX17_	Mitochondrial intermembrane space cysteine motif-containing protein MIX17	MIX17 MIC17 YMR002W YM8270.04	16669	156	2	2	IS		Unknown
CCS1	S000004641	P40202	CCS1_	Superoxide dismutase 1 copper chaperone	CCS1 LYS7 YMR038C YM9532.03C	27330	249	2	2	IS, IM		Protein maturation & folding
CPT1	S000005074	P17898	CPT1_	Cholinephosphotransferase 1	CPT1 YNL130C N1218 N1867	44829	393	2	2	OM	7	Lipid metabolism
DNM1	S000003924	P54861	DNM1_	Dynamin-related protein DNM1	DNM1 YLL001W L1381	84972	757	2	2	OM		Morphology & dynamics
FAS2	S000006152	P19097	FAS2_	Fatty acid synthase subunit alpha	FAS2 YPL231W P1409	206947	1887	167	167			Lipid Metabolism
FMP27	S000004446	Q06179	FMP27_	Protein FMP27	FMP27 YLR454W	303479	2628	125	124			Unknown
FAA1	S000005844	P30624	LCF1_	Long-chain-fatty-acid--CoA ligase 1	FAA1 YOR317W O6136	77866	700	130	121	OM		Lipid Metabolism
FAS1	S000001665	P07149	FAS1_	Fatty acid synthase subunit beta	FAS1 YKL182W	228691	2051	111	111			Lipid Metabolism
PMA1	S000002976	P05030	PMA1_	Plasma membrane ATPase 1	PMA1 YGL008C	99619	918	189	107		8	Carriers & Channels
ERG6	S000004467	P25087	ERG6_	Sterol 24-C-methyltransferase	ERG6 ISE1 LIS1 SED6 YML008C YM9571.10C	43431	383	91	91	OM		Lipid Metabolism
SPF1	S000000757	P39986	ATC6_	Manganese-transporting ATPase 1	SPF1 YEL031W	135269	1215	87	87		12	Carriers & Channels
LAP3	S000005183	Q01532	BLH1_	Cysteine proteinase 1	LAP3 BLH1 GAL6 YCP1 YNL239W N1118	55483	483	84	84			Protein Degradation
SAC1	S000001695	P32368	SAC1_	Phosphatidylinositol-3-phosphatase SAC1	SAC1 RSD1 YKL212W	71125	623	80	80	OM	2	Morphology & Dynamics
POM152	S000004736	P39685	PO152_	Nucleoporin POM152	POM152 YMR129W YM9553.05	151653	1337	77	77		3	Carriers & Channels
TCB3	S000004537	Q03640	TCB3_	Tricalbin-3	TCB3 YML072C	171076	1545	71	71		2	Morphology & Dynamics
YGR266W	S000003498	P53326	YG5L_	Uncharacterized protein YGR266W	YGR266W	81191	701	57	57	OM		Unknown
PIL1	S000003318	P53252	PIL1_	Sphingolipid long chain base-responsive protein PIL1	PIL1 YGR086C	38349	339	62	54	OM		Morphology & Dynamics
SEC63	S000005780	P14906	SEC63_	Protein translocation protein SEC63	SEC63 NPL1 PTL1 YOR254C	75345	663	54	54		3	Protein Maturation & Folding
TCB1	S000005612	Q12466	TCB1_	Tricalbin-1	TCB1 YOR086C YOR3141c	133576	1186	56	53		2	Morphology & Dynamics
LSP1	S000005925	Q12230	LSP1_	Sphingolipid long chain base-responsive protein LSP1	LSP1 YPL004C	38071	341	54	46	OM		Morphology & Dynamics
VPS1	S000001709	P21576	VPS1_	Vacuolar protein sorting-associated protein 1	VPS1 LAM1 SPO15 YKR001C	78737	704	41	41	OM		Protein Maturation & Folding
GDH2	S000002374	P33327	DHE2_	NAD-specific glutamate dehydrogenase	GDH2 YDL215C D0892	124332	1092	40	40			Amino Acid Metabolism
YCP4	S000000597	P25349	YCP4_	Flavoprotein-like protein YCP4	YCP4 YCR004C YCR042 YCR4C	26350	247	38	38			Unknown
AGX1	S000001864	P43567	AGX1_	Alanine--glyoxylate aminotransferase 1	AGX1 YFL030W	41907	385	38	38			Amino Acid Metabolism
UBX2	S000004475	Q04228	UBX2_	UBX domain-containing protein 2	UBX2 SEL1 YML013W YM9571.05	66761	584	35	35	OM	2	Protein Degradation
RTN1	S000002641	Q04947	RTN1_	Reticulon-like protein 1	RTN1 YDR233C	32916	295	34	34		2	Morphology & Dynamics
JEN1	S000001700	P36035	JEN1_	Carboxylic acid transporter protein homolog	JEN1 YKL217W	69376	616	33	33		12	Carriers & Channels
ZEO1	S000005469	Q08245	ZEO1_	Protein ZEO1	ZEO1 YOL109W O0738	12589	113	31	31	OM		Regulation & Signaling
HXT7	S000002750	P39004	HXT7_	High-affinity hexose transporter HXT7	HXT7 YDR342C D9651.11	62735	570	74	29		12	Carriers & Channels
PDR5	S000005679	P33302	PDR5_	Pleiotropic ABC efflux transporter of multiple drugs	PDR5 LEM1 STS1 YDR1 YOR153W	170438	1511	39	29		12	Carriers & Channels
RCF3	S000007649	Q3E776	YB255_	Uncharacterized protein YBR255C-A	YBR255C-A	13741	120	29	29		1	Unknown
EIS1	S000004633	Q05050	EIS1_	Eisosome protein 1	EIS1 YMR031C YM9973.04C	93345	843	29	29			Morphology & Dynamics
DPM1	S000006387	P14020	DPM1_	Dolichol-phosphate mannosyltransferase	DPM1 SED3 YPR183W P9705.3	30362	267	28	28	OM	1	Protein Maturation & Folding
EFR3	S000004825	Q03653	EFR3_	Protein EFR3	EFR3 YMR212C YM8261.06C	89191	782	27	27			Regulation & Signaling
ACS1	S000000050	Q01574	ACS1_	Acetyl-coenzyme A synthetase 1	ACS1 YAL054C FUN44	79141	713	26	25			Cofactor Biosynthesis
YJU3	S000001577	P28321	MGLL_	Monoglyceride lipase	YJU3 YKL094W YKL441	35563	313	25	25	OM		Lipid Metabolism
TOR2	S000001686	P32600	TOR2_	Serine/threonine-protein kinase TOR2	TOR2 DRR2 TSC14 YKL203C	281568	2474	27	23			Regulation & Signaling
STE24	S000003878	P47154	STE24_	CAAX prenyl protease 1	STE24 AFC1 YJR117W J2032	52324	453	23	23	OM	7	Protein Maturation & Folding
CRS1	S000005191	P53852	SYC_	Cysteine--tRNA ligase	YNL247W N0885	87530	767	23	23			tRNA related processes
RSP5	S000000927	P39940	RSP5_	E3 ubiquitin-protein ligase RSP5	RSP5 MDP1 NPI1 YER125W SYGP-ORF41	91816	809	23	23			Protein Degradation
NCE102	S000006353	Q12207	NCE2_	Non-classical export protein 2	NCE102 NCE2 RTG2S2 YPR149W P9659.2	18967	173	23	23		4	Morphology & Dynamics
RHO1	S000006369	P06780	RHO1_	GTP-binding protein RHO1	RHO1 YPR165W P9325.3	23152	209	23	23	OM		Morphology & Dynamics
VPS15	S000000301	P22219	VPS15_	Serine/threonine-protein kinase VPS15	VPS15 GRD8 VAC4 VPL19 YBR097W YBR0825	166372	1454	22	22			Regulation & Signaling
ERG9	S000001233	P29704	FDFT_	Squalene synthase	ERG9 YHR190W	51720	444	21	21	OM	2	Lipid Metabolism
SCL1	S000002979	P21243	PSA1_	Proteasome subunit alpha type-1	SCL1 PRC2 PRS2 YGL011C	28001	252	21	21			Protein Degradation
CBR1	S000001305	P38626	NCB5R_	NADH-cytochrome b5 reductase 1	CBR1 CBR CBR5 YIL043C	31494	284	21	21	OM	1	Redox Enzymes
GAS1	S000004924	P22146	GAS1_	1,3-beta-glucanosyltransferase GAS1	GAS1 GGP1 YMR307W YM9952.09	59582	559	21	20			Morphology & Dynamics
ERP1	S000002129	Q05359	ERP1_	Protein ERP1	ERP1 YAR002C-A YAR002A	24723	219	20	20		1	Protein Maturation & Folding
ECM33	S000000282	P38248	ECM33_	Cell wall protein ECM33	ECM33 YBR078W YBR0727	43769	429	20	20			Morphology & Dynamics
EHT1	S000000381	P38295	MCFS2_	Medium-chain fatty acid ethyl ester synthase/esterase 2	EHT1 YBR177C YBR1239	51255	451	20	20	OM		Lipid Metabolism
TSC13	S000002173	Q99190	TECR_	Very-long-chain enoyl-CoA reductase	TSC13 YDL015C D2865	36768	310	20	20		6	Lipid Metabolism
PST2	S000002439	Q12335	PST2_	Protoplast secreted protein 2	PST2 YDR032C D3422 YD9673.02C	20966	198	19	19			Unknown
GSF2	S000004511	Q04697	GSF2_	Glucose-signaling factor 2	GSF2 ECM6 EFF2 YML048W YM9827.04	45870	403	18	18	OM	1	Regulation & Signaling
KOG1	S000001229	P38873	KOG1_	Target of rapamycin complex 1 subunit KOG1	KOG1 LAS24 YHR186C H9998.14	177609	1557	18	18			Regulation & Signaling
LAM6	S000004062	Q08001	LAM6_	Membrane-anchored lipid-binding protein LAM6	LAM6 LTC1 YLR072W	78212	693	18	18		1	Morphology & Dynamics
SND3	S000000310	P38264	PHO88_	SRP-independent targeting protein 3	PHO88 SND3 YBR106W YBR0835	21137	188	18	18		1	Protein Import & Biogenesis
SEC4	S000001889	P07560	SEC4_	Ras-related protein SEC4	SEC4 SRO6 YFL005W	23506	215	18	17	OM		Morphology & Dynamics
YPT1	S000001856	P01123	YPT1_	GTP-binding protein YPT1	YPT1 YP2 YFL038C	23214	206	18	17			Regulation & Signaling
ATO3	S000002792	Q12359	ATO3_	Ammonia transport outward protein 3	ATO3 YDR384C D9481.20 D9509.4	30028	275	17	17		5	Carriers & Channels
SWS2	S000005025	P53937	SWS2_	37S ribosomal protein SWS2	SWS2 YNL081C N2322	16089	143	17	17	MA		Mitochondrial ribosomes
FKS1	S000004334	P38631	FKS1_	1,3-beta-glucan synthase component FKS1	FKS1 CND1 CWH53 ETG1 GLS1 GSC1 PBR1 YLR342W L8300.6	214851	1876	45	16		14	Morphology & Dynamics
FAT3	S000001670	P34231	YKS7_	Uncharacterized protein YKL187C	YKL187C	81033	750	16	16			Unknown
GND1	S000001226	P38720	6PGD1_	6-phosphogluconate dehydrogenase, decarboxylating 1	GND1 YHR183W	53543	489	22	15			Energy Metabolism
SLM1	S000001367	P40485	SLM1_	Phosphatidylinositol 4,5-bisphosphate-binding protein SLM1	SLM1 LIT2 YIL105C	77995	686	15	15			Regulation & Signaling
ROT2	S000000433	P38138	GLU2A_	Glucosidase 2 subunit alpha	ROT2 GLS2 YBR229C YBR1526	110266	954	15	15			Protein Maturation & Folding
TAO3	S000001391	P40468	TAO3_	Cell morphogenesis protein PAG1	TAO3 PAG1 YIL129C	269858	2376	15	15			Morphology & Dynamics
ATO2	S000005285	P32907	ATO2_	Ammonia transport outward protein 2	ATO2 FUN34 YNR002C N2029	30701	282	15	15		6	Carriers & Channels
YKT6	S000001679	P36015	YKT6_	Synaptobrevin homolog YKT6	YKT6 YKL196C	22707	200	14	14			Protein Degradation
ERG27	S000004090	Q12452	ERG27_	3-keto-steroid reductase	ERG27 YLR100W	39725	347	14	14	OM		Lipid Metabolism
YLR001C	S000003991	Q07895	YL001_	FAS1 domain-containing protein YLR001C	YLR001C L1388	97618	862	13	13		1	Unknown
LSB3	S000002968	P43603	LSB3_	LAS seventeen-binding protein 3	LSB3 YFR024C-A YFR024C	49344	459	15	12			Unknown
VPS21	S000005615	P36017	VPS21_	Vacuolar protein sorting-associated protein 21	VPS21 VPS12 VPT12 YPT21 YPT51 YOR089C YOR3154C	23081	210	13	12	OM		Morphology & Dynamics
GTT1	S000001477	P40582	GST1_	Glutathione S-transferase 1	GTT1 YIR038C	26795	234	12	12	OM		Redox Enzymes
MRH1	S000002440	Q12117	MRH1_	Protein MRH1	MRH1 YDR033W YD9673.03	36191	320	18	11		7	Unknown
LAM4	S000001122	P38800	LAM4_	Membrane-anchored lipid-binding protein LAM4	LAM4 LTC3 YHR080C	149680	1345	12	11		1	Carriers & Channels
NUM1	S000002557	Q00402	NUM1_	Nuclear migration protein NUM1	NUM1 PAC12 YDR150W YD8358.06	313033	2748	12	11			Morphology & Dynamics
TOH1	S000003707	P46992	YJR1_	Cell wall protein YJL171C	YJL171C J0512	42958	396	11	11			Unknown
TSC10	S000000469	P38342	TSC10_	3-ketodihydrosphingosine reductase TSC10	TSC10 YBR265W YBR1734	35973	320	11	11	OM	1	Lipid Metabolism
CAB5	S000002604	Q03941	CAB5_	Dephospho-CoA kinase CAB5	CAB5 YDR196C YD9346.07C	27340	241	11	11			Cofactor Biosynthesis
ADY2	S000000603	P25613	ADY2_	Accumulation of dyads protein 2	ADY2 ATO1 YCR010C YCR10C	30726	283	11	11		6	Carriers & Channels
YCK1	S000001177	P23291	KC11_	Casein kinase I homolog 1	YCK1 CKI2 YHR135C	61715	538	17	10			Regulation & Signaling
FMP42	S000004834	Q04991	FMP42_	Protein FMP42	FMP42 YMR221C YM9959.03C	56178	504	10	10		11	Unknown
MBF1	S000007253	O14467	MBF1_	Multiprotein-bridging factor 1	MBF1 SUF13 YOR298C-A	16404	151	9	9			DNA Related Processes
RPS24A	S000000876	P0CX31	RS24A_	40S ribosomal protein S24-A	RPS24A RPS24EA YER074W	15329	135	8	8			Mitochondrial Ribosomes
RPS18A	S000002858	P0CX55	RS18A_	40S ribosomal protein S18-A	RPS18A YDR450W D9461.35	17038	146	8	8			Mitochondrial Ribosomes
REA1	S000004096	Q12019	MDN1_	Midasin	MDN1 REA1 YLR106C L2901 L8004.13	559308	4910	8	8			Ribosome Assembly & Translation
DOA4	S000002476	P32571	UBP4_	Ubiquitin carboxyl-terminal hydrolase 4	DOA4 DOS1 MUT4 NPI2 SSV7 UBP4 YDR069C D4270 YD8554.02C YD9609.23C	105192	926	8	8			Protein Degradation
COT1	S000005843	P32798	COT1_	Cobalt uptake protein COT1	COT1 YOR316C O6131	48155	439	8	8		6	Carriers & Channels
YPT7	S000004460	P32939	YPT7_	Ypt/Rab-type GTPase YPT7	YPT7 VAM4 YML001W YM8270.02	23043	208	8	8	OM		Other Known Processes
GPA2	S000000822	P10823	GPA2_	Guanine nucleotide-binding protein alpha-2 subunit	GPA2 SSP101 YER020W	50448	449	8	8			Regulation & Signaling
TEL1	S000000184	P38110	ATM_	Serine/threonine-protein kinase TEL1	TEL1 YBL088C YBL0706	321524	2787	8	8			Fe/S Protein Biogenesis
GET1	S000002988	P53192	GET1_	Golgi to ER traffic protein 1	GET1 MDM39 YGL020C	27092	235	8	8		3	Protein Import & Biogenesis
HER1	S000005753	Q12276	HER1_	HMG2-induced ER-remodeling protein 1	HER1 YOR227W YOR50-17	139458	1246	8	8			Unknown
SNL1	S000001278	P40548	SNL1_	HSP70 co-chaperone SNL1	SNL1 YIL016W	18306	159	7	7		1	Ribosome Assembly & Translation
ERP6	S000002970	P53198	ERP6_	Protein ERP6	ERP6 YGL002W	25275	216	7	7		1	Other Known Processes
GNP1	S000002916	P48813	GNP1_	High-affinity glutamine permease	GNP1 YDR508C D9719.14	73598	663	7	7		12	Carriers & Channels
FAA2	S000000817	P39518	LCF2_	Long-chain-fatty-acid--CoA ligase 2	FAA2 FAM1 YER015W	83438	744	7	7			Lipid Metabolism
YPT31	S000000833	P38555	YPT31_	GTP-binding protein YPT31/YPT8	YPT31 YPT8 YER031C	24469	223	13	6	OM		Other Known Processes
GLT1	S000002330	Q12680	GLT1_	Glutamate synthase [NADH]	GLT1 YDL171C	238102	2145	7	6			Amino Acid Metabolism
ENA2	S000002446	Q01896	ATN2_	Sodium transport ATPase 2	ENA2 PMR2B YDR039C	120317	1091	6	6		10	Carriers & Channels
SYG1	S000001309	P40528	SYG1_	Protein SYG1	SYG1 YIL047C	104218	902	6	6		8	Unknown
NNR1	S000005144	P40165	NNRE_	NAD(P)H-hydrate epimerase	NNR1 YNL200C N1370	27521	246	5	5			Redox Enzymes
TOP2	S000005032	P06786	TOP2_	DNA topoisomerase 2	TOP2 TOR3 YNL088W N2244	164215	1428	5	5			DNA Related Processes
ARP2	S000002187	P32381	ARP2_	Actin-related protein 2	ARP2 ACT2 YDL029W D2778	44074	391	5	5			Other known processes
MLP2	S000001411	P40457	MLP2_	Protein MLP2	MLP2 YIL149C	195141	1679	5	5			Other Known Processes
GDB1	S000006388	Q06625	GDE_	Glycogen debranching enzyme	GDB1 YPR184W	174972	1536	5	4			Lipid Metabolism
YPR097W	S000006301	Q06839	YP097_	PX domain-containing protein YPR097W	YPR097W	123084	1073	4	4			Unknown
THS1	S000001340	P04801	SYTC_	Threonine--tRNA ligase, cytoplasmic	THS1 YIL078W	84520	734	4	4			tRNA Related Processes
RAD50	S000005194	P12753	RAD50_	DNA repair protein RAD50	RAD50 YNL250W N0872	152569	1312	4	4			DNA Related Processes
Q0255	S000007282	P03881	YMRF1_	Uncharacterized mitochondrial protein RF1	Q0255	56413	472	4	4			Unknown
RPO21	S000002299	P04050	RPB1_	DNA-directed RNA polymerase II subunit RPB1	RPO21 RPB1 RPB220 SUA8 YDL140C D2150	191612	1733	4	4			Unknown
FMP45	S000002381	Q07651	FMP45_	SUR7 family protein FMP45	FMP45 YDL222C	34135	309	4	4		4	Unknown
VRG4	S000003193	P40107	GMT1_	GDP-mannose transporter 1	VRG4 GOG5 LDB3 MCD3 VAN2 VIG4 YGL225W	37019	337	4	4		10	Carriers & Channels
YKL162C	S000001645	P36052	NDUF7_	Protein arginine methyltransferase NDUFAF7 homolog	YKL162C YKL616	46509	402	4	4			Unknown
CUE1	S000004877	P38428	CUE1_	Coupling of ubiquitin conjugation to ER degradation protein 1	CUE1 KIS4 YMR264W YM8156.06	22763	203	4	4		1	Protein Degradation
BEM2	S000000957	P39960	BEM2_	GTPase-activating protein BEM2/IPL2	BEM2 IPL2 SUP9 YER155C	245430	2167	4	4			Morphology & Dynamics
URA2	S000003666	P07259	PYR1_	Protein URA2 [Includes: Glutamine-dependent carbamoyl-phosphate synthase	URA2 YJL130C J0686	245041	2214	4	4			Nucleotide Metabolism
MEC1	S000000340	P38111	ATR_	Serine/threonine-protein kinase MEC1	MEC1 ESR1 SAD3 YBR136W YBR1012	273342	2368	4	4			Regulation & Signaling
GPI18	S000000208	P38211	GPI18_	GPI mannosyltransferase 2	GPI18 YBR004C YBR0110	50759	433	4	4		8	Lipid Metabolism
YPT32	S000003178	P51996	YPT32_	GTP-binding protein YPT32/YPT11	YPT32 YPT11 YGL210W	24520	222	12	3	OM		Other Known Processes
GOR1	S000005218	P53839	GOR1_	Glyoxylate reductase 1	GOR1 YNL274C N0631	38831	350	3	3			Energy Metabolism
AUS1	S000005537	Q08409	AUS1_	ATP-dependent permease AUS1	AUS1 YOR011W	157751	1394	3	3		12	Carriers & Channels
NAT1	S000002198	P12945	NAT1_	N-terminal acetyltransferase A complex subunit NAT1	NAT1 AAA1 YDL040C D2720	98905	854	3	3			Protein Maturation & Folding
ULS1	S000005717	Q08562	ULS1_	ATP-dependent helicase ULS1	ULS1 DIS1 RIS1 TID4 YOR191W	184406	1619	3	3			Protein Degradation
MCO6	S000028522	Q3E828	YJ127_	UPF0618 protein YJL127C-B	YJL127C-B	6017	52	3	3		1	Unknown
VPS54	S000002434	Q12071	VPS54_	Vacuolar protein sorting-associated protein 54	VPS54 CGP1 LUV1 RKI1 TCS3 YDR027C PZF889 YD9813.05C	101520	889	3	3			Other Known Processes
DPI8	S000028805	Q3E7A3	YJ133_	Uncharacterized protein YJL133C-A	YJL133C-A	7741	74	3	3		1	Unknown
FPR1	S000005079	P20081	FKBP_	FK506-binding protein 1	FPR1 FKB1 RBP1 YNL135C N1213 N1845	12158	114	3	3			Protein Maturation & Folding
YEL067C	S000000793	P39978	YEH7_	Uncharacterized protein YEL067C	YEL067C	21721	195	3	3			Unknown
FLC3	S000003107	P53121	FLC3_	Putative flavin carrier protein 3	FLC3 YGL139W G2812	90761	802	3	3		11	Carriers & Channels
SUR7	S000004516	P54003	SUR7_	Protein SUR7	SUR7 YML052W YM9958.11	33830	302	3	3		4	Morphology & Dynamics
NUT1	S000003119	P53114	MED5_	Mediator of RNA polymerase II transcription subunit 5	NUT1 MED5 YGL151W G1876	128794	1132	3	3			mRNA Related Processes
HYP2	S000000760	P23301	IF5A1_	Eukaryotic translation initiation factor 5A-1	HYP2 TIF51A YEL034W SYGP-ORF21	17114	157	3	3			Ribosome Assembly & Translation
PSK2	S000005405	Q08217	PSK2_	Serine/threonine-protein kinase PSK2	PSK2 YOL045W	124373	1101	3	2			Regulation & Signaling
KIP2	S000006076	P28743	KIP2_	Kinesin-like protein KIP2	KIP2 YPL155C P2581	78378	706	3	2			Morphology & Dynamics
ACC1	S000005299	Q00955	ACAC_	Acetyl-CoA carboxylase	ACC1 ABP2 FAS3 MTR7 YNR016C N3175	250353	2233	3	2			Lipid Metabolism
SYT1	S000006299	Q06836	SYT1_	Arf guanine nucleotide exchange factor SYT1	SYT1 YPR095C P9513.17	137583	1226	2	2			Regulation & Signaling
CIN8	S000000787	P27895	CIN8_	Kinesin-like protein CIN8	CIN8 KSL2 YEL061C	113311	1000	2	2			Morphology & Dynamics
SPT7	S000000285	P35177	SPT7_	Transcriptional activator SPT7	SPT7 YBR081C YBR0739	152617	1332	2	2			DNA Related Processes
TEF4	S000001564	P36008	EF1G2_	Elongation factor 1-gamma 2	TEF4 EFC1 YKL081W	46520	412	2	2			Ribosome Assembly & Translation
BIR1	S000003849	P47134	BIR1_	Protein BIR1	BIR1 YJR089W J1880	108667	954	2	2			Other Known Processes
RPB2	S000005677	P08518	RPB2_	DNA-directed RNA polymerase II subunit RPB2	RPB2 RPB150 RPO22 YOR151C	138751	1224	2	2			mRNA Related Processes
YIM1	S000004760	P28625	YIM1_	Protein YIM1	YIM1 YMR152W YM8520.01 YM9375.22	41637	365	2	2			Redox Enzymes
TDA5	S000004418	Q06417	TDA5_	Uncharacterized oxidoreductase TDA5	TDA5 YLR426W	36677	326	2	2		2	Unknown
COG7	S000002973	P53195	COG7_	Conserved oligomeric Golgi complex subunit 7	COG7 COD5 YGL005C	31775	279	2	2			Other Known Processes
SYH1	S000006026	Q02875	SYH1_	SMY2 homolog 2	SYH1 YPL105C	94357	849	2	2			Unknown
FUN12	S000000033	P39730	IF2P_	Eukaryotic translation initiation factor 5B	FUN12 YAL035W	112268	1002	2	2			Ribosome Assembly & Translation
PRP43	S000003088	P53131	PRP43_	Pre-mRNA-splicing factor ATP-dependent RNA helicase PRP43	PRP43 YGL120C	87562	767	2	2			Ribosome Assembly & Translation
MLH1	S000004777	P38920	MLH1_	DNA mismatch repair protein MLH1	MLH1 PMS2 YMR167W YM8520.16	87062	769	2	2			DNA Related Processes
RDL1	S000005811	Q12305	RDL1_	Thiosulfate:glutathione sulfurtransferase	RDL1 YOR285W	15413	139	2	2	OM		Unknown
IRA1	S000000344	P18963	IRA1_	Inhibitory regulator protein IRA1	IRA1 GLC1 PPD1 YBR140C YBR1016	350980	3092	2	2			Redox Enzymes
SPT5	S000004470	P27692	SPT5_	Transcription elongation factor SPT5	SPT5 YML010W YM9571.08	115650	1063	2	2			mRNA Related Processes
UIP4	S000006107	Q08926	UIP4_	ULP1-interacting protein 4	UIP4 YPL186C	34222	304	2	2	OM		Protein Degradation
YLR419W	S000004411	Q06698	YL419_	Putative ATP-dependent RNA helicase YLR419W	YLR419W	163045	1435	2	2			mRNA Related Processes
STP4	S000002206	Q07351	STP4_	Zinc finger protein STP4	STP4 YDL048C D2690	54367	490	2	2			DNA Related Processes
SPC105	S000003061	P53148	SP105_	Spindle pole body component SPC105	SPC105 YGL093W	104826	917	2	2			Other Known Processes
FKS3	S000004923	Q04952	FKS3_	1,3-beta-glucan synthase component FKS3	FKS3 YMR306W YM9952.08	207483	1785	2	2		19	Morphology & Dynamics
RQT4	S000001731	P36119	YK03_	Uncharacterized protein YKR023W	YKR023W	60799	530	2	2			Ribosome Assembly & Translation
STB4	S000004621	P50104	STB4_	Probable transcriptional regulatory protein STB4	STB4 YMR019W YM9711.08	109825	949	2	2			DNA Related Processes
VMA2	S000000331	P16140	VATB_	V-type proton ATPase subunit B	VMA2 VAT2 YBR127C YBR1002	57749	517	80	80			Carriers & Channels
LCB2	S000002469	P40970	LCB2_	Serine palmitoyltransferase 2	LCB2 SCS1 TSC1 YDR062W D4246 YD9609.16	63111	561	55	55		2	Lipid Metabolism
LCB1	S000004911	P25045	LCB1_	Serine palmitoyltransferase 1	LCB1 END8 TSC2 YMR296C	62207	558	52	52		3	Lipid Metabolism
SPO14	S000001739	P36126	SPO14_	Phospholipase D1	SPO14 PLD1 YKR031C	195204	1683	50	49			Lipid metabolism
MDH3	S000002236	P32419	MDHP_	Malate dehydrogenase, peroxisomal	MDH3 YDL078C D2468	37186	343	31	31			Energy Metabolism
YVC1	S000005613	Q12324	YVC1_	Calcium channel YVC1	YVC1 YOR087W YOR088W YOR3151W	77953	675	27	27		6	Carriers & Channels
SHE10	S000003197	P53075	SHE10_	Outer spore wall assembly protein SHE10	SHE10 YGL228W	66862	577	16	16			Morphology & Dynamics
MNR2	S000001547	P35724	MNR2_	Manganese resistance protein MNR2	MNR2 YKL064W	109737	969	16	16		2	Carriers & Channels
SAR1	S000006139	P20606	SAR1_	Small COPII coat GTPase SAR1	SAR1 YPL218W	21451	190	15	15			Morphology & Dynamics
YPK9	S000005817	Q12697	YPK9_	Vacuolar cation-transporting ATPase YPK9	YPK9 YOR291W	166750	1472	14	14		12	Carriers & Channels
ECM4	S000001784	P36156	GTO2_	Glutathione S-transferase omega-like 2	ECM4 GTO2 YKR076W	43274	370	14	14			Redox enzymes
FTR1	S000000947	P40088	FTR1_	Plasma membrane iron permease	FTR1 YER145C	45722	404	14	14		7	Fe/S protein biogenesis
SMM1	S000005298	P53720	DUS2_	tRNA-dihydrouridine(20) synthase [NAD(P)+]	SMM1 DUS2 YNR015W N2065	42816	384	14	14			tRNA related processes
GLK1	S000000545	P17709	HXKG_	Glucokinase-1	GLK1 HOR3 YCL040W YCL312 YCL40W	55377	500	13	13			Energy Metabolism
PHO91	S000005296	P27514	PHO91_	Low-affinity phosphate transporter PHO91	PHO91 YNR013C N2052	99490	894	12	12		13	Carriers & Channels
VNX1	S000005265	P42839	VNX1_	Low affinity vacuolar monovalent cation/H(+) antiporter	VNX1 YNL321W N0339	102499	908	11	11		13	Carriers & Channels
MIN8	S000122558	A5Z2X5	YP010_	UPF0495 protein YPR010C-A	YPR010C-A	7902	72	11	11		1	Unknown
APP1	S000005038	P53933	APP1_	Phosphatidate phosphatase APP1	APP1 YNL094W N2219	66134	587	10	10			Lipid metabolism
MCO8	S000028511	Q2V2P4	YI156_	Uncharacterized protein YIL156W-B	YIL156W-B	8165	73	9	9			Unknown
LAM5	S000001852	P43560	LAM5_	Membrane-anchored lipid-binding protein LAM5	LAM5 LTC2 YFL042C	76347	674	9	9		1	Other Known Processes
ZRC1	S000004856	P20107	ZRC1_	Zinc/cadmium resistance protein	ZRC1 YMR243C YM9408.05C	48345	442	8	8		6	Carriers & Channels
DEG1	S000001895	P31115	PUS3_	tRNA pseudouridine(38/39) synthase	DEG1 HRM3 PUS3 YFL001W	50889	442	7	7			tRNA related processes
LHS1	S000001556	P36016	LHS1_	Heat shock protein 70 homolog LHS1	LHS1 YKL073W YKL355	99572	881	7	7			Protein Maturation & Folding
EXG2	S000002669	P52911	EXG2_	Glucan 1,3-beta-glucosidase 2	EXG2 YDR261C YD9320A.12C	63508	562	7	7			Other known processes
TML25	S000004108	Q12354	APTH1_	Acyl-protein thioesterase 1	YLR118C L2955	24700	227	6	6			Protein maturation & folding
AIM32	S000004514	Q04689	AIM32_	Altered inheritance of mitochondria protein 32	AIM32 YML050W YM9827.02	35977	311	5	5			Unknown
YMR187C	S000004799	Q03236	YM49_	Uncharacterized protein YMR187C	YMR187C YM8010.17C	50288	431	5	5		4	Unknown
RHO5	S000005124	P53879	RHO5_	GTP-binding protein RHO5	RHO5 YNL180C N1644	36818	331	5	5			Regulation & Signaling
VHC1	S000000439	P38329	VHC1_	Vacuolar cation-chloride cotransporter 1	VHC1 YBR235W YBR1601	123999	1120	5	5		12	Carriers & Channels
VAM6	S000002235	Q07468	VAM6_	Vacuolar morphogenesis protein 6	VAM6 CVT4 VPL18 VPL22 VPS39 YDL077C	122882	1049	5	5			Regulation & Signaling
ICT1	S000004089	Q12385	ICT1_	1-acylglycerol-3-phosphate O-acyltransferase ICT1	ICT1 YLR099C	45141	394	5	5	IM		Lipid Metabolism
PAN5	S000001105	P38787	PANE_	2-dehydropantoate 2-reductase	PAN5 YHR063C	42821	379	5	5			Cofactor biosynthesis
UTR2	S000000766	P32623	CRH2_	Probable glycosidase CRH2	UTR2 CRH2 YEL040W SYGP-ORF18	49906	467	4	4			Other known processes
YOR1	S000003513	P53049	YOR1_	Oligomycin resistance ATP-dependent permease YOR1	YOR1 YGR281W	166728	1477	4	4		12	Carriers & channels
EMI1	S000002920	Q04406	EMI1_	Early meiotic induction protein 1	EMI1 YDR512C D9719.18	21071	187	4	4			Unknown
SFH5	S000003681	P47008	SFH5_	Phosphatidylinositol transfer protein SFH5	SFH5 YJL145W J0644	34388	294	4	4			Lipid metabolism
MCO32	S000003285	P53234	YG21_	Uncharacterized protein YGR053C	YGR053C	32200	283	4	4			Unknown
SFK1	S000001534	P35735	SFK1_	Protein SFK1	SFK1 YKL051W YKL303	40463	353	3	3		6	Regulation & signaling
COQ21	S000029722	Q3E762	YB230_	Putative uncharacterized protein YBR230W-A	YBR230W-A	7615	66	3	3			Unknown
ELP2	S000003432	P42935	ELP2_	Elongator complex protein 2	ELP2 TOT2 YGR200C G7725	89411	788	3	3			tRNA related processes
CMR2	S000005619	Q12275	YO093_	Uncharacterized protein YOR093C	YOR093C YOR3170c	186907	1648	3	3		3	Unknown
DTD1	S000002378	Q07648	DTD_	D-aminoacyl-tRNA deacylase	DTD1 YDL219W	16746	150	3	3			tRNA related processes
GEA1	S000003792	P47102	GEA1_	ARF guanine-nucleotide exchange factor 1	GEA1 YJR031C J1580	159437	1408	3	3			Regulation & Signaling
SMC3	S000003610	P47037	SMC3_	Structural maintenance of chromosomes protein 3	SMC3 YJL074C J1049	141336	1230	3	3			Other Known Processes
HSL1	S000001584	P34244	HSL1_	Probable serine/threonine-protein kinase HSL1	HSL1 YKL101W YKL453	169607	1518	3	3			Regulation & signaling
NCE101	S000003742	Q02820	NCE1_	Non-classical export protein 1	NCE101 NCE1 YJL205C YJL205BC YJL205C-A	6337	53	2	2		1	Unknown
IRR1	S000001288	P40541	SCC3_	Cohesin subunit SCC3	IRR1 SCC3 YIL026C	133009	1150	2	2			Other Known Processes
CDC14	S000001924	Q00684	CDC14_	Tyrosine-protein phosphatase CDC14	CDC14 OAF3 YFR028C	61907	551	2	2			Regulation & Signaling
RAD59	S000002217	Q12223	RAD59_	DNA repair protein RAD59	RAD59 YDL059C	26630	238	2	2	MA		DNA Related Processes
RAD52	S000004494	P06778	RAD52_	DNA repair and recombination protein RAD52	RAD52 YML032C	52404	471	2	2			DNA Related Processes
DAM1	S000003345	P53267	DAM1_	DASH complex subunit DAM1	DAM1 YGR113W G6153	38422	343	2	2			Other Known Processes
SPC72	S000000045	P39723	SPC72_	Spindle pole component SPC72	SPC72 LDB4 SPI6 YAL047C FUN42	72106	622	2	2			Morphology & Dynamics
LYS21	S000002289	Q12122	HOSM_	Homocitrate synthase	LYS21 YDL131W D2195	48594	440	2	2			Amino Acid Metabolism
YM14	S000004737	Q04223	YM14_	Uncharacterized protein YMR130W	YMR130W YM9553.06	35278	302	2	2			Unknown
YK023	S000113559	Q2V2P3	YK023_	Uncharacterized protein YKL023C-A	YKL023C-A	8519	75	2	2		1	Unknown
NUD1	S000005900	P32336	NUD1_	Protein NUD1	NUD1 YOR373W	94104	851	2	2			Regulation & Signaling
PRO2	S000005850	P54885	PROA_	Gamma-glutamyl phosphate reductase	PRO2 YOR323C O6155	49740	456	2	2			Amino Acid Metabolism
INP52	S000005050	P50942	INP52_	Polyphosphatidylinositol phosphatase INP52	INP52 SJL2 YNL106C N2160	133331	1183	2	2			Lipid metabolism
MCO12	S000007615	Q3E7A7	YK018_	Uncharacterized protein YKL018C-A	YKL018C-A	11811	99	4	4			Unknown
DPC7	S000113563	Q2V2P2	YK065_	Uncharacterized protein YKL065W-A	YKL065W-A	8531	73	4	4		1	Unknown
YOR131C	S000005657	Q12486	YOR31_	Uncharacterized hydrolase YOR131C	YOR131C O3311 YOR3311c	24840	218	2	2			Unknown

## Sheet: MITCOM extended
SGD name	SGD #	UniProt accession	UniProt short name	Protein name	Gene name(s)	Mass [Da]	Length [aa]	Identified total peptides	Identified specific peptides	Submitochondrial localization	Transmembrane domains	Functional Classification
TDH2	S000003769	P00358	G3P2_	Glyceraldehyde-3-phosphate dehydrogenase 2	TDH2 GPD2 YJR009C J1433	35847	332	14	1			Energy metabolism
TDH1	S000003588	P00360	G3P1_	Glyceraldehyde-3-phosphate dehydrogenase 1	TDH1 GPD1 SSS2 YJL052W J1154	35750	332	7	1			Energy metabolism
BI3	S000007272	Q9ZZW7	MBI3_	Cytochrome b mRNA maturase bI3	BI3 Q0115	61172	517	4	1	IM	6	mRNA related processes
BOL3	S000000044	P39724	BOL3_	BolA-like protein 3	BOL3 AIM1 YAL046C	13356	118	1	1	MA		Fe/S protein biogenesis
CMC1	S000001620	P36064	COXM1_	COX assembly mitochondrial protein	CMC1 YKL137W	13007	111	1	1	IS, IM		Respiratory chain assembly
ISA2	S000006271	Q12425	ISA2_	Iron-sulfur assembly protein 2	ISA2 YPR067W YP9499.22	20877	185	1	1	IS, MA		Fe/S protein biogenesis
CAF4	S000001744	P36130	CAF4_	CCR4-associated factor 4	CAF4 YKR036C	72832	643	1	1	OM		Morphology & dynamics
BOL1	S000007586	Q3E793	BOL1_	BolA-like protein 1	BOL1 YAL044W-A	12537	110	1	1	MA		Fe/S protein biogenesis
RIB4	S000005503	P50861	RIB4_	6,7-dimethyl-8-ribityllumazine synthase	RIB4 YOL143C	18556	169	1	1	IS		Cofactor biosynthesis
RIB3	S000002895	Q99258	RIB3_	3,4-dihydroxy-2-butanone 4-phosphate synthase	RIB3 YDR487C D8035.30	22568	208	1	1	IS		Cofactor biosynthesis
GRX5	S000005980	Q02784	GLRX5_	Monothiol glutaredoxin-5	GRX5 YPL059W LPE13W	16931	150	1	1	MA		Fe/S protein biogenesis
DNF1	S000000968	P32660	ATC5_	Phospholipid-transporting ATPase DNF1	DNF1 YER166W SYGP-ORF7	177798	1571	4	1		10
VMR1	S000001027	P38735	VMR1_	ABC transporter ATP-binding protein/permease VMR1	VMR1 YHL035C	180926	1592	2	1		17
TPS2	S000002481	P31688	TPS2_	Trehalose-phosphatase	TPS2 PFK3 YDR074W YD8554.07	102976	896	2	1
MDM30	S000004360	Q05930	MDM30_	Mitochondrial distribution and morphology protein 30	MDM30 YLR368W	70528	598	1	1
GCN1	S000003163	P33892	GCN1_	eIF-2-alpha kinase activator GCN1	GCN1 YGL195W G1318	296698	2672	1	1
KHA1	S000003630	P40309	KHA1_	K(+)/H(+) antiporter 1	KHA1 YJL094C J0909	97111	873	1	1		13
CFT1	S000002709	Q06632	CFT1_	Protein CFT1	CFT1 YHH1 YDR301W	153405	1357	1	1
BPH1	S000000628	P25356	BPH1_	Beige protein homolog 1	BPH1 YCR032W YCR32W YCR591 YCR601	250872	2167	1	1
AFT2	S000006123	Q08957	AFT2_	Iron-regulated transcriptional activator AFT2	AFT2 YPL202C	47105	416	1	1
SAP185	S000003634	P40856	SA185_	SIT4-associating protein SAP185	SAP185 YJL098W J0840	121403	1058	1	1
UTP10	S000003645	P42945	UTP10_	U3 small nucleolar RNA-associated protein 10	UTP10 YJL109C J0808	200082	1769	1	1
SEN15	S000004663	Q04675	SEN15_	tRNA-splicing endonuclease subunit SEN15	SEN15 YMR059W YM9796.12	14890	128	1	1	OM		tRNA related processes
BEM1	S000000404	P29366	BEM1_	Bud emergence protein 1	BEM1 SRO1 YBR200W YBR1412	61605	551	1	1
VPS68	S000005489	Q12016	VPS68_	Vacuolar protein sorting-associated protein 68	VPS68 YOL129W	20101	184	1	1		4
OPI3	S000003834	P05375	PLMT_	Phosphatidyl-N-methylethanolamine N-methyltransferase	OPI3 PEM2 YJR073C J1824	23150	206	1	1		3
PEP4	S000006075	P07267	CARP_	Saccharopepsin	PEP4 PHO9 PRA1 YPL154C P2585	44499	405	1	1
ACK1	S000002362	Q07622	ACK1_	Activator of C kinase protein 1	ACK1 YDL203C D1066	69371	623	1	1
ESP1	S000003330	Q03018	ESP1_	Separin	ESP1 YGR098C	187447	1630	1	1
CAN1	S000000789	P04817	CAN1_	Arginine permease CAN1	CAN1 YEL063C	65785	590	1	1		12
ECM16	S000004735	Q04217	DHR1_	Probable ATP-dependent RNA helicase DHR1	ECM16 DHR1 YMR128W YM9553.04	144955	1267	1	1
GIS1	S000002503	Q03833	GIS1_	Transcriptional activator/repressor GIS1	GIS1 YDR096W YD8557.01	99481	894	1	1
RSO55	S000004271	Q05863	YL281_	Uncharacterized peptide chain release factor-like protein YLR281C	YLR281C	18197	155	1	1			Unknown
CSR1	S000004372	Q06705	CSR1_	Phosphatidylinositol transfer protein CSR1	CSR1 SFH2 YLR380W	47463	408	1	1
NUP2	S000004327	P32499	NUP2_	Nucleoporin NUP2	NUP2 YLR335W L8300.9	77881	720	1	1
BCH2	S000001735	P36122	BCH2_	Protein BCH2	BCH2 FMP50 YKR027W	88044	765	1	1
PDR15	S000002814	Q04182	PDR15_	ATP-dependent permease PDR15	PDR15 YDR406W D9509.24	172256	1529	3	1		12	Carriers & channels
ERG10	S000005949	P41338	THIL_	Acetyl-CoA acetyltransferase	ERG10 YPL028W LPB3	41729	398	1	1
POA1	S000000226	P38218	POA1_	ADP-ribose 1''-phosphate phosphatase	POA1 YBR022W YBR0304	19938	177	1	1			tRNA related processes
PDC6	S000003319	P26263	PDC6_	Pyruvate decarboxylase isozyme 3	PDC6 YGR087C	61580	563	1	1			Energy metabolism
YPS7	S000002757	Q06325	YPS7_	Aspartic proteinase yapsin-7	YPS7 YDR349C	64498	596	1	1		1	Protein maturation & folding
PMD1	S000000934	P32634	PMD1_	Negative regulator of sporulation PMD1	PMD1 YER132C SYGP-ORF50	195383	1753	1	1
DPA10	S000028525	Q3E825	YL307_	Uncharacterized protein YLR307C-A	YLR307C-A	9633	87	1	1			Unknown
CDC21	S000005600	P06785	TYSY_	Thymidylate synthase	CDC21 CRT9 TMP1 YOR074C YOR29-25	35047	304	1	1
BUB2	S000004659	P26448	BUB2_	Mitotic check point protein BUB2	BUB2 YMR055C YM9796.08C	35028	306	1	1
RIB1	S000000129	P38066	RIB1_	GTP cyclohydrolase-2	RIB1 YBL033C YBL0417	38332	345	1	1	IS
YDL177C	S000002336	Q12257	YD177_	IMPACT family member YDL177C	YDL177C	19058	170	1	1	#N/A	#N/A
MIN6	S000028517	P0C268	YB39B_	Uncharacterized protein YBL039W-B	YBL039W-B	6873	59	1	1	#N/A	#N/A
PDL32	S000004693	Q04299	YMX7_	Probable ADP-ribose 1''-phosphate phosphatase YML087W	YMR087W YM9582.12	32067	284	1	1	#N/A	#N/A
