# Supplementary material for: Mitochondrial complexome reveals quality-control pathways of protein import
Source: Nature. 2023 Jan 25;614(7946):153–9. doi: 10.1038/s41586-022-05641-w (PMC9892010; doi:10.1038/s41586-022-05641-w)
Supplement: Supplementary file 5 — Data underlying abundance–mass profiles of MitCOM proteins. [file 41586_2022_5641_MOESM5_ESM.xlsx]

## Sheet: MITCOM_proteins_abundance
slice #	1	2	3	4	5	6	7	8	9	10	11	12	13	14	15	16	17	18	19	20	21	22	23	24	25	26	27	28	29	30	31	32	33	34	35	36	37	38	39	40	41	42	43	44	45	46	47	48	49
Mwapp	3702.82	3641.99	3581.51	3521.41	3461.69	3402.39	3343.5	3285.06	3227.06	3169.53	3112.48	3055.92	2999.87	2944.34	2889.34	2834.88	2780.98	2727.64	2674.88	2622.71	2571.14	2520.17	2469.81	2420.08	2370.97	2322.5	2274.68	2227.5	2180.98	2135.12	2089.92	2045.39	2001.53	1958.35	1915.84	1874.01	1832.86	1792.39	1752.6	1713.49	1675.06	1637.31	1600.23	1563.83	1528.11	1493.05	1458.66	1424.94	1391.87
GND1	0	0	0	0	0	0	0	0	0	3784	1991	0	0	0	0	0	0	0	0	0	0	0	0	0	0	0	0	0	0	0	0	0	0	0	0	0	0	0	0	0	0	0	0	3572	0	189	3363	11324	15486
AAT1	228340	219738	215390	212197	222016	216111	221020	202553	199106	204181	217443	205184	201613	187781	162880	154884	157998	147881	134635	114875	98208	90389	78430	76907	58712	60266	50445	57008	44543	35454	22595	22173	22821	21940	20467	13011	12705	15960	12200	16488	19406	26759	32410	17475	11015	8894	10371	19586	17976
ABF2	299343	319354	299328	273046	251943	258168	261925	269324	291495	342667	368642	321905	279309	251136	259015	293626	377173	540506	583208	615163	635961	653819	658968	607655	507301	433085	396633	350719	332093	283710	357999	379823	402029	371571	343099	336719	335825	357559	380300	384177	389216	364249	416119	457372	543596	444777	367107	273792	148226
ACC1	0	0	0	0	0	0	0	0	0	0	0	0	0	0	0	0	0	0	0	0	0	0	0	0	0	0	0	0	0	0	0	0	0	0	0	133	318	585	1339	2240	2325	2186	1258	875	816	1884	2858	4546	4213
ICL2	2841675	2579935	2300409	2032716	1825888	1707648	1545994	1406653	1263290	1103576	928871	784236	690458	633991	595162	578300	576251	543442	562135	531590	538665	479506	451120	406077	379661	354573	318001	290775	258441	375172	384382	578767	328486	302590	219453	262560	354199	532257	580991	468660	290524	220933	173897	256137	219659	228869	202091	230258	197327
ACH1	8192110	7959451	7607470	7384595	6788145	6701120	6205474	5917063	5374180	4747429	4192057	3592015	3302606	3019459	2919524	2741747	2632485	2544045	2460614	2424218	2325616	2226367	2084661	1918189	1723252	1558696	1350906	1200640	1033668	942057	809254	667407	564673	484368	416728	359659	301206	263022	223665	205766	205163	214849	196461	203750	92368	90872	58265	134897	125525
ACO1	25313967	23808194	22423394	20973415	20052156	18728244	17622266	16345671	15061128	13565217	12063320	10671342	9431217	8659921	8052550	7534330	7248099	7111792	7068576	6983452	6940883	6723485	6457212	6179858	5734055	5335908	4865305	4622604	4232239	3953734	3577703	3307881	3144895	3019730	2812546	2621196	2414168	2271423	2189950	2123024	2018787	1878415	1781007	1758135	1801200	1851887	1879271	1897346	1918286
ACO2	120746	108458	114522	109266	114607	101383	86758	75397	60247	53193	31628	22567	22663	8708	7952	6463	8808	11319	7860	11368	3465	3981	1191	397	2348	6097	4811	8620	5416	7247	0	0	0	0	0	0	0	0	0	0	0	0	0	0	0	0	0	0	0
ACP1	5930450	5794410	5945714	5759923	5785960	5395404	5266108	4934082	4765700	4413083	4120605	3779865	3377254	3252448	3001974	2937181	2795616	2549646	2434629	2150207	2072933	1942163	1869039	1799810	1765769	1692455	1706357	1698622	1602853	1433509	1300556	1249169	1162070	1110149	1073423	1047611	1021096	959238	851457	794560	693626	687649	695284	614158	509269	305744	306855	422274	536318
ACS1	456659	457619	457078	478037	492552	519336	529959	523773	495928	459294	433384	402827	379541	355959	341238	318390	304925	294418	291267	286159	275471	265050	246464	234548	216491	209711	199001	197869	195948	201095	187558	173374	161943	154682	158899	154978	155701	156085	154671	153139	151028	145507	143277	138770	136517	124146	122481	122531	111758
ADH3	18375067	19018459	19912409	20993268	22084167	22951700	23954691	25099258	25488467	26819582	24903216	23698928	21977902	22560694	22457167	22620907	22228114	22881717	23885261	25242316	25934571	25425639	24002394	21427300	18808192	16533349	15130199	15089725	15114439	15695812	15370106	15787905	16092897	17226285	17826048	18761830	19827015	21282244	23024975	24231444	25939312	26026972	26235421	26150001	26727622	28051538	29647670	30995139	32460715
YSA1	9940	8598	6888	7884	12237	20766	12477	5777	0	0	0	0	0	0	0	0	0	0	0	0	4470	17655	25284	25419	9326	4615	0	0	1101	1209	0	16709	34618	97362	66093	58985	61516	28112	52803	59066	139698	61602	31226	0	0	0	0	44290	94653
ARH1	121649	123640	120679	131729	119867	116789	114671	113230	122067	124257	113653	113253	100574	111408	87903	96669	97272	97823	83967	60387	48221	54233	84010	96585	99230	66966	45654	40227	55706	41863	48569	54142	77053	79209	57070	47242	78048	82838	72788	48110	42021	54931	29434	16570	879	2413	4413	11441	5938
PET9	1594101967	1662036509	1800432345	1995087638	2147270972	2154961807	2138723870	2114387875	2017700652	2024669710	1734736674	1513004776	1325664217	1277372078	1224822061	1171751479	1110548177	1106431543	1109519842	1114182193	1093282882	1049317394	1046365414	1048179876	1030331888	956618855	858883012	855323718	803858959	782203220	671118479	633549666	606311897	620965505	613306171	598236996	575091923	546478659	550235297	558321004	592967959	598026639	593110694	595528470	618446198	652251979	681241975	698611277	725073797
ADY2	7990335	7578332	7088954	6845786	6519964	5912462	5286148	4785108	4293654	4039942	3606940	3556259	3249260	3105883	2867976	2722750	2788323	2771151	2910083	2893061	3004612	3040543	3059113	3046375	3009820	2940170	2954612	3088007	3045015	3077769	2749410	2713334	2613993	2685759	2779216	2690657	2657424	2665728	2797428	2800337	2847560	2937919	3090333	3051018	2956125	2835232	2535894	2446359	2287574
AEP1	1308669	1096692	1529705	2018652	2614754	2879005	3005600	2945706	2862634	3179978	3305569	3683478	3618511	3899872	4041914	4342294	4762538	4871117	5291610	5183972	5643529	5688101	6654773	7220578	8205740	8980032	10448860	11851792	13885358	16467983	19829140	25822909	35536126	54699757	87757404	135306462	181106732	203459705	176568198	135792765	106597305	85451535	73006099	64960249	60253389	58007109	55681646	52124143	47739334
AEP2	475314	494616	437393	408495	407043	430766	448946	470793	487526	525675	533768	533288	532240	538427	546969	566095	624586	670286	742359	809307	883643	950053	997889	1035855	1064266	1134846	1255776	1400578	1565305	1769049	2071155	2664584	3754436	5650507	8894639	13232335	17504894	19867439	18271612	15650142	13779877	12360212	10867442	9175868	7915217	7119878	6612923	6349460	6036984
AEP3	878636	750712	506453	293887	187505	146913	141027	146795	150606	168814	158854	152769	130991	124223	120110	121469	120934	116700	121714	121452	125675	130756	127582	120665	101995	96281	86688	86584	80034	73055	76893	70461	73631	73313	76994	84161	97670	109994	118157	130313	120137	107972	76543	62737	46199	50112	27403	20724	3484
AFG1	1994797	2028983	2016286	2045666	2013026	1893195	1749342	1576436	1393102	1223061	1040484	893896	782256	666685	596967	508107	478846	414591	397544	364822	347535	308826	292948	261656	233352	207030	200675	190702	194384	213988	239449	210056	237512	152556	85298	56060	63842	95154	94037	61574	66031	85057	101637	125933	62157	62433	64748	74843	123376
AFG3	1508884	1435186	1362040	1325026	1290624	1279456	1264548	1318513	1487985	1853447	2353503	3104574	4074214	5607398	7360376	9110159	10372722	10942816	11002161	10956480	11239770	12105854	14164059	16773946	19641560	21537676	21835223	21667255	20390002	18950394	16779136	14907368	12716324	10720820	8894459	7539538	6408763	5428598	4637752	3903558	3318056	2768795	2355080	2025933	1741568	1511187	1349127	1206749	1086946
AGC1	2032211	2068502	2092532	2192717	2256583	2317965	2338633	2314912	2228809	2183261	2066556	1982507	1805071	1723755	1600490	1506667	1404322	1331358	1270723	1181654	1127356	1067089	1008583	946060	882454	809178	734772	690761	614639	590945	527425	500951	455521	427406	404705	412053	426475	452920	493493	545909	582959	588267	600916	598898	621728	636732	658785	667745	638429
AGX1	1290322	1292440	1314299	1384417	1446441	1515157	1594151	1655347	1760751	1854874	2016739	2077793	2144342	2155138	2163319	2190830	2243001	2230941	2225787	2180198	2179992	2133760	2137032	2062616	1917243	1788709	1745709	1815493	1875866	1917562	1934002	1951392	1980443	1956651	1958959	2009385	2053663	2089532	2100187	2121058	2163478	2141717	2120787	2086329	2146767	2230752	2301780	2387796	2480088
AI1	182802	213064	204257	209666	213197	218467	223826	218974	220182	233015	240004	236421	236507	239410	239243	239379	262183	283602	349547	344561	353884	311193	272497	231397	189552	137930	88156	71104	49747	28163	12313	17270	29334	48875	40764	29397	18642	25394	17725	20568	32743	33168	52787	55061	56591	45148	50375	49721	34469
AI2	162730	152013	128041	120361	119644	132204	139460	150618	159851	182943	193364	206095	213268	222444	226801	233940	258790	287426	325939	343854	354037	325653	272952	210223	165568	132527	106716	88578	67963	49811	43606	38300	35878	33806	20620	14757	13080	17275	31581	31782	49488	36588	40736	18190	11023	5174	4101	5334	3151
AIF1	0	0	0	0	0	0	0	0	0	0	0	0	0	0	0	0	0	0	0	0	0	0	0	0	0	0	0	0	0	0	0	0	0	0	0	0	0	0	0	0	0	0	0	0	0	0	0	0	0
AIM11	1923799	1905536	2113896	2138125	2141739	2046307	1985432	1941442	1881479	1869678	1697100	1569230	1354691	1251213	1096093	1054351	1021893	957360	930489	837335	804533	730730	730015	685002	672937	638727	617576	600818	572344	525821	460314	392380	364765	341208	316081	298943	308543	297435	307886	229211	269767	202186	273552	232699	260050	367691	392534	455558	412859
AIM17	1088436	1026952	978030	940419	934147	902079	878072	796935	700985	574153	499043	430385	402224	345911	311926	267114	257508	228839	215559	192572	147763	78326	51038	53623	74866	70611	41986	23136	23894	27432	42171	24345	18614	7641	6322	18317	22343	39196	25806	14221	2797	0	0	0	0	0	0	0	0
AIM18	939942	939314	913029	858999	840343	823852	835211	823639	799321	779380	736740	703067	659521	617896	599667	623083	641954	679805	700069	723917	732709	761281	774048	786647	793508	820581	840681	888288	897515	895696	936197	959139	954144	940717	949528	973048	1014247	1051513	1069564	1118656	1097818	1108884	1139308	1190958	1198889	1167143	1106260	1056007	955610
AIM19	11864025	12414594	13448426	14296392	15185081	15278719	15827312	15251047	14750620	13617953	13968089	13576591	13478538	13604302	13105442	13251135	12663002	12851363	12890902	13159885	13523430	13438540	13717581	13427192	13364745	12639646	12363423	12085889	11388833	10761336	9360091	8791766	8426452	8381804	8249530	7626350	7260084	6656610	6539959	6333796	6217078	5870713	5432536	4902356	4731226	4470306	4279832	4171264	4103226
AIM23	8747970	8827238	6240924	3386633	1007255	505677	504190	748051	757092	786519	1225585	1326904	1530294	1174175	1049585	852109	932094	989821	712241	592040	473935	709164	501783	574495	587266	680875	653115	839092	861553	645174	654578	715704	982944	959739	1198357	1208638	1331707	1381384	1288789	1074077	528169	195647	48818	0	0	40451	146608	311129	569831
AIM24	13972614	13426194	12657795	12098754	11372155	10790834	9921076	8851086	7622343	6332927	5529454	4720704	4116667	3629464	3249431	2838894	2535234	2260055	2117582	1956248	1835628	1695456	1568953	1498619	1440030	1413119	1382407	1344966	1325650	1344295	1337862	1290507	1267876	1273311	1363662	1473348	1579642	1644771	1733368	1800689	1900361	1940136	2027893	2054826	2176014	2277210	2392532	2504069	2610811
AIM25	1080149	1021804	994483	947415	904741	878248	838677	801614	754330	748032	721219	687939	658743	642219	677085	737331	798558	840190	910386	987690	1092739	1243876	1438611	1672742	1838252	2048470	2169549	2296298	2295882	2208124	2105538	1997423	2000984	2069447	2162068	2283798	2360560	2456706	2550526	2692025	2847906	2919908	2968906	2984063	3123135	3180166	3181915	3040032	2781770
AIM32	41631	43975	37199	32655	27488	22424	18245	15508	13963	11538	9043	4003	2702	765	4616	6290	9651	8454	9513	4990	4047	1393	2992	2489	3990	2924	2266	0	0	408	0	0	0	0	0	0	0	0	348	0	0	0	0	0	0	0	0	0	0
AIM34	165327	157040	141733	157239	158261	171542	166966	165427	150090	146789	139098	154293	156263	171309	167462	180109	187311	205266	208301	200141	189781	196394	220744	234323	237228	242620	256201	276990	286999	302338	317732	333487	354713	364740	372790	398994	415296	458500	494155	555080	572774	606686	670656	766249	863301	988051	1083475	1185660	1212417
AIM36	6211868	6007292	5905765	5955617	6108786	6339073	6569131	6446018	6268858	5783811	5521140	5264927	5119242	5139846	5107633	5007757	4915896	4911084	4914889	4975868	4945029	4818902	4796438	4661113	4663830	4500383	4235338	4150843	4044669	4121342	4005497	3766746	3731674	3673474	3694528	3730159	3699188	3706319	3667437	3511280	3440741	3176335	3086919	3027985	3068043	3053916	3057848	3044256	3099100
AIM39	5126548	5242239	5182412	5578897	5890822	6358044	6875447	7275829	7523439	7659087	7378568	7037627	6657935	6392062	6020257	5723931	5268201	4978554	4542381	4246433	3903455	3679196	3560205	3537822	3476154	3341205	3116939	3038452	3006342	3080462	3102555	3116744	3069554	3093805	2986889	2937080	2770542	2620050	2423369	2230692	2070607	1837354	1668507	1525174	1396459	1312725	1221237	1173747	1122733
AIM41	1209955	1154285	1282209	1407211	1499921	1490766	1410687	1286061	1177801	1092292	1034254	886193	814917	709420	725298	699753	711298	670344	667906	659716	624002	603936	596795	642086	666687	723913	753994	807107	814673	846425	938628	944400	984857	973074	1020307	1091554	1175839	1252312	1304239	1314265	1309384	1269962	1266302	1195150	1144389	1074166	981521	836843	607782
AIM46	7884720	7972621	8168757	8476516	8767083	9131040	9294884	9392809	8991840	8716203	8539722	8216783	7797928	7287570	6935360	6728849	6775103	6872755	7172509	7460798	7636706	7598463	7613131	7675493	7735013	7565904	7196256	6844923	6265001	5764540	5114533	4779102	4596313	4390171	4243425	3989955	3711656	3446019	3246123	2986437	2830110	2519926	2332445	2088775	1900009	1720172	1570757	1430134	1318523
AIM9	1227256	1190634	1126087	1083308	1031890	959829	906011	839511	777945	715414	650658	590512	521096	472058	423366	394305	378049	340830	313646	283446	260878	239125	232105	225276	224163	206300	187678	166765	140201	108456	97760	87513	89662	95580	99256	104568	116015	117908	209114	113636	81192	45217	12352	28797	29234	89563	43637	39694	19436
ALT1	1888228	1802136	1741563	1621226	1574757	1469909	1413557	1267368	1143120	1013848	909769	829805	719913	657363	582970	533331	475913	421144	362085	320860	257161	163084	129621	98888	56226	38032	22123	15929	12553	7368	1505	1711	3196	5422	10017	5317	204	0	0	2030	7760	7497	0	0	0	0	0	0	0
ALD4	118949711	115767222	114945349	113501311	110484080	102978427	95112362	93118628	86955847	88353294	64147448	52542656	44436684	41310900	38483818	35417646	32922052	30534357	28922987	26358534	23750203	20565811	17826996	15742094	13720566	11315498	9000187	7557031	6314591	5710745	4844464	4238481	3734340	3425782	3164142	3013515	3009476	3085083	3250097	3347866	3466203	3531275	3768574	4116447	4645996	5057759	5246512	5108743	4689949
ALD5	756296	704663	695833	671229	648677	631006	610379	573220	516081	466402	408539	369038	353507	333699	326902	286304	264712	230663	216259	185775	158664	109968	100112	75475	115923	151947	222569	249803	250646	224243	247051	277719	260533	232300	181713	203408	194103	184317	189802	245442	274702	246150	271994	239153	263817	223977	205504	185654	186102
ALD6	6897	9719	6396	8664	4079	1122	12120	4426	0	9788	11503	15067	36752	0	13161	0	0	0	0	0	0	0	0	0	0	0	0	0	0	0	0	0	0	0	0	0	0	0	0	0	0	0	0	0	0	0	0	0	0
FBA1	336909	353740	338139	364762	393578	400223	375150	308320	257383	196433	211660	204598	226307	236085	224466	197866	162527	142031	104494	100465	87623	86506	59381	47757	41240	49362	62834	64872	60608	42257	39608	42982	47508	41992	42884	34072	30690	29548	19975	17449	11399	2900	0	1142	0	1996	8896	17974	11692
ALO1	1020708	1002758	975702	960368	931906	909864	876480	843016	800121	751291	691007	635803	609011	603493	612897	601585	601995	578648	556809	526792	488317	474764	485993	529732	542821	532547	501546	494558	498205	532376	513394	501748	451675	440470	432335	454008	466842	471236	464076	444484	450117	426976	438147	424594	447184	443525	466614	440542	449346
APE2	465437	432874	437478	429481	433685	420953	421189	396462	358816	327045	293007	268557	257132	241837	232600	219771	210170	223805	210670	180129	180466	160767	169582	150414	161314	149296	127138	109299	79327	36499	14501	6608	6881	9671	7718	9082	1225	0	0	0	0	0	0	0	0	0	3124	9017	3922
APN1	0	0	0	0	0	0	0	0	0	0	0	0	0	0	0	0	0	0	0	0	0	0	0	0	0	0	0	0	0	0	0	0	0	0	0	0	0	0	0	0	0	0	0	0	0	0	0	0	0
APP1	2964	4886	4178	1374	372	0	0	0	0	0	0	0	0	0	0	0	0	0	0	0	0	0	0	0	0	0	0	0	0	0	0	0	0	0	0	0	0	0	0	0	0	0	0	0	0	0	0	0	0
TML25	0	0	0	0	0	0	0	0	0	9209	12394	17824	15161	14001	0	0	0	0	0	0	0	0	0	0	0	0	0	0	0	0	19695	21351	45585	39643	68953	47670	57320	17076	0	0	0	0	0	0	0	0	0	0	0
ARG5,6	263460	257229	253332	242388	225957	220193	221773	205241	190330	182306	174625	168731	152848	134210	110197	98685	93470	82513	80658	61205	55183	51080	68711	61529	70816	67115	75071	60370	46287	42783	45944	67661	71158	88024	83741	81147	81595	82458	105425	163211	176964	231374	164258	162625	139539	144914	139844	138400	155588
ARG8	586898	600856	618257	621894	631665	632698	572387	506251	412664	365480	338097	319303	279897	250061	213849	203890	183205	177782	146726	154843	132208	126745	93566	81263	53158	62668	25805	16730	3035	11806	8121	18957	7095	4671	0	0	0	0	0	0	0	0	0	0	0	0	0	0	0
ARG7	463605	443067	441106	424686	423855	408647	395314	367442	305005	246276	205515	184530	187864	167777	153772	128577	107992	90516	72885	70156	55488	61800	60291	77104	71991	84679	55310	38660	37324	32799	45173	49847	79619	93726	80668	94508	88252	53348	56412	18632	17966	3862	1730	0	7126	29785	66722	75216	45105
ARP2	1872	3381	4631	3834	2299	504	2988	3393	6927	12377	14648	17496	12359	9321	3605	1976	1815	732	2661	1671	1662	1526	2507	1124	2734	2381	5674	4333	2771	0	0	0	0	0	0	0	0	0	0	0	0	0	0	0	0	0	0	0	0
SPF1	449648	434547	424548	427109	423533	427859	424954	425522	414714	407544	390318	361137	335241	311026	301605	295340	310255	303929	312066	298108	291107	280348	283629	279050	271719	267119	264412	264452	264767	278836	267566	272661	261368	262670	263737	274151	288864	300901	309184	325613	343625	341469	348665	363283	374654	374548	354477	356883	330182
ATG27	85175	83690	82893	71961	69657	68123	66512	53543	41772	42781	46545	42710	35436	27475	22019	24854	29974	26614	27633	25337	21838	20363	18698	20886	20535	19892	16931	17684	11817	9731	3230	4289	8307	9481	12368	11807	12824	13211	15315	10549	8126	2788	3536	1753	569	0	0	0	0
ATG32	706880	679251	660030	655325	666433	696904	693924	698483	676436	676402	651305	632527	590314	559441	518059	498667	493325	472072	463724	423247	398328	356467	327622	301464	286503	270196	262718	255940	234800	233544	220184	217314	205517	205477	202785	206026	222130	239082	251967	259566	253207	258897	269008	279711	290789	280701	271902	257575	242616
ATG33	263034	280486	266655	260961	250664	250225	256865	237612	231884	213123	211162	212175	214664	228651	229618	239707	241739	251516	251737	248287	243954	247115	254034	250397	248326	243244	242109	252597	262040	277630	233020	198732	172765	172189	161151	157944	158426	180400	217880	308617	335876	340126	285605	203063	201130	267908	302850	408527	482350
INH1	653447	2301779	5301730	5696986	3444997	2942033	4464134	6018043	5446860	3457653	1381505	1441556	2542499	4050983	4802064	5056345	4237807	4103059	2163488	2163279	1438702	2286652	4984172	8160946	11367151	13401643	15262684	17178992	20437499	25278127	27715003	32908403	34219131	37684854	39791379	44051690	46732190	48713832	51545246	56776924	62483478	70663332	73286500	79030441	81293049	87916684	94209845	101515125	91248052
TEL1	0	225	101	35	38	0	0	0	0	0	0	0	0	715	1359	2083	2153	1444	816	0	0	0	0	0	0	0	0	0	407	625	668	742	1021	998	1138	1260	1165	1804	2430	3013	3409	3072	3374	2888	2136	1677	1776	1329	1094
ATM1	2554326	2480823	2492710	2456303	2395814	2274348	2125701	1950413	1732615	1527253	1348896	1192853	1055097	964649	886613	867008	835649	803407	783627	718637	682214	670889	688800	714024	705566	674642	655103	665690	663106	692716	661382	671954	653948	655079	653767	652777	671413	712209	765270	811766	839426	848181	855665	912750	931602	970664	968769	994286	978319
ENA2	40313	39915	32973	29544	31167	31226	31252	26204	23417	19818	19160	17215	16242	14485	12226	11408	12066	11528	12029	10477	7783	4158	1336	2490	4178	6017	6778	7490	7868	7819	8875	9197	10428	10626	11064	10597	9378	6742	3317	642	1462	3646	6466	8392	7894	8736	5724	4710	4738
ATO2	7480603	7440625	7249677	7117856	6923372	6493991	5886248	5269113	4749270	4374779	4061528	3553127	3198153	2979793	3106273	3151948	3313583	3241779	3420359	3398159	3432295	3464746	3540325	3577838	3574561	3366545	3280302	3200810	3128205	3011240	2858520	2745691	2788745	2855314	3070853	3153467	3272250	3195347	3274467	3182384	3271650	3252073	3237151	3208452	3241722	3242198	3042836	2952393	2646204
ATO3	25950479	25691752	23323075	21820177	20193814	18795568	16682159	14761953	12968207	11419116	10626780	9968995	9261665	8780535	8040993	7589963	7469908	7404035	7358811	6946832	6506999	6313217	6206275	6172488	6201561	5890758	5469749	5331860	5153579	5493280	5120468	5146228	5207499	5406166	5412001	5428074	5361353	5534386	5719239	6016729	6098124	5952630	5847885	5853580	5814422	5888694	5612094	5570168	5189895
ATP10	5258874	4881134	4388752	3881567	3657575	3550034	3445540	3272245	3019299	2782284	2548179	2345916	2159605	2066801	1989474	1970019	1935146	1818564	1780535	1771295	1834614	1848239	1855961	1999231	2027275	2103445	2029066	2013773	1937016	1879848	1749045	1571956	1403556	1279167	1172939	1106559	1051287	1011521	973047	947857	887288	853460	795954	775728	726348	714745	671703	643898	570994
ATP11	120060	117996	142389	142919	146542	145386	145017	133687	118443	104068	97689	88572	81587	61075	56012	41995	45531	37890	31088	23560	10892	6070	9240	16113	28660	18155	14962	6888	6723	8121	7629	5322	3900	4049	2884	3125	2416	542	0	0	0	0	0	0	0	0	0	0	0
ATP12	239206	221637	205560	187523	182133	169311	160651	148317	131334	125859	97991	82472	71212	65228	56291	38407	33896	24103	23245	26156	12381	9320	4369	7869	11270	11798	5891	5495	5634	10225	8365	11805	7338	9938	4792	4303	550	828	0	0	0	0	0	0	0	0	0	0	0
ATP14	528280	594092	757817	479743	435880	339180	568423	495707	618222	555104	559231	446272	285123	231870	140473	158782	193040	160314	149783	162905	232771	406075	534361	681210	830847	924533	881076	780631	623659	810850	1044036	1244446	1298592	1388852	1632685	1897981	2231312	2401972	2764587	2921057	2996668	3119881	2892370	2803632	2602372	2600206	2877076	3374623	4941751
ATP18	9161418	9173535	10336492	11725455	12222332	12278703	12196279	12473771	12996353	14605422	12057256	10474598	9315277	9966415	11342762	12392498	12255462	12443585	12146532	12643560	12833252	14096347	16149415	18360281	20379698	21090573	22821411	22971457	25818528	23635200	27061483	28512728	32056158	35505287	38644663	41798763	44842326	48781245	53777759	54592964	57880739	55329985	53000666	48801175	44085324	41031847	37705944	35252105	31461645
ATP19	398650	232941	243715	333689	347461	550644	630487	704860	756876	698542	531859	364076	438090	395847	471156	491410	363653	441033	337858	510918	509629	510355	675229	946067	1347576	1700900	2025560	2166972	2438240	2253953	2273143	2231434	2423666	2714703	3062078	3585418	4009093	4611110	5069011	5581795	6203982	6242187	6143940	6077123	5970509	5804855	5483383	5152231	4639339
ATP22	187973	187165	170592	175148	182121	202628	236887	263893	283372	296037	301739	310768	306825	287238	271415	256144	259621	259472	265620	266041	267873	274310	264505	246859	217159	196331	184020	178458	164210	144540	130853	122779	118666	113961	112909	112986	116005	115702	111699	110009	106920	105835	114626	120761	120531	116417	112125	107913	104277
ATP23	876158	903529	955009	990316	1005492	1015636	1021107	1032345	1008862	1010176	965114	923765	847393	787828	773065	781357	798187	802616	794442	771676	769585	763979	771505	768069	771198	762908	769203	746578	738494	707837	644195	612976	576521	550284	534233	521966	519344	505453	503337	476042	451982	431250	412002	426681	453511	453830	452023	414566	387639
ATP25	1292675	1220351	1057460	777577	608353	567764	625485	548815	470923	356806	267383	231161	230513	252998	263814	271731	279908	290162	308330	332458	349451	368391	363680	385624	408014	442752	506210	578965	667093	766688	904451	1187969	1716513	2639438	4197568	6314394	8458432	9744121	8475690	6573041	5096096	4137844	3655772	3306593	3048232	2798617	2610397	2474018	2342383
ATP15	13799314	12611670	12674018	12453114	12030565	11438086	10652706	10287780	9749657	9262031	8638006	8106417	7629216	7830742	8221230	8705220	8875757	9500162	10298598	11267848	12982423	15155387	18607980	21448250	24996981	26706911	29757347	31653353	36616327	37241272	41061423	42364475	46776511	51978244	60403241	69098663	76933667	81985635	86842815	90081654	92167576	92125891	85360451	80839877	68894785	58190125	48420658	43190980	39404379
ATP6	2466711	2844062	2602999	1689521	1034312	1021675	491062	459551	205564	308682	598658	654571	759626	430014	476506	557018	806930	1320300	2106069	3098565	4095669	4976871	5786453	7683796	8624949	10070776	10457074	12130868	11115222	11646821	9861162	11241105	11766953	12795962	15938691	17722955	19275670	19565818	23539452	25669792	24045378	23853620	24451050	32182837	46229266	59229986	84899776	95968097	121898891
ATP7	44257234	41678001	43551224	43646826	43395951	39788418	36606520	33557219	30739729	28761984	26851111	24890502	23166620	22754525	23030086	24521161	26406911	30231164	34455742	39698169	46018508	55300738	66345791	77649449	86244462	93892147	101880778	110639055	115789258	119627877	127556783	147403191	166524464	194372666	216234065	234467469	252482457	274667181	302610245	333215945	355430818	388816871	416301871	456205917	507627299	555333924	617160782	692019368	809825145
OLI1	9491908	9041350	7764084	6980849	5427421	5775281	5829329	6041734	5693455	4946852	3983491	3636700	3493942	3610685	4276010	4933039	5565527	6147343	6986847	8463667	9417447	10879044	12556813	15387206	18042489	21255544	22005442	22497627	22747394	23786435	25602654	28863079	32616802	38929858	44525158	49723950	53092596	55718881	60467188	66317604	74023499	78867049	83652245	97085897	117713006	137707745	158598279	182891603	211912556
ATP1	200324877	190788747	180546201	177376271	169895033	160805913	150762049	150825499	145072057	155245106	117098957	100670546	88470085	90685896	91435089	94724791	96459887	106036540	113156129	127601636	144809382	169556037	205797214	246502841	280905063	306478047	315230425	330295717	337787565	350291430	377095793	425512873	488806315	565723767	638522302	698575349	769248173	824992617	924465469	1026215133	1169896111	1282135457	1366217586	1475447542	1690207395	1977348827	2352849586	2773756149	3475543134
ATP2	149603681	142788894	137232083	132831890	128041844	118300751	108858186	99143985	89198069	82935622	73373058	67342823	61960865	61594216	61023510	63091469	65041697	71624060	78570686	89574991	102066229	119389956	142987426	170376344	192619501	210497406	219244629	237771343	246218186	260363568	269325080	298211295	336041393	389736083	435935429	481277656	529234420	573221465	635276755	698538624	782633321	855888341	912677135	1007085582	1181802592	1395564564	1661170339	1936487999	2456097671
ATP16	9395729	9188728	8745574	7528393	6807882	5646748	4921386	4468905	4025127	3887917	3485902	3257404	2834740	2613130	2285456	2272790	2309162	2581451	2858931	3297711	3669658	4391279	5019483	6134746	7232442	8660874	9485656	10607768	10931947	11124390	9769178	9632872	10323586	11735930	14975982	16892667	18619145	17503543	19901452	22455133	26047822	29191181	30156286	33903111	39818329	51026554	65340652	76379203	99943510
ATP4	41523995	40670456	40618792	40988915	39769062	38497334	35478846	33058135	29532873	26980497	24834266	22716067	21534709	20778898	20997825	22038811	23431656	25807311	27952397	31499805	36285882	43028739	52989198	63065057	73326152	80731506	85593402	91504416	97119187	102824106	111467704	124943457	142826232	165355771	185802896	206544895	225302968	248644430	274934168	298365118	328327122	340557994	346304767	359799658	406012899	462480835	537974926	596952516	700483982
ATP3	42888635	41109242	39448050	37672233	35032457	32683699	30139920	28275281	25664546	23499131	21224369	19524863	18433161	18385637	18173510	18651009	19061824	21306584	23338222	26525630	30723216	35380378	41818809	48961141	56016492	63256931	68106250	72996477	76930475	81075184	88593320	98681842	113523597	130074704	146265091	161972291	179649219	200772228	223967811	245018303	273429671	288827928	308042289	331069388	387629963	443372131	518942857	596806146	741812350
TIM11	41088334	37725720	37337960	34225527	33333261	31221841	29967281	29200619	28850356	29583381	28846390	28902408	28647472	31062487	32150708	35458588	35706224	41669696	44356710	51664721	57266208	68694836	81962221	100043508	116774814	131323759	143491439	142695838	142946321	144801611	158986053	181291151	202297227	231180635	260363102	283093075	306622408	334505367	390223537	445473392	499606385	559236200	612836772	700066375	803229837	916425131	1066283590	1220864876	1482621093
ATP17	11973426	11958037	13229761	14547284	14748545	13564261	13094068	12771056	13092743	13435871	12055622	11380941	10824809	12081899	12875031	13999802	13924860	15124077	15079986	15990057	17357903	20046792	24931129	29493725	34608278	38265893	41507690	45593102	49139413	51167040	55693485	62935904	73427927	86863292	95918588	103040219	110286245	118708085	131695913	140226229	152385615	156259812	162486969	167242422	176012754	186511422	197700988	212291583	222967927
ATP20	14708061	14165046	13710081	12490943	11471858	10213528	9364757	9387767	9308876	10603332	8629015	8222041	7684343	8357516	8857086	9489414	9848312	11021774	11784906	13226746	14688293	17539624	21648484	25693619	28916299	30737582	32286491	33884290	34261457	35116184	38107176	43021279	48672549	55406353	62333983	70032718	81779046	93163395	107935404	125575560	139416656	154748623	166621567	190830558	228193522	269000008	306682157	344311152	404639540
ATP5	43900595	41432854	39861325	39665600	38432221	37348061	34797031	32929578	29977396	28229706	26117742	24628446	23841202	24148770	24261766	24879751	25282519	28441973	30730068	34324743	37814501	43504410	53073954	64393973	74623610	81211492	85728583	91570744	95101680	98825338	109669408	124727183	144460713	165095370	187379241	214098684	243493491	272194229	301113312	325472122	365995503	386869097	410666237	423494524	472409365	529271403	614299847	681395262	762704399
MEC1	37069	59129	89010	117514	138980	129256	130779	99134	115667	97166	123226	113966	101724	82202	58438	30910	22133	23484	11003	5370	0	0	0	0	0	1884	5548	10064	5403	2271	669	44	0	0	26	0	751	193	1570	2624	4027	2370	1044	169	417	695	713	1490	1586
AUS1	1561470	2189910	2660549	2725466	2327787	1597066	1626012	1495605	1760348	1568468	1467720	949940	667784	490405	755669	720929	940693	489264	323861	229789	225930	328782	177717	153528	69896	131064	138076	201085	173159	139614	137243	89705	127374	103030	153425	99973	60613	24206	8520	19614	28561	109640	110732	184705	86628	83337	44659	133210	173507
AYR1	1271536	1216560	1166919	1125814	1063761	1047686	996597	966424	915163	863765	782607	754176	731292	721253	731796	721891	736463	668766	664382	620072	635536	618762	647049	681219	687836	678090	653516	620885	610454	561094	525211	490300	502385	532296	556447	580748	566649	586422	614802	687155	723774	734708	759337	753782	746749	764932	785775	797334	766950
BAT1	4015944	3881850	3862006	3786072	3750722	3410303	3155189	2849832	2534218	2253611	1978866	1783838	1646101	1314455	1188900	1072056	1156217	1065330	1012664	927183	862134	812952	764520	684772	624522	578791	548433	524530	460426	428161	403091	369679	359509	327611	353548	334076	326241	256426	146481	155728	90263	46105	7994	26363	79909	99870	188248	122032	126339
BCS1	1570671	1468965	1383660	1334893	1276782	1236971	1134554	1079617	928895	832075	685819	598928	513104	406642	348284	297992	296137	275575	261334	248852	231393	215814	206297	206419	200219	201838	193146	177413	166901	172449	178782	180130	188166	194763	202398	178834	195251	224429	268547	309288	341572	346577	383836	440635	486001	549653	578510	622316	647677
BEM2	0	0	0	0	0	0	152	253	479	561	676	664	354	229	0	0	0	0	0	0	0	0	0	0	0	0	0	0	0	0	0	0	0	0	0	0	0	0	0	0	0	0	0	0	0	0	0	0	0
BIO2	247301	93473	84002	36838	68888	78351	91244	94378	89315	108117	109143	111213	106899	107657	107512	91669	80356	77181	127648	244257	229338	288058	213521	218855	254554	169322	141767	112084	120265	127549	155939	176950	287106	232072	353786	250643	368763	301976	496643	514475	559568	292109	186769	149680	168306	283782	220818	243806	133217
BIR1	0	0	0	0	0	535	2382	4597	8126	12807	18236	21494	19678	14455	9403	6714	5483	4780	4575	3912	3248	2966	2430	2137	1778	1588	1503	1377	1365	1571	1339	1318	1148	1063	1078	894	933	739	845	647	579	674	850	1252	950	747	243	538	420
LAP3	321684	310803	294600	291580	299725	282795	300514	344460	305174	399564	562733	650447	690794	600046	661013	789030	440164	427084	397012	716938	489377	415393	299941	253328	217121	105073	103657	36255	28022	0	36149	35984	98046	98674	199033	237358	277804	246962	206338	242667	291701	251171	130895	66224	30105	83950	81606	202244	129151
BNA3	155669	165006	186201	206058	207896	195033	192215	177804	176476	157921	129859	83698	86934	57109	71204	48072	26851	10639	0	0	3460	7492	19890	12159	11129	2699	2951	4915	5842	12549	0	0	0	0	0	0	0	0	0	0	0	0	0	0	0	0	0	0	0
MIS1	1127807	1108443	1108944	1108611	1089113	1100872	1091958	1092438	1051856	1046473	1037923	1045070	1014132	959045	921489	874816	876270	866419	884572	871622	840484	793808	726473	702247	649101	612511	583823	583559	554273	537584	505806	491304	487446	496039	492235	495866	500365	513204	516805	516914	528408	497584	485865	485080	500160	521274	531012	535806	518491
CAB5	169160	180196	170971	188340	180962	195682	196009	201124	210269	215072	202798	187996	181586	180361	191081	194760	208586	208434	222928	237631	248355	266346	278525	297120	303641	326480	348438	376712	410985	434660	439956	445919	459549	489560	512412	528924	546777	581266	634301	682453	717272	704474	713066	679366	676164	637201	605675	587648	550401
CAT2	705266	704035	721085	693447	676731	639210	627720	605610	591558	572622	585907	579406	603644	612426	607150	613230	634102	650776	684003	696721	704728	722111	789406	853055	910057	930122	956323	953635	939695	948137	984478	1054549	1076251	1094773	1099781	1136259	1173176	1220018	1244543	1314078	1353086	1377324	1437644	1506724	1671287	1833021	1998782	2160179	2318451
IBA57	25089	28448	18352	12491	6460	5087	5033	5433	6932	8005	5652	1481	0	0	0	0	0	0	1052	1303	1889	1088	676	0	0	0	0	0	0	0	0	0	909	1606	3022	1659	861	0	0	0	0	0	0	0	0	0	0	0	0
CBP1	47266	42522	40178	43097	48336	57321	62996	72653	75970	80697	66538	56647	47994	44301	35464	39210	38271	39417	40500	32285	23232	19304	24652	18074	19212	13476	13468	15463	9743	8281	1561	1842	1520	5045	3532	4253	4056	1662	1050	1751	2785	0	0	0	0	1683	4964	14891	9854
CBP2	1391430	1593109	1740158	1828343	1812571	1794086	1770813	1773444	1679078	1675410	1663786	1720558	1756184	1813063	1762202	1714838	1717939	1711192	1762921	1678817	1640370	1545149	1529455	1505966	1523822	1513585	1557842	1563560	1472814	1338206	1202902	1117879	1045713	993531	953809	895753	858365	822813	803145	781480	809211	778021	758644	712171	681338	675505	638408	615693	515253
CBP3	12038768	12208978	12300392	12366290	12415911	11930401	11792408	11145190	10655604	10141564	9439254	8591670	7646287	7053903	6552706	6290676	6062820	5767574	5589169	5226366	5008491	4859964	4766118	4764585	4417576	4157935	3962928	3974662	3828433	3722061	3406154	3326952	3190170	3134577	3003273	2920039	2901483	3036919	3207987	3391582	3427558	3457217	3541809	3652929	3808930	3879980	3895065	3936213	4005635
CBP4	15153399	15752850	16982724	18489576	19739989	19859748	19997388	19722315	19878255	19661353	19098618	17710785	16671903	16812489	16920359	16779377	16059780	15147070	14314430	13432490	12937626	12688997	12959922	13078224	12613983	12039474	11491749	11328937	10690914	9963518	9121689	8597211	7894943	7542457	6891768	6454237	5941967	5553023	5203877	4722593	4198353	3735654	3348327	3037772	2760861	2407830	2160733	2000365	1887955
CBP6	7778533	7741035	8196282	8819563	9204050	9164783	8985444	8798174	8268274	7852740	6945191	6155668	5270726	4875611	4445007	4269175	3971927	3756398	3476684	3227889	2993835	2869076	2874640	2831949	2711561	2564740	2497836	2348390	2229741	2038558	2064771	2119377	2186676	2259190	2252708	2279740	2263796	2265366	2355511	2428882	2465100	2424269	2429891	2434327	2412643	2429504	2403838	2347237	2291199
CBS1	248166	261880	279270	341885	375406	399940	370581	359963	340884	346196	337876	342407	362369	399902	439517	460872	481514	490717	503151	471957	449431	399824	378805	338696	315531	279678	254543	233250	222635	209893	200271	180355	173893	167833	176515	190429	197323	199152	191408	184741	185371	165142	164877	152499	145843	135361	113220	92623	50602
CBS2	660669	783356	955150	1188642	1346646	1364647	1356142	1296834	1261219	1262074	1283133	1341106	1356227	1457028	1569689	1791411	1996503	2127001	2161270	2000595	1889996	1695785	1630566	1491342	1337369	1139924	1003931	946546	867584	816379	738106	690492	681405	679158	691546	672331	657485	662358	666078	685506	698185	665794	649047	596748	526586	464433	375800	327253	213121
CBT1	659667	259629	163242	104515	96189	86462	106966	116445	110005	81482	68404	63149	73124	69764	79349	77581	84940	72206	78213	75310	74028	67919	54575	58579	51753	45949	43515	37251	34128	29816	27651	28292	22785	21861	19907	12758	8408	3777	2495	2129	0	0	0	0	0	0	0	0	0
CCE1	287154	257679	229452	207503	216248	229278	254186	259214	260766	283657	292378	287269	279507	280322	284596	286413	302794	320891	337812	332175	332109	326185	313326	320610	316154	311975	330508	336903	349626	356446	363044	377926	386534	405022	403290	398486	421397	436202	434613	415985	385723	347454	334392	302252	310379	315446	329804	309962	286480
CYC3	3009767	2892367	2833182	2848202	2872577	3001008	3075223	3162073	3068427	3003314	2797585	2715544	2593436	2521502	2444431	2419305	2431795	2367394	2327943	2236231	2219360	2257684	2380558	2533610	2557519	2512936	2470621	2416928	2431398	2304280	2165846	1984539	1836577	1764307	1728851	1726320	1671758	1610313	1532941	1458642	1446763	1351976	1359344	1292603	1300615	1168940	1109978	1043652	969172
CCM1	568663	639218	712695	824960	952328	1082424	1306090	1556993	1908986	2259851	2583245	2862687	2941530	2863413	2441714	1884761	1369079	971355	769148	657266	626463	614930	613027	605403	590896	581088	588225	595327	605606	609025	607487	621313	642707	672445	702237	744542	792784	849902	893890	887935	832245	743961	672112	620194	589245	570497	557987	551855	554893
CCP1	406234	412428	423720	433951	455547	456984	472279	473200	487111	487870	472489	451517	419988	411556	393541	384022	378366	370409	368419	358995	344336	344654	333346	341541	335450	308994	284768	270053	258618	248793	234268	223530	207693	195709	187148	182201	175845	169262	160132	162682	155845	154522	128450	117504	105343	98282	91106	85027	71270
CCS1	0	0	0	0	0	4250	6561	11218	6320	4200	0	0	0	0	0	0	0	0	0	0	0	0	0	0	0	0	0	0	0	0	0	0	0	0	0	0	0	0	0	0	0	0	0	0	0	0	0	0	0
CDC14	0	0	0	0	0	0	0	0	0	0	0	0	0	0	0	0	0	1288	1873	2722	2637	3310	3231	3735	3034	2853	2824	2301	1854	0	2481	4514	5471	5930	5477	5175	5711	4076	5241	8008	10327	11289	8526	4814	0	8291	12869	24068	22216
CDC48	8159	10577	15043	16723	16157	14303	12574	11446	9330	10221	8379	4679	3307	3100	4166	4768	4146	4928	6055	6678	4590	4329	5776	3465	1080	0	0	0	0	0	0	0	0	0	0	0	0	0	0	0	0	0	0	0	5992	3304	2529	0	0
CEM1	65016	91306	67080	80395	82407	79911	108552	81681	77580	54867	58457	58758	40241	25007	1433	8796	16786	48952	37224	32892	26945	32104	31426	30316	16771	21658	12447	21873	14508	13900	4220	3821	736	0	629	843	0	0	0	0	0	0	0	0	0	0	0	0	0
HSP10	4051612	3838943	3947937	4010559	4120142	4109870	4093334	4012741	3963156	3636942	3177985	2555226	1958986	1583328	1265876	982545	796434	641349	519930	409482	250869	260550	238449	323996	411416	423757	434712	451085	494567	586484	598368	638891	620561	654091	643380	702410	754624	822149	864887	843668	801391	769882	649783	674342	504538	380060	167122	100907	31587
CIN8	0	0	0	0	0	0	0	0	0	0	0	0	0	0	0	0	378	1181	1752	2568	3190	3101	3229	2299	2047	1156	429	0	0	0	0	0	0	0	0	0	0	0	0	0	0	0	0	0	0	0	0	0	0
CIT1	45091595	45227378	45444727	45621630	44864300	41932489	38739050	35943292	32539408	30361322	25926674	22785955	19656257	17840465	16534785	15291692	14524362	13961906	13879366	13757022	13537189	13097429	12912364	12488903	11974969	10445246	9180764	7967986	6807196	5845091	4832955	4265875	3651243	3177466	2663037	2302450	1964071	1734376	1561011	1469955	1371350	1218871	1094660	1010876	965403	935046	917877	957923	951825
CIT3	502509	479336	483847	492028	487053	470257	463756	450518	427568	400801	373804	335491	307805	287895	259441	251333	224956	224580	215000	215732	209120	209119	192296	198086	183933	173044	189671	185655	218143	203076	171652	172874	182408	196966	236190	239611	207642	174131	203981	231246	295399	230841	199901	190680	183763	242299	240404	236607	253964
CLD1	818586	814924	777158	757356	732196	726918	722907	702350	689112	664204	647726	619911	593314	603416	597391	611551	613495	634266	658079	668703	725228	774188	878476	939868	1018470	1035648	1046924	1026229	974539	932968	904344	880499	848900	822386	812560	839471	887835	969195	1033771	1085598	1113199	1124436	1155338	1153834	1134138	1108749	1077963	1036898	989583
MCX1	415095	391980	392380	399007	422105	423667	436763	428935	409273	412361	392829	389173	368795	379014	376747	374247	374154	379645	404222	415426	445289	469123	502889	538078	578392	622269	674131	724311	760284	791141	816605	870042	898577	964221	1004395	1067060	1101336	1165736	1251628	1324710	1384477	1370039	1363075	1350345	1316996	1314306	1269481	1251663	1196236
SAL1	14112	15469	15875	16055	15726	16092	16974	18373	18190	18038	15357	15323	14360	15501	14711	15978	17519	18670	19386	18394	17024	17001	17427	18195	16855	17442	12753	15373	14822	17972	17605	17784	17811	14725	17276	18330	21447	23345	27724	28253	31651	27369	25639	22077	24388	25028	28133	27375	32019
COA1	10097595	10464912	11263862	12137731	13142698	13448068	14282669	14098483	13766510	12940182	12516963	11768336	11182984	10896937	10741699	10423459	9914398	9842156	9938121	10039534	9945576	9457985	9409872	9256655	9257967	8669388	8001025	7239480	6553368	5919072	5357677	5043577	4745281	4580285	4223505	3993066	3607359	3390509	3084078	2898581	2626418	2438849	2334960	2241816	2112199	1905146	1754849	1707355	1640798
COA3	3841449	3833164	3778604	4892042	5633563	6678810	6901479	6923994	6809319	6762763	6430938	5722854	5373581	5054356	4983267	4835074	4642240	4449034	4299838	4267154	3973098	3898965	4003170	4362124	4354076	4268206	4288307	4339816	4198959	3953414	3674851	3584614	3550156	3359360	3442641	3242959	2891673	2410691	2108285	2174974	2210612	2306228	2140050	1997112	2012316	2031018	2010634	1814555	1260525
COA6	88388	120064	148703	221909	232413	292764	223072	310447	362381	411673	233328	154077	77687	72478	54830	45427	21945	6174	0	14974	22626	55350	53428	73162	86391	79253	124483	102864	117589	64786	37952	21585	10260	5009	1373	2980	4565	0	0	0	0	0	0	0	0	0	0	0	0
COG7	0	0	0	0	0	18324	36788	89210	36045	18779	0	0	0	0	0	0	0	0	0	0	0	0	0	0	0	0	0	0	0	0	0	0	13638	34295	48632	52960	36165	16488	0	0	0	0	1293	2468	4787	2508	1432	0	0
COQ1	484475	470608	449989	447783	430109	490207	502641	505096	457727	450090	467580	441776	373620	316351	287779	302286	333353	338941	345509	341294	367841	381672	414060	437308	429224	432296	425175	438901	438030	461081	433753	447357	416321	428732	423093	437277	453144	455727	484644	528311	549805	573710	581071	605828	581472	560252	529613	521860	488287
COQ10	2654665	2464617	1691655	967742	581380	432152	412425	396780	397386	398649	374322	341890	321495	297770	269292	253127	243699	257842	239077	236278	184433	231898	249030	288157	258451	241829	208096	207038	196426	207781	179365	164436	134914	168493	176282	169319	170465	171807	163740	153208	118212	126058	136740	152209	151127	143313	149958	138971	134536
COQ11	2069680	1964638	1897573	1807524	1752310	1758464	1719419	1696598	1623565	1595968	1538017	1524942	1508186	1494204	1455132	1427644	1468047	1498106	1541787	1566178	1593470	1745504	1898923	2119163	2339910	2383561	2370554	2263941	2197989	2064103	2012098	1968622	1934286	1902219	1872284	1912041	1944674	2019437	2072281	2227567	2313399	2298414	2210835	2222225	2298739	2372797	2397229	2398363	2321989
COQ2	1703329	1695311	1713933	1773098	1793017	1815905	1778906	1682864	1587934	1502711	1423393	1322088	1208524	1156234	1116561	1085422	1112405	1107094	1164416	1159275	1224522	1239775	1284629	1308965	1296359	1306117	1336037	1436989	1494536	1533707	1518786	1567802	1644565	1751369	1781482	1745196	1684768	1676659	1709032	1789403	1852804	1958604	2093294	2320089	2517720	2697831	2787551	2901898	3071256
COQ3	139447	92565	61585	61732	73077	73738	77423	39481	26682	11832	12284	8861	14339	20615	26824	24781	32210	35857	59727	53779	70492	71982	104740	141975	168798	191791	205712	215339	217179	201550	225639	249492	274748	300606	323665	375818	422098	486457	523182	591042	633654	682435	719509	768749	888954	1035036	1232569	1373659	1477246
COQ4	250634	238877	231150	208808	191976	175568	154770	108038	98547	116038	133317	154104	122815	114974	107382	168745	199624	206758	205115	189831	174771	182791	206386	245852	263389	276762	284757	317877	328222	341471	286989	285393	322574	375686	413407	409753	421273	428544	482269	518849	553245	592951	621390	731132	809150	926180	1043901	1141277	1216120
COQ5	775349	717896	685916	622979	617128	579953	553791	511507	461366	412683	349891	293953	262381	231657	207674	201581	198612	180449	182820	163671	149596	90808	70843	55325	68547	70560	91288	100435	105093	98656	106597	102481	114022	115018	153539	188841	277416	353943	427206	485071	532845	588282	618772	644940	675162	745520	852932	1012844	1176216
COQ6	156941	63963	78965	85087	236906	235001	269191	182438	110682	144745	107103	134927	92794	63522	75071	74716	88184	152113	118792	153298	158290	189615	203689	217590	220248	221223	229162	249216	262114	291026	304037	324115	336562	369450	398646	453485	520219	589278	660802	744600	803442	879206	940914	1068752	1130759	1246715	1347918	1556247	1725002
CAT5	62901	72706	28099	30380	17870	38184	37039	76339	91017	153096	132025	131266	121374	136105	148434	174090	208296	259295	308823	361393	414932	464678	531795	602359	663078	722628	767763	835505	867297	905495	913398	961082	1011709	1084585	1190827	1273616	1392568	1481328	1640184	1730574	1836074	1898017	1971943	2036386	2141625	2332318	2562379	2766132	3015944
COQ8	1402705	1373704	1360602	1329570	1333705	1299296	1276808	1213751	1141946	1051376	1012510	964112	938755	925761	908483	888538	895410	918173	976537	1033122	1083817	1146359	1203545	1313795	1363385	1436252	1491248	1576516	1607113	1643000	1672273	1716549	1791946	1878458	1979208	2068670	2182197	2301785	2416837	2498590	2624868	2611713	2697086	2605109	2617198	2509827	2471335	2384398	2292713
COQ9	88001	78896	119595	68673	58283	41889	50083	55509	60836	71295	84151	98543	113947	135475	159877	196444	230897	267031	315814	350396	414741	469820	560504	633063	712729	788893	881463	992697	1047136	1112124	1095981	1121984	1137344	1216941	1278540	1368953	1459196	1577721	1705780	1856752	1988641	2105492	2152864	2229295	2354194	2584335	2742605	2888826	3053575
COT1	972640	872682	806240	733917	694013	636884	600318	534227	470354	399791	370744	344935	317652	304397	282141	261743	244527	227017	227230	197361	181570	176774	183127	184786	160813	132647	93170	88466	92711	89106	109315	112578	116058	112655	107905	107029	106335	93894	93122	69720	81459	81923	83442	82514	78536	87213	80703	54805	22722
COX1	28248066	28952697	30062017	29060576	29673809	27555117	26074347	22621571	19957407	19128724	17254586	16017780	13940710	12751860	11983982	12695319	13027495	14325875	15521987	16410289	17369351	19060437	21983339	24713819	26668523	29467782	30561471	31882188	30351953	30605506	30716935	34681457	38660136	41481061	43416400	43935182	42585477	41838514	40572050	40959290	41071683	40141974	38741875	40907650	43219313	49097518	55033836	59516306	67928685
COX10	660238	660362	662866	683567	698891	705336	688799	680911	642125	624226	555607	509523	465131	449000	434524	406842	400120	382350	377311	366206	351990	340442	345633	341670	336122	330076	318368	322751	307112	308312	294283	296459	288348	295582	286871	290235	289110	288548	306061	322691	343144	344565	360464	379604	415725	427573	440912	443522	456440
COX11	3872536	4091263	4182601	4381181	4547881	4735278	4911770	4986165	4829700	4661894	4508597	4323891	4131785	3798182	3576129	3445979	3499228	3545889	3629141	3579075	3499828	3362794	3224731	3231198	3113835	3022679	2780980	2624305	2360347	2228761	1993226	1858203	1761843	1680403	1605803	1519990	1477228	1411826	1332758	1266614	1207108	1180708	1121085	1144379	1167640	1200562	1202551	1205743	1230033
COX12	288339	263716	285428	366569	359696	346085	318830	304319	308369	288699	261185	218583	183961	172934	187004	215858	233360	218737	178659	141050	128756	147234	169847	207447	228004	261306	308162	372648	448692	510755	554705	587810	632514	645652	705455	715890	688734	663321	645003	661403	630351	585980	556414	485442	418251	309641	202719	127084	72143
COX13	12926792	12238792	12745714	12655322	12430506	12433957	11889293	10913400	9911565	8413011	7691603	6645580	6230387	6077358	6240028	6145693	5813025	5684134	5387148	5739697	5859159	6293930	6683466	7313705	7782736	8551457	9122493	9916259	11251779	11690308	13465485	14258044	15697393	16650381	17704515	18844789	19888798	20468588	20161492	20095116	20375760	20379518	20106686	20610328	21601726	22531149	23582313	24226730	25296935
COX14	5513416	5512026	5757499	6378340	6997094	7369470	7376724	7264833	6920025	6922859	6374990	5564720	5133995	5044149	5418016	5460517	5190574	5104732	4865452	4979055	5041464	5097111	5366477	5330466	5629866	5270880	5119920	4791199	4914210	4343828	4392001	4250265	4617533	4722768	4740048	4574293	4387641	4199920	4033429	3915325	3746074	3614014	3343691	3182338	3027065	2885489	2799627	2713940	2671736
COX15	13715389	14120499	14097977	14689404	15143637	15654491	16075503	16202481	16137675	15816726	15215710	14093320	13231553	12909645	12734145	12308196	11778870	11681771	11620735	11900873	11770503	11731392	11593795	11346617	10878697	10032488	8850983	8239753	7500228	7147222	6314995	5835132	5381515	5159379	4814874	4499527	4238535	4001942	3825429	3572082	3428526	3187850	3032677	2855838	2739275	2550578	2376477	2271624	2150939
COX16	4409456	4308701	4320504	4389972	4440076	4465135	4328624	4127241	3755889	3406695	2966341	2616547	2337443	2080153	1913904	1786254	1751936	1609782	1557601	1399928	1378382	1362707	1428713	1438863	1491770	1462675	1580294	1634037	1684172	1659124	1682894	1665747	1730713	1745416	1927000	1953861	2123342	2114591	2157908	2220205	2378747	2423334	2601284	2515500	2584440	2644447	2792759	2925832	3101141
COX17	3481145	3283608	3063475	2949642	2776900	2749517	2504734	2319986	2071868	1859046	1780378	1629931	1476701	1320882	1237587	1132223	1122422	1057053	943631	841763	730682	704043	633724	589188	487416	456231	423115	440127	426719	434863	432387	399566	390192	367528	349246	349875	340833	340448	326569	326411	306277	303034	305012	296536	292733	284148	278466	264881	206570
COX18	524782	561243	562586	589274	554923	563821	556306	521600	491172	453769	433439	389416	337618	271344	226824	242746	275179	300510	304518	294135	272614	280842	286975	297668	306629	293534	289835	291949	289927	298296	273169	265002	294525	314277	314316	304206	325985	352653	359902	394730	398183	450744	482086	566776	597846	648308	658599	655137	628281
COX2	103670173	102950444	103463514	107514987	109188820	105931995	98453442	94604117	87858245	89253435	68755438	59068781	54173834	53246362	51329927	50677584	50705799	54346445	58088046	63485320	68354784	73462960	79681205	86480928	91087340	94965263	99315049	107269402	113217385	118794834	123113251	127696085	134445415	144441552	154176789	161354928	165555293	164959100	167032996	163716556	168851627	170322530	173899397	176218592	182365261	193629266	212511677	229255994	253976886
COX20	8904515	8952950	9559743	10246169	11010268	11440386	11918453	11814061	11868294	11503426	11752950	11690269	11056862	10718149	10282835	10016041	9805630	9280485	8788515	7973582	7446560	7094288	7024037	7030129	6869281	6687439	6583775	6507211	6257256	5848600	5677999	5494318	5314742	5065549	4671565	4318819	4050935	3821804	3605643	3277346	2963090	2653809	2413256	2186154	2067402	1858635	1664558	1507765	1419623
COX26	25328292	25338333	30192766	33467181	35101331	33426501	31782668	31149924	30675928	31350030	24133314	19774038	18372398	19266408	20553475	20639234	20080678	20813144	20712026	21146906	21598462	22570601	26249297	27999548	30875841	31214648	34852085	39122858	42784545	43750574	47402485	53435622	59916182	65815315	65025731	63149031	62522409	63246402	66697497	64786031	68449427	66124833	70464431	66671695	67658911	66726318	73227485	76378792	81409245
COX3	31184239	30088976	28066575	27463169	26065035	26919813	25338586	23791728	19215461	15068690	13374562	12475662	12450986	12014922	11261861	11048762	11234558	11379943	12410354	13093942	14276573	15305325	15446151	16723300	17891736	20229296	20812201	22699161	25178461	27861058	30102499	32741939	35737472	39850063	43677447	47742547	50995469	50912793	50174479	49028149	49568618	48974387	48595127	49875702	54252380	55545397	58310943	58400071	61307055
COX4	23781119	22982489	22304108	21430926	20112861	19422410	18068539	16597518	14520524	12340622	10772520	9438540	8586291	8067493	7441754	7167166	6925359	6697379	6551178	6368231	6472621	6676184	7212276	7770735	8475207	9013772	9882177	10911812	12397401	13369479	14363133	14764018	15610370	16309656	17175590	18223823	19064240	19386948	18964580	18191420	18568884	18566588	18730452	18269544	18629154	19061719	20487019	21386634	23477858
COX5A	24798157	24973069	27481466	28452032	29781326	29659986	29093719	27005285	24714641	22240400	19741550	17987993	16113564	15778525	15143084	14731422	14637686	14515732	14803827	14674989	14665250	15190679	16352774	17954357	19150771	20152002	21706477	22654743	24287985	23692767	25591592	26416752	27342950	28148770	28012140	27786501	28706647	29545080	30145750	29760270	29171055	29368662	30431500	32067611	34045805	34590608	34340003	35396251	36889698
COX5B	59466	58296	57527	54659	52590	46292	45398	40032	34918	30922	27968	18172	16245	10951	10245	9447	12036	11793	17450	19288	21650	23873	27219	31449	32705	34436	42709	52825	64032	68954	67524	67049	65486	75456	80773	86791	83096	74623	77335	75352	76648	90147	99432	128481	107974	103899	87439	81962	69267
COX6	23716538	23553401	24127905	25419735	25761300	26082475	25592464	24675955	23181159	20444252	18129848	15866148	14804504	14233389	13605016	13153412	12076998	11197772	10377973	9727434	8957870	8841162	9121247	10222093	11493038	12772696	13773974	14727236	16065724	16984903	18833854	19970896	21585893	22830827	24433657	25497274	26124771	26366621	26031002	26648452	26686334	26652540	25805701	25408723	26118510	27463177	30563335	33414203	37925200
COX7	31271843	30367818	34293313	39214292	42738155	41842539	41965164	40653924	39638845	41441111	34906473	32478691	28547033	29390535	30112081	30062980	28593802	29014510	28806663	28826613	29729085	30356422	33892787	37085605	39805704	40304517	42365543	42577756	43531032	43196574	46699701	51743831	56040086	60610674	61760047	60169715	61704645	62504047	62560791	57793266	56832568	56311974	58018790	58079836	54192259	54999440	56090173	60204430	60819596
COX8	5540582	5575773	7734612	10364725	11928366	12655810	12418673	13149091	13062123	13980131	11643021	10539807	8851073	9859173	10129323	10828027	10495861	10885148	10397720	9611167	9080180	8696516	9241631	9818696	10950535	8931072	7335799	6932404	10962179	16148415	15584581	15353277	14841592	16210476	16526501	16740681	16999123	17450731	18022667	17999321	18775302	17783724	18194004	16412620	16512673	14869414	14594168	14570877	14670039
COX9	117050439	128826441	153563032	173734898	190318517	186943909	190901280	184773220	190790000	192160429	176252168	158840452	139988336	140115073	141289538	143219798	141669371	134273153	126105505	116647508	112207204	111054039	116047088	122395009	127971350	131328095	136828175	147320025	153797319	153161678	153725577	158001240	160522300	170802851	161933380	156807232	149521764	148629757	146144125	140102396	134770296	131930872	130879560	128347854	123549303	121851125	121132233	123741461	128888953
CMC2	0	0	0	6727	5685	17437	20926	35300	16509	14064	0	0	0	0	0	0	0	0	0	0	0	0	0	0	0	0	0	0	0	0	0	0	0	0	0	0	0	0	0	0	0	0	0	0	0	0	0	0	0
CPT1	88879	143864	115504	120693	162520	119953	163421	205454	223651	169680	163111	94236	106484	39054	18080	0	0	0	0	0	0	0	0	0	0	0	0	0	0	0	0	0	0	0	0	0	0	0	0	0	0	0	0	0	0	0	0	0	0
CRC1	4277373	4416060	4521591	4491778	4439243	4390310	4325765	4092778	3805849	3565348	3469364	3214506	2854947	2482095	2216782	2008277	1956102	1860760	1851778	1747443	1669171	1557115	1478007	1418241	1301827	1176812	1056402	986253	886201	819015	692486	607028	531812	473515	426449	376934	352235	329952	321578	312031	276239	252710	238009	247550	234151	233902	220140	206791	168567
CRD1	859816	832120	849666	861419	885800	896571	922170	936222	927195	857560	802339	728990	697263	633644	607107	582630	588962	563652	580158	582202	580386	572949	568010	574154	584050	583172	547508	506732	452589	405160	350506	313781	290269	264411	255776	231075	216137	191917	196678	188979	179859	150350	136196	149837	140301	136314	123927	128317	98476
UTR2	166145	180440	180833	191179	184285	179418	177180	180720	177155	167561	162261	151894	138570	125893	122179	117051	119651	115752	120665	122128	119521	124042	118317	123352	123567	133915	138796	142614	142362	140763	140042	148610	148270	150943	146994	151928	154669	164812	168844	166871	149491	148770	155684	164057	178511	178279	176508	173333	160738
CSF1	6161	5520	3956	3392	4241	4311	6117	6156	6763	6297	5429	3629	3431	2211	2148	2793	5008	5340	5416	3944	5242	6155	8107	7911	7396	7355	4402	3691	1655	2342	1905	2254	1528	1334	0	0	1398	2068	3679	4800	5541	5523	5205	4530	3306	3443	3077	4477	3467
CUE1	56019	71301	58487	66869	59342	75141	70912	74724	74693	62446	66306	72028	85976	89462	78359	77820	69877	71975	65929	65143	57267	52632	49274	50465	56796	59566	60731	48266	41081	47487	59823	59859	54702	47235	49044	51015	59236	55578	65421	67614	72740	74133	68813	66103	52917	42035	33638	27451	55713
CYT1	78823465	77836907	77919963	81701415	83417639	81744520	79391536	75792073	72486651	67391552	60721768	53592022	50214453	50053065	49621903	48970330	47282949	47912382	48286355	50689561	52019948	54742688	58520937	62241042	63847924	63983819	61923348	66583401	68801350	73180199	74365075	77196090	79892621	85618887	88383716	90268633	91528402	93681632	97314067	96881243	99734641	97463022	98719617	96732055	100040619	102821275	111689825	118440571	131042803
CYR1	0	0	0	0	0	0	0	0	0	0	0	0	0	0	0	0	0	0	0	0	0	0	0	0	0	0	0	0	0	0	0	0	0	0	0	0	0	0	0	0	0	0	0	0	0	0	0	0	0
COB	53346831	52048355	50100350	52038732	48839316	49360043	44224571	41221231	34608230	29130743	25081245	21993171	20210874	19666890	19089859	18855455	18872527	18247171	18947073	19845066	21616577	24220114	25902943	27477604	27596669	28331402	29363596	31466858	34752244	38572113	44591478	48463059	52336878	56925236	62112561	67698559	73864159	75537636	76656508	73797742	73997146	75068872	76088527	77815976	77621204	82465599	86603349	91223995	96238713
CYB2	864216	871981	883905	904144	931263	896622	895972	859188	842594	818732	765472	732062	700291	669234	651437	621149	617953	593031	599126	569960	550403	540602	539130	556340	562718	555430	526548	512319	493665	487029	481139	465125	460799	453604	453531	464418	491237	520985	561696	595010	600626	607076	603300	596625	580955	554792	573821	579892	600146
CYC1	4225704	3941281	3721789	3782670	3752648	4002714	4022925	4381223	4631335	4877960	4601561	4340784	4034437	3932170	3853212	3824235	3853654	3968407	4009111	4070989	4050863	4116752	4137488	4070170	3989587	3913305	3975182	4214018	4429692	4497741	4784811	4827924	4976514	5023234	5045388	5294149	5503610	5877730	5804304	5337973	4842223	4145723	3964871	3752153	3703106	3602348	3672972	3317862	3072243
CYC2	1590978	1629090	1654862	1739012	1771580	1857391	1865187	1889984	1856735	1858773	1760314	1665658	1540128	1436005	1336200	1275984	1235419	1237669	1264663	1276155	1261245	1220449	1208703	1226369	1232013	1206872	1146387	1104912	1047667	998779	912301	824665	757667	702210	659791	648558	633901	612200	600588	602164	606099	584473	559649	534272	495979	475953	466937	475500	462011
CYM1	433080	424413	400535	396762	377083	376260	354795	340085	292073	258359	213691	184954	167298	148118	114130	99912	99303	96545	97551	96953	99415	101036	119082	91555	83640	70210	91857	119582	130832	77984	39654	83006	107853	279702	136088	73139	16568	25802	61039	239576	711150	563925	341724	86245	53464	19688	36669	34208	37358
CPR3	5496327	5411523	5564779	5828796	5865556	6175491	6029700	5997365	5528611	5206527	4586696	4197650	3937457	3696197	3676840	3464420	3222482	2861161	2636609	2515204	2198943	2020282	1803264	1783991	1683926	1549046	1360377	1221217	1111348	1026273	959435	883050	810662	738487	674124	580068	516811	449553	401833	367264	349234	317211	293939	224955	144065	133529	125414	120430	52609
CPR1	0	0	0	0	0	0	0	0	0	0	3415	213	1124	2944	0	0	0	0	0	0	0	0	0	0	0	0	0	0	0	0	0	0	0	1943	1862	7812	7298	10037	6549	5418	0	0	0	0	0	0	0	0	0
CYT2	3427098	3472592	3710540	4068076	4349849	4644701	4721157	4819173	4807921	4819861	4788857	4671316	4429292	4302201	4172249	4089347	4017131	3938288	3863735	3722302	3607818	3574836	3599515	3590291	3599365	3430117	3181213	2937645	2801919	2668259	2560778	2369049	2217974	2112089	1956766	1839567	1747390	1690577	1583156	1422575	1236274	1080368	971461	905392	841161	756192	689781	638706	524743
DAM1	6801	3096	1828	2888	5372	10923	5568	2263	0	0	0	0	0	0	0	0	0	0	0	0	0	0	0	0	0	0	0	0	0	0	0	0	0	0	0	0	0	0	0	0	0	0	0	0	0	0	0	0	0
DCK1	0	0	0	0	0	0	0	0	0	0	0	0	0	0	0	0	232	179	847	1564	3398	4357	4198	3222	2374	1448	978	414	0	0	0	0	0	0	0	0	0	0	0	0	0	0	0	0	0	0	0	0	0
GDH2	68119	84201	75104	95948	90428	98800	105441	103563	93141	81747	87358	95240	91360	87748	79654	76998	74161	63853	61167	60429	68017	71276	76900	63339	55239	33735	45653	31390	41749	30143	35723	37274	27620	21360	10417	14038	8122	12516	2726	6424	4477	2631	0	0	0	0	2856	9773	11711
SDH4	25059141	23581933	21932079	21908707	20498133	21038510	19796519	18283913	15890165	12907911	11745081	9951942	9079429	8031251	7395544	6762409	6162633	5708694	5058243	4719218	4349196	4156984	3961267	3721405	3496430	3192044	2862669	2588005	2441131	2347331	2301901	2061582	1963265	1869828	1860361	1844348	1867013	1891887	1880984	1877829	1848333	1879445	1924051	2026427	2104935	2020271	1932718	1893159	1919215
DIC1	9359304	9639691	9802499	9936566	10027671	9922788	9777487	9397766	8987348	8530542	8088123	7575495	7054281	6820941	6421298	6216216	6027770	5863217	5867970	5871985	5893993	5703607	5462612	5264429	4881568	4466140	3954944	3654527	3253253	3008009	2601816	2401915	2157897	2055391	1911169	1762228	1576448	1456263	1334107	1333973	1228424	1198588	1124155	1132760	1133903	1110915	1049638	983463	908100
DLD1	98102856	100685078	105113638	113682501	122866958	127627288	132936311	133294983	133618862	131341490	125896819	118228279	112152233	111619874	109253687	106148561	101777897	99858869	98285908	95458631	91590386	87140072	83898204	80953475	76297078	69997360	60954931	55589224	49534861	45635134	39460675	34589867	30284627	27458223	24494389	22400032	20069206	18370541	16956062	15339600	14274799	12614944	11619779	10567729	10095700	9614568	9367903	9074221	8753893
DLD2	1431272	1333890	1196567	1077348	1012789	923738	810750	711687	644092	608766	571696	526747	466514	405113	369714	310820	275911	254239	216039	189336	138170	166224	155605	176333	149462	120268	71171	38001	18452	0	0	0	0	0	0	0	0	0	0	0	0	0	0	0	0	0	0	0	0
LPD1	775702722	616223377	348343104	135628353	55847569	28063486	19545969	15791241	13442659	12051670	10928050	10198710	9877097	10182499	10768666	12088913	14321556	18860421	24533616	30589468	33912633	33089096	28322117	21246590	15333591	11017550	8099827	6646312	5740607	5687489	5424756	5319412	5127409	5127263	5058204	5100205	5153080	5252482	5424953	5550290	5664816	5625913	5661702	5467179	5374121	5159588	5034027	4874644	4636588
CDC9	0	1848	2188	4837	2158	1064	977	5011	10537	13855	9538	2821	101	0	0	0	327	992	1133	574	0	0	0	0	0	0	663	2165	5386	3816	1803	0	0	0	0	0	0	0	0	0	0	0	0	532	627	2869	1678	2332	0
DNM1	11373	16104	25400	38184	44049	42326	40298	35736	32754	28183	32080	32774	32007	30578	27835	26487	24584	22157	20927	20208	20632	19225	17770	15367	14708	13801	14622	14431	15417	12406	10032	8445	7539	7492	8383	9247	11340	21200	30674	42246	42045	34461	39023	38518	31892	38434	34353	37377	20395
DPM1	2975615	3057939	3238590	3549264	3952505	4234945	4561520	4697905	4886387	5023867	5098394	5152844	4972775	5048475	4894341	4838325	4729487	4754405	4850537	4897769	4893534	4878021	4853600	4948808	4933155	4788111	4574315	4504788	4374950	4420762	4317312	4313871	4144787	4027033	4029755	4098863	4226406	4360256	4480690	4505505	4494929	4287353	4328431	4118717	4034906	3903172	3835725	3799117	3712749
MIP1	68532	59432	54618	54117	53281	47560	43964	46162	38739	38178	39352	30416	28402	22630	21404	21328	17803	14900	11862	9047	7893	10214	13774	12553	10502	7835	6723	6845	6596	6529	5804	5220	5057	5057	5610	6230	6969	9082	7152	7454	7685	9524	8042	7815	3854	3558	1808	2602	1685
REV3	0	0	0	0	0	0	0	0	0	0	0	0	0	0	0	0	0	0	0	0	0	0	0	0	0	0	0	0	0	0	0	0	0	0	0	0	0	0	0	0	0	0	0	0	0	0	0	0	0
DSS1	103024	101136	99206	104355	109597	121751	133810	139197	141174	144214	144935	138446	131855	125441	126577	125087	132191	135998	141293	136347	129581	119300	113032	106994	105841	105066	110300	107192	109832	96059	99297	101821	106802	108211	109857	114473	119905	125897	128662	133415	137810	125785	118583	113638	113571	120960	119848	119048	107442
DTD1	0	0	0	0	0	0	0	0	0	0	0	0	0	0	0	0	0	0	0	0	0	0	0	0	0	0	0	0	0	0	0	0	0	0	0	0	0	0	0	0	0	0	0	0	0	0	0	0	0
DUG1	91663	84159	85180	101865	118859	131842	117144	88214	71043	50000	51686	46332	42733	25293	14559	12886	7642	5562	4161	5004	2460	1589	0	0	0	0	0	0	0	0	0	0	0	0	0	0	0	0	0	0	0	0	0	0	0	0	0	0	0
SMM1	0	0	0	0	0	0	0	0	0	0	0	0	0	0	0	0	4969	13722	35272	53443	64377	60908	48906	30396	15068	4633	530	0	0	0	0	0	0	0	0	0	0	0	0	0	0	0	0	0	0	0	0	0	0
ECM18	73737	77378	74651	76684	73140	72805	71943	73059	72797	71598	69619	62720	60421	54237	50958	48097	49152	48300	51100	51893	51051	50750	55887	64264	69221	70635	62201	61675	55508	54135	48610	42615	37732	36079	35052	36237	33283	35441	34567	29693	29126	27082	26154	28168	34170	41299	40876	37355	22920
ECM19	752050	845098	870212	1032281	1124647	1175005	1156936	1120489	1116917	1139446	1132827	1108715	1057260	1027509	1020770	1015475	957144	870842	806790	739725	708133	700186	734297	787627	793886	776704	798592	836380	818979	763309	677526	609129	564302	516153	501479	482222	492970	500937	468420	431539	382171	332374	252805	232872	190839	165906	105027	88504	32685
ECM33	18792058	18580875	19143082	20255291	20995763	20625252	20327258	20067710	19880516	18632661	17230423	16582994	16171707	16750632	16474133	16417168	16009523	16315993	16006345	15946636	16013380	16496725	17496144	17957858	18654092	18719717	19162426	20015691	20291775	21155276	22136975	23008440	23284850	24157708	24517054	26074988	26983180	28561246	28912178	28248107	28111351	27700854	28164307	26629487	25776828	24403369	25020267	24722656	24395263
TEF1	5370745	5327210	5218996	5288217	5374031	5515666	5525019	5560596	5535605	5554619	5484547	5248274	4919350	4685413	4401680	4205449	4004134	3845693	3773867	3725520	3682475	3619587	3510081	3303602	3038049	2831295	2680227	2612002	2567973	2530790	2505714	2498454	2473577	2432675	2412471	2415648	2410818	2388334	2370851	2370144	2383279	2296896	2313626	2179791	2192570	2140270	2135876	2100627	1949023
TEF4	6592	6314	7693	10802	10951	11136	8854	7716	7463	8069	6849	5613	6525	6844	7350	6646	5499	4056	4099	4761	5522	4707	4770	2937	4882	3916	3133	3765	4481	5483	4051	3132	2298	2865	1996	1171	429	1348	1166	0	0	0	0	0	0	0	0	0	0
MEF1	749527	711007	658623	647700	629282	626694	606503	575766	525991	491093	459628	415644	394243	391625	356072	340563	319527	287569	292662	284073	300554	293572	319237	304397	300482	308434	322572	326399	288857	273697	276116	281986	288202	269571	266973	253281	266494	257302	268975	267501	290490	247780	222360	217058	229469	219588	226230	217908	183757
EFR3	85972	91342	92652	102038	102414	105683	97212	95513	94880	100997	104577	103292	98857	94018	81666	81150	78470	84131	75438	67935	55617	53588	55004	55554	50224	49531	43925	53994	52330	47185	47147	49321	55796	52410	50097	41488	46151	49127	56545	57357	46431	30532	26691	27113	38044	25095	17606	7218	5108
TUF1	7089736	6681562	6313428	5992057	5671083	5406602	5076064	4886165	4540005	4093174	3573188	3101177	2744866	2476695	2302204	2138714	2025668	1899318	1787629	1674867	1567290	1463527	1396100	1346655	1284358	1189959	1085983	1021693	977127	920852	830720	742565	689906	671181	710319	692397	675885	621305	648899	686991	655584	639740	626125	661846	635499	526371	338057	314467	237849
EIS1	5632	3358	2633	2751	931	586	0	0	0	0	0	510	635	1706	650	493	0	0	1102	1264	2924	4659	10852	14965	18140	17768	16235	12813	8666	12479	12615	20457	22028	24001	25845	26153	31587	33008	43809	42701	40647	34662	24991	22659	18902	29532	42188	65395	82030
ELP2	0	0	0	496	690	846	775	617	530	632	890	887	866	856	740	910	1002	1130	1039	1048	1011	1169	1211	1073	1059	685	532	0	0	480	454	606	444	299	0	0	0	0	0	0	0	0	480	728	1179	736	505	0	0
EMI1	58706	60180	52726	70714	71968	94630	91660	90685	83791	69826	57254	35163	38940	26034	27270	16080	21435	23905	30527	25081	25436	21455	15260	10228	15453	15814	22254	12203	14411	15133	22464	22293	24948	32277	21107	14830	3012	2826	7778	4739	2075	0	0	0	0	0	0	0	0
ENO1	8368	8933	14584	10809	9979	11086	22893	26083	18227	19787	9670	7278	7359	16369	11943	7777	2551	0	0	0	0	0	0	0	0	0	971	2093	5715	7653	3603	0	0	0	0	0	0	0	0	0	0	0	0	0	0	0	0	0	0
ENO2	0	2105	2385	14266	24744	38158	38864	39129	31522	26836	17187	20463	17613	20704	15822	17966	8733	4204	0	0	0	0	0	0	0	0	0	0	0	0	0	0	0	0	0	0	0	0	0	0	0	0	0	0	0	0	0	0	0
ERG27	344646	349460	342977	353898	358371	362464	374973	368348	353407	336708	310988	301507	290675	289699	272834	268664	249495	235395	208077	189128	177114	174679	173563	178444	179269	186993	182383	181191	175571	173760	177628	180321	182688	184673	182030	177172	177962	179685	180158	180126	173673	159148	152282	147954	143615	146454	139740	128989	97656
ERG6	1379918	1368855	1374450	1407428	1456755	1466184	1492820	1478749	1417272	1406688	1303778	1259194	1188203	1128216	1080480	1032397	1013520	1003150	1037934	1012984	1032469	984087	971430	973785	955752	925471	892202	850531	844772	819739	800203	790315	787523	792943	794510	808509	816044	832180	861262	895808	913039	891446	857759	837348	803263	772786	752168	792417	806220
ERP1	1848357	1867731	1867550	1920041	1904914	1902016	1867476	1838468	1736714	1647148	1502184	1425738	1349793	1285320	1217795	1159327	1146423	1113172	1107599	1076462	1038002	1031328	1016647	1026296	996479	922665	900074	884750	919932	938720	923259	889705	895019	900809	914515	899712	920115	915179	946353	997604	1032183	996507	972299	951698	1009371	1025237	1032068	969073	933633
ERP6	11529	14140	18518	24304	23884	27556	23942	20626	20673	20756	22154	20883	15389	11454	7729	8669	14179	12115	12416	9044	8208	10189	6584	14766	27453	42922	39719	27423	12384	0	1944	779	191	244	2283	3940	8659	6229	9048	4935	5017	6725	6439	9742	14242	16802	15495	15289	6087
ERV1	96833	85641	93024	100388	107874	113016	109127	96527	84096	71670	63155	38026	36595	41785	60335	66204	45754	29230	17692	14113	11072	8109	8768	11831	4750	4835	1650	8126	7644	10763	5933	5202	2356	1737	3248	1932	939	0	0	0	0	0	0	0	0	0	0	0	0
ESBP6	113910	91875	82324	64791	60446	57572	60376	52726	53922	50938	50502	45631	41433	35218	31815	29431	29063	27567	29064	29365	32059	33310	32542	30235	28432	27713	27571	26753	27679	25624	26236	25664	26847	26729	28068	27707	27743	28199	29550	32195	31455	27698	22464	21970	21258	22241	20540	20032	21981
AIM45	4905723	4755431	4637474	4348239	4196153	3863827	3662050	3392999	3047379	2680845	2337447	2058950	1794266	1561672	1415443	1273438	1202333	1099277	1056924	996140	960371	902447	847089	824527	738645	691098	628427	588273	506179	454418	372391	304462	283285	269371	254939	215124	192194	174957	138667	121939	86464	124277	138942	233932	171511	170448	221897	285014	242689
CIR1	5835275	5661448	5582567	5411957	5369962	5159486	4938162	4507886	4085111	3559213	3109652	2612980	2333663	2107748	1972612	1814618	1672445	1546301	1480331	1397191	1346190	1279513	1214302	1125864	1016131	933679	851372	772577	719583	633207	568574	483946	413651	395645	380237	368679	303885	259169	177601	195065	105376	68304	20108	59896	79086	223370	295847	357275	233245
CIR2	5865362	5543458	5340051	5156292	4957715	4815153	4555352	4220970	3727366	3233539	2913983	2596747	2327411	2045804	1842382	1719991	1721812	1643070	1628349	1578627	1575799	1570121	1575825	1597929	1603375	1590260	1601696	1606511	1604459	1580355	1582839	1619555	1628439	1647165	1666777	1691721	1772640	1796159	1896958	1953240	2036780	2074566	2137204	2239271	2420172	2588536	2765543	3058019	3561436
ETR1	7466630	7199754	6984395	6543926	6371219	5958677	5782453	5391282	4875710	4538983	4101999	3859871	3426952	3171490	2895730	2699471	2630748	2548375	2586514	2481521	2397075	2229462	2119702	1995764	1846863	1717370	1586331	1512289	1339338	1279339	1085547	1048609	910492	850148	775755	723239	706092	681879	653706	630226	544611	512071	459397	448363	419233	427779	450813	539696	722826
EXG2	94646	86796	78924	80882	79267	81973	81115	78672	72957	66724	65760	59709	53231	45818	42991	44054	41599	39866	38249	41408	43031	47519	47039	54525	55361	61407	62864	69022	70491	72288	74239	75545	78512	77048	78838	79133	86781	96363	101479	104810	109558	103269	101599	96170	95387	89473	85664	79288	72650
EXO5	0	0	0	0	0	0	0	0	0	0	0	0	17	35	186	437	732	928	1220	960	804	586	560	543	281	205	530	915	938	1002	784	928	709	596	406	483	384	314	0	0	0	0	190	357	468	447	313	0	0
FAB1	108452	105787	74982	34196	18706	8109	6247	5129	3476	2928	2582	2709	2923	2633	1314	1283	1342	1660	2295	2874	2823	3347	4455	5763	6825	7160	6458	7664	7212	7771	5372	5358	4317	4914	4314	3663	2142	1748	1456	1349	1206	827	458	728	659	1359	1879	1215	1173
MCT1	487910	488349	480515	486911	467792	479796	485182	481193	472071	470374	488970	509327	492329	456989	415353	403219	441098	458288	506245	495304	499849	491674	527406	580042	608476	632711	697793	755011	770021	754317	738691	745559	803500	801624	826526	795549	807180	782453	780970	714594	615443	512934	459842	476877	529169	578153	629214	674269	696743
OAR1	3839	7346	2291	1976	2235	2230	6844	4342	5939	6685	22142	27542	61638	30878	27293	9949	18210	12658	6503	3271	4871	4617	8650	5201	5177	1076	0	0	0	0	7490	2199	2737	1306	374	0	0	0	0	0	0	0	0	0	0	0	0	0	0
FAS1	4497	4055	9825	20991	30258	31408	35014	35167	42012	58771	57401	54806	55941	64040	69025	103352	163810	278586	414681	599134	855838	1205055	1653507	2121140	2525747	2786875	2834836	2704904	2238502	1750606	1186889	790226	487838	314170	211363	147204	112007	77968	64897	50624	48088	30671	23436	23674	15297	10799	10819	22530	9808
FAS2	145770	342495	275455	324998	244775	284134	103993	45603	55952	71901	86250	89287	93987	102756	116915	187741	294165	411022	596302	823803	1167620	1588443	2111385	2720960	3233545	3587101	3641699	3478613	2936371	2319576	1595042	1087371	700702	494406	349340	241741	176382	142229	168114	287354	345369	257693	122620	94861	35657	34903	26728	24290	13082
ERG9	1403196	1404871	1417122	1437316	1467311	1466195	1451706	1395620	1333017	1294938	1217496	1120082	1020026	921992	903317	904857	938714	915669	894211	859170	863461	856389	874402	878690	862187	835064	807740	811401	790911	792811	748271	742702	721553	711928	694553	673412	681089	719858	748297	796611	768948	751484	726650	752726	758119	755049	746348	755615	750542
RAD27	0	0	0	0	0	0	0	0	0	0	0	0	0	0	0	0	0	0	0	0	0	0	0	0	0	0	0	0	0	0	0	0	0	0	0	0	0	0	0	0	0	0	0	0	0	0	0	0	0
YHB1	9751256	9444193	8947369	8600964	8361556	8052696	7609294	6947397	6155547	5486355	5004680	4596952	4276100	3877706	3502123	3218195	3044915	2916701	2886994	2890716	2852334	2711814	2562475	2423753	2241738	2037035	1809774	1722199	1583476	1482783	1257395	1084867	952336	858178	776445	702075	647053	600429	536123	469396	404071	370628	338380	298974	257543	216686	196259	185734	140271
FIS1	7845285	8225033	8852626	9397253	10031446	10230931	10350483	10263560	10135528	10270104	9940868	9637867	8957808	8815386	8791952	8923635	8972089	9131964	9291050	9526282	9863236	10301824	10969684	11682406	12190656	12438708	12644447	13314962	13261799	13441166	13286647	13750967	14316225	14768339	15102890	15184186	15298044	15647652	15781332	16107690	16307999	15844253	15317892	14426013	13789091	12798973	12027384	11330630	10553762
FPR1	2477	5324	3413	1319	0	7468	15035	22579	21614	20651	21654	10278	7014	0	0	0	566	1172	3523	1734	6737	9431	17409	8682	5242	0	0	0	0	10205	12148	17365	14346	9580	3418	0	0	0	0	0	0	0	0	0	0	0	0	0	0
FKS1	253509	246698	231723	220734	215348	212613	205442	200178	184084	174254	155178	144728	133309	127317	118069	116296	116770	123520	125026	123659	121589	117067	120856	118287	113454	107030	103705	102427	99623	99178	100355	102347	103541	108581	109984	113721	118442	124133	130256	135106	137673	138207	142815	148474	147077	143746	137870	140438	138951
FKS3	0	0	0	0	3305	7992	23379	10885	5694	0	4861	8494	21040	19248	26296	23529	22275	13045	8813	8921	5619	4370	3572	1464	518	0	0	0	0	0	0	0	0	0	0	0	0	0	0	0	0	0	0	0	0	0	0	0	0
FLC3	63882	48611	51241	64145	71509	79359	72762	66223	40927	34724	35013	38256	47527	52998	62612	51277	56907	46000	27883	16831	13877	7813	5781	3281	8256	10993	16416	14424	20998	22343	25873	23542	21149	14384	16956	7401	5817	3089	4427	5333	10103	8680	3877	1001	0	0	451	819	0
FLX1	341739	342718	347626	359175	367041	375631	374759	356771	337941	320118	326618	314888	292520	264440	244936	235316	227020	209430	200471	188839	191294	185249	171038	160709	142357	139328	127813	120547	103993	95702	83469	77569	66374	61874	52443	41848	42274	33617	34488	30167	29397	18203	13267	14441	14051	9360	10795	12910	14622
FMC1	595074	484433	421070	488729	463409	640812	637835	587820	364538	255971	148254	156826	166143	120215	209159	248637	308216	214259	149356	95265	136336	152528	178241	165359	142663	122163	79226	108329	119187	146560	114446	68729	41094	52355	28461	41827	56382	50294	9738	291	0	0	0	0	0	0	0	0	0
FMP10	14011417	13978311	14350246	15082693	15881226	15871891	16067432	15701245	15556803	15331413	15005652	14037466	13159574	12834481	12495798	12322201	11865283	11613995	11595538	11483013	11522642	11378080	11611012	11727577	11521461	10776165	9902045	9459885	8938546	8573323	7828410	7312124	6719001	6426654	6159572	5964520	5681512	5271288	5044593	4713066	4555169	4149764	3872300	3561719	3382690	3267054	3179731	3095243	2971672
FMP25	6218270	5893527	5547234	5328410	5202423	5106243	4895898	4702608	4421132	4129488	3807613	3508705	3165522	2971981	2758436	2571952	2444016	2334132	2254750	2163344	2098368	2057406	1968574	1901171	1777990	1668748	1553952	1459874	1360335	1271264	1221697	1168284	1122164	1076509	1038521	1024343	1022661	1038426	1051580	1032794	1009077	961828	958897	952891	983657	987693	999832	1014081	968605
FMP27	80860	77791	50500	67415	59974	72954	82938	85351	91661	98085	87323	86732	82341	90664	91292	88972	93152	95458	99371	101344	109039	113482	119975	121263	123786	128609	132653	141098	155016	176771	187816	201336	216053	235390	256596	292404	340320	392439	436542	475953	509096	530672	553624	580980	615518	667869	719676	794347	891018
FMP30	1830026	1862828	1881486	1962285	2098005	2153262	2231971	2263165	2308074	2314816	2300558	2197421	2083480	2084623	2102412	2144670	2104335	2119650	2099163	2138114	2137965	2155285	2157833	2229087	2188001	2151851	2024750	1951811	1820332	1738954	1626652	1493353	1391322	1273049	1231357	1182825	1161412	1141409	1084526	1015277	987273	879296	817009	699874	629726	583114	580963	595578	546321
FMP32	967678	747939	573009	397933	304107	272297	249153	242423	228028	272513	209382	190494	147603	150652	167477	194918	233747	222095	235010	226477	256484	260801	302050	344951	387126	453446	488058	523431	596974	645984	755753	827796	938560	1037274	1113076	1225185	1351752	1510578	1656414	1743231	1827069	1871798	1935072	1968163	2033078	2099825	2204137	2211979	2246116
FMP33	4690865	4897097	5344195	5935636	6519264	6851963	7072559	7310371	7265112	7268378	7010524	6869616	6642516	6668902	6519050	6221922	5933108	5867312	6011535	5995522	5808101	5554001	5482695	5647017	5918735	5893336	5733751	5579591	5254995	5017643	4466282	4104835	3723227	3483297	3270648	3068973	2897481	2743237	2643722	2413659	2217606	2008798	1896863	1800378	1632061	1542902	1433964	1283087	1072541
FMP41	891987	889735	898614	902006	909431	895037	874907	857818	810392	805340	733070	694523	645725	661648	616910	617117	623474	640082	666517	658742	662303	624683	654337	656102	677419	657300	653933	678943	685685	713822	714838	721180	712149	692404	677709	669312	688963	678189	682639	674631	621466	539563	443840	404398	390162	437780	418304	416246	271868
FMP42	153599	149766	127277	120104	97072	101326	94456	101690	98070	95024	62952	50267	37627	24433	17469	11703	13012	8444	4095	272	0	0	0	0	0	0	0	0	0	0	0	0	0	0	0	0	0	0	0	0	0	0	0	0	0	0	0	0	0
FMP45	734239	722888	689018	646686	633052	586852	549102	456090	433018	380936	382417	369141	347192	321375	294684	287038	293281	276113	260686	235752	211129	216821	203144	206066	198839	208143	214816	228078	228124	227655	217154	203877	195897	183696	181711	182150	178390	193843	197631	228823	223260	228680	241608	242953	252406	207552	170971	140856	126015
FMP46	422209	455318	452597	480328	493690	504587	503838	477205	443739	393937	391217	380884	353903	317466	282899	268415	279644	273079	279740	263443	209889	194146	163910	178039	197525	218163	216391	179513	161386	133632	131130	116253	116465	124124	137489	147440	163281	166909	168591	164369	155928	156906	154251	151944	130681	131755	134531	153948	157256
FMP52	7506510	7335885	7525172	7539391	7715563	7659050	7646623	7357364	7104326	6736854	6606431	6491313	6343280	6521133	6595560	6636555	6677811	6796992	7043679	7191472	7537044	7808546	8006805	8279706	8458688	8502749	8668973	8675717	8736069	8763222	8718502	8580297	8410834	8348248	8262621	8291087	8260537	8507687	8555382	8473892	8411389	7826989	7596686	7130520	6923019	6722989	6704770	6542303	6136878
FMT1	57202	87216	83098	85484	52310	50967	52613	83214	72446	92584	86026	82811	56385	26196	20263	24820	33020	36520	38395	24936	19108	11681	17764	20366	20467	13053	5404	6968	6664	14776	17127	4255	2930	2339	863	1800	2421	0	0	0	0	0	0	0	0	0	0	0	0
FOL1	0	0	65	275	0	0	0	0	0	0	0	0	0	0	0	0	0	0	0	0	0	0	0	0	0	0	0	0	0	0	0	0	0	0	0	0	0	0	584	1368	1675	938	514	0	0	0	0	0	3730
MET7	519	1132	1331	2101	2066	2438	3839	2101	1331	2161	2784	3603	3786	4509	4008	3189	2402	1617	1597	1062	375	0	0	0	0	0	0	401	555	0	0	0	0	0	0	0	0	0	0	0	0	0	0	0	0	0	0	0	0
FSF1	34065890	35224369	35638809	37114618	38001231	38709074	39726240	39353577	38052156	35936135	34110314	31928475	30105356	29642640	29069856	28413082	27565856	27016603	26464647	25810980	24947964	24001022	23543436	23014596	22195114	20275751	18669871	17584579	16587497	15506466	13519581	12279244	11471828	11225160	10846075	10153527	9339153	8602158	8270920	8017096	7891685	7602243	7528432	7270990	7203874	7226944	7160434	7134964	6749049
FTR1	1843092	1859862	1845087	1952126	1901087	1888463	1772669	1711132	1541595	1447505	1299169	1134170	1001777	909749	885421	834218	792116	761663	765899	737213	722218	696265	708995	679462	679985	648347	620970	609950	606672	615438	592423	582214	590719	615127	641511	624334	614912	587262	611092	606570	604468	600903	591627	597596	568885	579094	545134	503590	440227
FUM1	14459261	13675306	13409286	13006609	12761206	12225652	11431113	10532369	9380983	8342620	7475488	6482569	5851748	5142116	4770679	4352587	4182532	3945070	3793440	3605081	3325051	3105495	2911912	2726281	2430759	2085505	1706578	1447941	1161215	1021123	827378	674562	586610	490317	413667	322729	297594	276273	239862	239509	234687	245994	272709	392202	411118	419238	364706	349794	260512
FUN14	400118	414515	405858	409834	426602	441641	460225	441514	428215	406191	390619	382589	348093	344428	318038	327040	347716	361221	374684	346264	332081	314733	312622	309550	303713	295511	310548	320375	323802	324817	294384	304324	294385	300661	274732	261094	248354	265265	277849	293694	290626	291504	310119	298927	301765	270015	231914	198575	129856
FYV4	0	0	0	2850	3710	6307	3865	1094	0	0	0	0	0	0	0	4160	12579	23026	26000	24348	11582	3963	0	4192	5371	9034	8693	11949	17214	13781	8292	5976	8490	4981	2712	0	0	0	0	0	0	0	0	0	0	0	0	0	0
FZO1	313548	306119	304681	305690	308746	304363	309384	312710	305430	310418	292046	290194	270768	270576	264702	276298	280560	284599	288222	301378	310260	322979	322569	323243	329664	332351	337857	348003	354791	373403	382834	397559	399263	413576	439813	475846	525742	564949	600477	643541	677844	715386	745611	771621	777778	796916	803404	833239	815548
TDH3	1116149	970445	680973	611633	816470	823465	1246882	1111678	1062117	931028	1184396	1129169	950328	437314	137532	27240	19695	27408	62311	7223	22754	51318	122825	103024	45153	12212	7723	12856	20768	0	0	0	0	0	0	0	0	0	0	0	0	0	0	26746	74914	311613	168902	186983	0
PGI1	8350	9187	297	7575	0	0	0	0	0	0	0	0	0	0	0	0	0	0	0	0	0	0	0	0	0	0	0	0	0	0	0	0	0	0	0	0	0	0	0	0	0	0	0	0	0	0	0	0	0
GAS1	1434339	1443792	1487972	1498759	1537034	1481406	1478968	1424092	1360009	1263645	1215522	1121747	1070190	1023860	990826	988049	1018838	1003008	1018922	961386	957882	947288	998194	1064637	1108499	1139443	1211719	1286542	1358913	1349435	1352210	1357097	1406492	1428712	1463647	1472195	1507691	1522371	1569281	1633739	1650535	1609806	1568541	1570365	1604063	1583220	1508698	1450596	1380415
HER2	173704	181062	173946	187860	186033	194770	209355	210389	209712	234441	213688	210911	189647	151838	145591	156550	195856	190200	197761	183567	203723	207099	212016	173382	164373	173375	198582	220428	206087	214656	206945	236493	237428	242371	228784	235004	241508	260141	257593	267098	254950	229824	231631	259656	287174	314714	312306	331118	295390
PET112	47907	41520	62176	74644	95050	97784	105888	110349	97211	89845	97484	95011	107333	116294	111733	110033	101106	100889	111176	106379	116661	114209	123355	134329	145546	124284	111504	109022	121028	170155	157054	160630	154439	151684	163213	170336	183876	194692	191099	203098	217503	204885	184366	192592	195183	198796	192632	194529	160170
GTF1	3074	35111	125063	374561	589469	464072	283039	224021	162476	178443	310881	883668	1309975	1751517	1732924	1895955	1645954	1157579	535833	183266	117146	36458	27413	33912	44153	91005	35928	37544	21953	74601	89786	149505	204991	193062	232185	263908	270259	233766	189001	176820	143588	114949	86222	114224	181105	290485	328031	279758	309198
GCV3	4835471	4481302	3969558	3724917	3301587	3291949	3072798	2902061	2620280	2207853	2025178	1767908	1662110	1483118	1345336	1243839	1163937	1131927	1085894	1107077	1045686	969042	901151	866187	880149	799019	675374	581487	492831	441480	398790	280914	284878	241331	204289	189934	185410	175255	159006	103907	83176	93195	64652	57759	14835	10059	0	0	0
GCV2	1942551	1819480	1771673	1689032	1634781	1573379	1490251	1370149	1200507	1068936	932873	820165	734948	686486	638391	605482	571863	552442	541159	506619	477363	440877	410952	387525	363648	335100	314771	300204	288658	285952	282919	273786	250114	235898	230276	236936	246954	248335	241560	228441	220867	193840	179125	171370	170291	169470	171482	177222	141685
GCV1	7272429	7035671	6978461	6803789	6695730	6293080	6141308	5817470	5537035	5168825	4541924	4130340	3708726	3512279	3216336	2951903	2884050	2747285	2661267	2564848	2494850	2448015	2294739	2183858	2025660	1823752	1668368	1525888	1413917	1310260	1172757	1046734	937657	830815	730369	611147	537566	477159	421382	408856	372881	300615	240690	233969	224796	194491	167611	183439	76205
GDB1	0	0	0	0	0	0	0	0	0	0	0	0	0	0	0	0	0	0	0	0	0	0	0	0	0	0	0	0	0	0	0	0	0	0	0	0	0	0	0	0	0	0	0	0	0	0	0	0	0
GEA1	3015	2304	2061	1574	1334	1055	900	1152	1078	1405	1382	1403	1388	1311	1286	1406	1383	1534	1644	1668	1907	1992	2393	2827	3331	3545	3587	3692	4082	3613	3558	2842	3060	2712	3068	3466	3771	3935	4329	4077	4135	3634	3604	3722	2747	2468	2761	3688	4005
GEM1	312087	303031	323726	348123	366031	378274	394126	393890	387029	393731	387007	372872	345879	324701	304452	300993	272398	275631	273781	257366	250399	241120	243655	236906	225508	215894	220103	218134	211552	214528	216154	219127	209135	201078	183947	179926	186912	198225	201080	220821	224237	209862	196749	212648	213212	211306	203952	211074	186747
GEP3	110669	99586	99178	103138	101974	107815	114163	128311	133352	133485	130028	129065	125957	124445	115567	118817	114691	111225	110775	110947	115471	113443	106538	93970	87912	84736	77633	61760	57642	39845	45870	36402	51637	54501	50661	27797	14975	8507	12537	17617	20740	15231	9891	2183	0	0	1653	7087	965
GEP4	2565633	2457170	2571101	2557195	2599706	2508684	2427276	2338164	2200360	2122923	1989346	1864896	1695994	1561252	1483167	1464399	1483271	1534224	1568385	1586516	1660471	1670577	1788247	1836075	1879209	1896059	1871122	1912550	1904243	1840839	1781007	1787882	1870024	1952987	2094363	2172679	2192767	2257893	2277228	2342219	2355953	2427113	2463418	2468549	2366131	2436133	2390774	2372852	2209116
GEP5	46985	58801	31073	23443	4282	0	5381	11656	23697	23318	23055	17619	26144	23925	27308	29341	14660	16665	11308	2400	7771	4832	8441	8781	16409	19049	29436	17739	17110	29198	44357	63383	65745	68273	80157	88332	116923	146937	183863	244509	299241	344492	415505	511799	606884	679310	742338	796132	801171
GEP7	3603020	3635407	3774752	3880837	3880489	3796148	3833891	3682282	3554395	3291967	2990518	2637898	2346370	2091215	1948865	1837905	1798388	1734469	1715159	1652833	1547427	1469928	1385152	1302109	1265728	1148444	1066547	993063	911894	864173	770747	722877	662535	621840	562462	511077	498816	523730	554441	607138	629424	652169	633639	640740	629014	655117	692752	692827	650912
GET1	4386	9893	12728	7302	2491	3080	15352	26447	44775	53874	71169	32658	25385	4632	11154	0	9763	8260	13907	9713	8786	8014	3153	3233	0	0	1775	3602	7023	6510	3253	3897	5582	9478	13396	10761	12627	5683	932	0	0	0	0	0	0	0	0	0	0
GGC1	36846052	38201169	38314410	40149628	41692465	42286622	42756810	42670823	41655396	41586167	38738184	36608252	33833874	32273750	30451644	29516651	29038446	29309098	29697323	29597777	28936102	28284321	27703664	27221847	26187797	23819166	20783805	19149839	17240910	15718150	13207430	11896447	10977190	10517371	9716871	8918104	8200653	7677196	7282189	6769161	6359714	5617683	5064099	4606170	4334852	4248367	4026353	3850087	3509520
GLO4	13208	16897	32349	30028	39527	36793	35262	21989	17197	7923	5112	0	0	0	0	0	0	0	0	1065	1583	2561	1453	1606	0	0	0	0	0	0	0	0	0	0	0	0	0	0	0	0	0	0	0	0	0	0	0	0	0
GUT1	898	2859	6786	11236	19884	14475	10497	6686	10771	13689	13153	9273	5750	5378	1990	6033	8820	17516	12566	10259	3166	5072	6431	13361	7977	7102	1879	1946	0	3104	4289	8240	10366	11821	11724	11635	9659	9068	6274	7879	4917	5734	3118	3511	1651	1272	669	0	0
GRX2	1125564	1158502	1173610	1207351	1237178	1222067	1200058	1172553	1130850	1075931	1054475	998350	957819	881163	834313	818028	792877	790167	766163	755484	709022	709904	674338	684029	658157	647413	650074	648780	619014	570243	527336	534991	535159	532295	524381	504007	508582	503946	556124	574900	556258	519158	511629	524260	535809	527762	502299	476033	392912
GLT1	11639	15331	17606	20994	16661	14614	16245	28711	40212	44647	38635	44560	38874	35445	27094	28192	27965	26705	20845	16900	12947	12676	11609	13445	11366	11209	11857	10403	10531	13505	11911	11957	14773	15674	22081	18661	22910	16373	19112	17370	20787	19782	13294	9283	6711	10070	13118	29968	21570
ROT2	0	0	0	0	0	0	0	0	0	0	0	0	0	0	0	0	0	0	0	0	0	0	0	0	0	0	0	0	0	0	0	0	0	0	0	0	0	0	0	0	0	0	0	0	0	0	0	0	0
SHM1	3313687	3260985	3207161	3173617	3096366	2962432	2881856	2637222	2350818	2003526	1791683	1651220	1476836	1326625	1116628	982430	849177	801372	754000	699483	607515	564730	470912	445803	389958	328798	281454	212536	215263	305455	384556	556144	295257	226550	169894	147241	121189	103522	105427	122297	114211	113045	125669	183500	200220	194830	152176	130606	104371
VRG4	62570	93083	102042	129759	127021	134593	141214	147423	140128	152200	128079	111456	87391	81204	73771	68535	66379	74084	82076	92924	99907	101768	106387	107709	114732	101969	89359	73159	70429	59554	49590	39174	43362	50904	61378	67243	72924	65425	67812	66463	76524	74836	66207	60120	49883	64790	64842	70340	51476
GNP1	139920	129282	120528	109567	107367	102336	95691	81995	67444	66333	62340	56373	49729	45643	44049	41432	41732	35183	32350	30806	29520	30696	30573	27544	28449	25727	26455	28493	25559	24763	20218	21191	18840	16702	16898	17468	17254	17358	18873	16343	18123	16376	20215	18896	17740	16535	15940	18104	13313
GOR1	0	2614	3385	5076	4913	5036	5468	4565	4867	5749	6934	6992	9004	12528	16209	18970	20892	23525	22852	23768	22691	27305	36758	45830	56377	60444	55266	61567	63700	63537	61410	57202	55600	54483	50518	50033	43227	40128	35926	36799	42517	43844	41494	40131	33024	34370	34819	37342	36968
GPA2	109146	116856	117354	116025	116807	112718	107077	96460	84718	77796	72520	62299	60795	52561	51164	46318	46261	46145	49270	46368	44534	42281	48391	48305	48445	43625	43908	42275	40396	32816	30300	25767	26020	31135	20050	22774	28152	41647	45003	48103	39747	40949	32589	29780	12513	6466	0	0	0
GPD2	15859	15950	15840	17288	18919	19121	20691	19067	17652	15113	16184	16088	15284	14051	12619	11428	9801	9063	10815	10085	10879	7206	5201	0	0	0	3331	4656	5879	6386	7044	8127	6915	5599	2815	0	0	0	0	0	0	0	0	0	0	0	0	0	0
GUT2	8113695	7985912	7944785	8172864	8383637	8560701	8673481	8571742	8504190	8304649	8039166	7600849	7222731	7031278	6740160	6557087	6490119	6406699	6490244	6389920	6387672	6349446	6423731	6477862	6514517	6320966	6024440	5620276	5271980	5045408	4856035	4596693	4394564	4270381	4177065	4174053	4116226	3987294	3946355	3846158	3857526	3719314	3581548	3496086	3509047	3541722	3551905	3570777	3639282
GPI18	0	0	0	0	0	0	0	0	176	1666	1365	550	168	0	0	0	51	0	237	109	0	0	0	0	0	0	0	0	0	0	0	0	0	0	0	0	0	0	0	0	0	0	0	0	0	0	0	0	0
HYR1	0	0	0	0	0	0	0	0	0	0	0	0	0	0	0	0	0	0	0	0	0	9852	15923	25644	15816	10372	0	0	0	0	0	0	0	0	0	0	0	0	0	0	0	0	0	0	0	0	0	0	0
MGE1	1075158	1032746	1032934	1153620	1154638	1236923	1185912	1055600	898030	699809	619382	494038	466734	376026	289810	248111	214217	151046	83753	64634	29804	17686	675	78	0	0	0	0	0	0	0	5631	12923	32689	12430	30848	69302	145143	126502	98787	73025	127428	74938	74564	71420	27389	28265	0	0
GSF2	877323	878974	880170	882101	881938	880213	863884	857070	839386	847996	806375	776706	706865	659237	626957	618784	629542	635402	628019	593262	571244	572023	580787	581542	552089	534346	530841	534694	547326	561496	536547	528376	512985	515735	498798	498459	500953	545243	579854	624160	624297	625252	640558	641786	623381	620544	592197	633157	616448
GLR1	2820054	2564883	2378861	2340501	2418977	2828470	3122435	3793349	2711859	2713524	1511255	1128893	805580	963359	1180497	977759	613073	497599	332815	342450	321508	368040	583709	421556	385844	568934	382796	463174	410891	279953	232488	314120	428000	542358	554372	525366	414563	324024	215970	252109	237074	263593	116561	91576	57989	84477	133840	137902	127074
GTT1	1373341	1373375	1376695	1412313	1434027	1482847	1495292	1394566	1282924	1102806	1127143	1037545	1030469	939391	865201	838635	876669	880560	853321	780230	741034	746183	772324	819286	862201	948843	1005534	1025530	1075090	1110186	1163165	1189609	1211748	1276891	1334497	1388193	1500210	1555014	1707926	1810200	1903941	1891016	1914616	1874577	1899324	1823658	1772006	1694059	1528669
ECM4	0	0	0	0	226	0	6220	2096	0	0	0	0	0	0	0	0	0	0	0	0	0	0	0	0	0	0	0	0	0	0	0	0	0	0	0	0	0	0	0	0	0	0	0	0	0	0	0	0	0
GUF1	9716	11856	10992	13164	15147	14611	14921	9640	12528	17236	27661	26574	31880	18670	14979	7062	16958	13996	8195	6577	11532	8688	12541	6005	2984	0	2438	8544	30589	33709	57149	29181	35537	25117	35454	67308	100994	130141	82911	42153	22052	10356	0	0	4322	13817	42978	31872	30167
HEM1	215436	279816	377926	270070	227224	200138	203429	185698	161660	164541	153802	140202	118651	82064	69393	76966	89233	86042	62112	54540	45705	36592	30623	34186	31909	37056	19439	24942	29092	45442	44496	27217	22028	29073	33855	51599	52033	51789	40773	36541	101525	98752	104943	44486	43935	45918	97304	89113	105790
HEM15	15510884	15442733	15418154	15085897	14892463	14309966	13741286	12512812	11504919	10346931	9836150	9335219	8733288	8349785	7790031	7528317	7352675	7315944	7172950	7056799	7016709	7203016	7412808	7538898	7389549	7251969	7154162	7188557	6989877	6582461	6309807	6021204	6048172	5966278	6154232	6353127	6545479	6592687	6530068	6413550	6344043	6520888	6839947	7164413	7365263	7246539	6842395	6609721	6340037
HER1	3653	6142	9170	9840	7258	6418	9934	13360	18375	17840	18245	14914	10855	5299	2340	1773	3110	1529	1030	0	0	0	0	0	0	0	1967	3177	5058	3621	2176	0	0	0	0	0	0	0	0	0	0	0	0	0	0	0	0	0	0
HFA1	0	3835	4343	15907	14176	19842	27380	31221	29826	38058	40724	39639	33622	3429	0	0	5985	8816	3423	159	2377	5092	11430	9595	8771	9726	16269	16469	22019	33734	58283	23300	13103	7414	9008	11076	15341	13077	0	0	20844	21140	25398	23278	30838	30129	34379	41757	45634
HFD1	2632616	2736739	2746061	2774922	2766044	2816811	2838100	2820184	2717081	2594824	2410007	2288782	2234220	2241157	2291214	2203886	2261259	2180925	2366391	2359222	2382806	2339657	2325712	2396058	2428352	2424262	2327359	2328545	2268265	2273884	2251163	2190842	2237397	2222878	2343158	2434679	2632001	2751168	2861633	3025924	3122761	3239776	3274784	3232738	3349021	3455398	3739325	3847177	3839984
EHD3	237676	263963	277338	371787	370449	359328	321853	380169	343229	384940	249890	198070	168784	147162	164863	130754	118091	127563	126492	94508	44561	36223	39243	89151	56942	80121	70784	101681	95909	75083	80517	92080	134284	161520	158208	78419	52711	35962	62286	93148	106217	87086	68555	105795	45668	38505	10947	11467	6403
HMI1	0	0	0	0	0	0	0	0	0	0	0	0	0	0	0	0	0	0	0	0	0	0	0	0	0	0	0	0	0	0	0	0	0	0	0	0	0	0	0	0	0	0	0	0	0	0	0	0	0
HNT2	49784	40087	37611	27920	33476	33033	31824	26472	16941	18407	8015	4751	3732	6397	13210	11260	14469	6346	4183	0	0	0	0	0	0	0	0	0	0	0	0	0	0	0	0	0	0	0	0	0	0	0	0	0	0	0	0	0	0
LYS21	0	4831	7798	10820	9895	7205	3453	0	0	0	0	0	0	0	2907	4170	5677	4186	3176	0	0	5458	8798	10716	11294	10816	12292	10173	10996	8217	5850	0	0	0	0	0	0	0	0	0	0	0	4641	6979	10538	7340	5228	0	0
HSL1	114270	123012	136604	145224	159911	138456	130713	88565	127711	143958	166355	160656	149254	143841	141161	143097	145472	147195	156444	158023	161919	158411	158448	158775	155574	151394	142844	140764	107314	92760	72067	79803	75505	71757	67097	65800	69152	67868	76404	80536	95585	97878	98382	95163	88452	98005	103524	106948	104233
HSP60	52546206	50243155	49897991	49786122	50268992	50119376	50613243	49376577	47807523	43948176	39054029	32317185	25925995	20663911	16101666	12101726	8978496	6552488	4893368	3747404	2980346	2238590	1619929	1183101	981678	736607	610908	534480	565440	651365	644880	589732	557495	507254	448119	398874	414410	449505	474178	501472	498618	518976	549292	668396	685118	681651	662585	662150	615750
SSC1	47743812	45686574	44601733	44104474	43181520	41232529	38659951	35471544	31953567	28234839	24842905	21519582	18866545	17123540	15491530	14246471	12915891	12107678	11267932	10626176	9849433	9043267	8545477	8071861	7581927	6872001	6063888	5556913	4972220	4689140	4196003	3864229	3522163	3273161	3031030	2865517	2767717	2741522	2769698	2777584	2735229	2636467	2581619	2563786	2536627	2435499	2372522	2313938	2201943
HSP78	1278942	1192532	1097327	1013111	936519	816990	705044	607660	495757	402979	315636	254682	220013	178236	131260	115848	99464	140373	152089	336561	401003	409163	231473	136383	147348	187299	174768	276900	394565	717757	450260	402686	260913	243798	238938	337049	457926	661792	490887	378077	282906	266804	337735	468679	690569	537475	511197	473180	615365
SSQ1	196819	202245	200565	206287	199871	189871	177412	153920	130646	116319	109059	90805	87363	71962	70363	73000	75544	94609	106255	90434	111457	141496	198499	150237	113690	52254	60648	32247	42830	28036	33137	17156	17753	5890	4549	4137	5248	4754	0	958	0	0	0	0	0	0	0	0	0
HTD2	86042	50854	30572	20735	16085	13447	10883	16310	20428	45353	38342	41000	19118	13334	7152	17255	23007	44441	30250	29518	21181	14720	14623	15591	25757	14767	12889	11312	15792	11396	8646	14720	20331	18714	18143	18129	22253	19167	14099	8590	6509	0	1250	4606	9697	6255	5441	0	0
HXK1	45617	66321	60063	94531	115668	123857	111323	124052	108832	93919	71480	72670	76900	55368	68406	48114	61636	31897	21022	8896	15498	16218	13282	11788	7840	2291	99	0	4317	6448	4659	2690	1487	0	0	0	0	0	0	6060	5603	0	0	0	0	0	0	0	0
HXK2	6211	4305	2454	0	0	0	786	245	0	419	1810	0	179	0	0	0	0	0	0	0	0	0	0	0	0	0	0	0	0	0	0	0	0	0	0	0	0	0	0	0	0	0	0	0	0	0	0	0	0
GLK1	163760	181579	195558	224489	239650	255338	271556	275979	281042	272591	252368	232912	203958	195997	185155	202756	202859	201087	194257	143361	151887	100798	156367	112897	150402	105572	96267	92624	141161	155249	200866	203303	198561	171673	156559	122012	126232	115282	81896	77560	57732	64381	62483	38118	27454	19387	21934	32597	40131
HXT7	89127452	90138033	85470293	84343682	80809647	73421250	67489138	60843238	57497028	54023086	47675483	42897515	37945960	38364898	35507298	35082670	33568532	34045018	34735166	34667298	34441687	33934898	33545567	33150560	31303163	29708079	26655226	26660204	25440012	25535421	23953709	23537098	22505354	23074077	22179817	22238797	22367183	23537788	25361855	24841503	25595681	24953407	26016252	26510646	27143612	26818023	26556514	26183276	25634558
ICP55	40520	52105	41550	36992	29141	42171	37337	43790	20126	16937	0	0	0	0	0	0	0	0	0	0	0	0	0	0	0	0	0	0	0	0	0	0	0	0	0	0	0	0	0	0	0	0	0	0	0	0	0	0	0
ICT1	0	0	0	0	0	0	0	0	0	0	571	0	0	211	0	0	0	0	0	0	0	0	0	0	0	0	0	0	0	0	0	0	0	0	0	0	0	0	0	0	0	0	0	0	0	0	0	0	0
IDH1	241070161	226632548	212213245	199796479	188716052	179799600	168083464	161768419	152104330	142797793	127891254	113548026	103080675	95256693	89320894	83002804	79254968	78301981	78299944	76427718	71515739	65843188	61665517	59672721	57706437	56730140	55791712	55527666	55481394	55461493	55811552	56565287	58054773	58189417	56626005	53800808	50783214	49719172	49424693	49648202	49985964	49549935	49163999	49485112	49158028	49700938	48409751	48339080	46183922
IDH2	15833487	15250591	14886301	14703073	14371053	13699747	12925305	12250569	11363080	10761557	9790481	9226958	8712579	8496508	8078027	7663864	7119853	6761867	6552581	6250633	5830302	5225614	4740891	4384931	4171471	3980913	3822980	3932008	3944335	4109526	4177252	4322926	4391912	4259733	4171938	3910810	3740703	3503916	3418353	3259308	3280719	3181998	3170571	3104409	3078456	3050432	2937934	2915248	2851571
IDP1	11422509	10455231	10164426	9415713	9098972	8710513	8372073	7956306	7527097	7174920	6761174	6330862	5804684	5384946	5008326	4755886	4562961	4324089	4145678	3956877	3840066	3737579	3573810	3460787	3200063	2996987	2849285	2769964	2651668	2556623	2396622	2279919	2174553	2118363	2101455	2138632	2227322	2376822	2433266	2418164	2278126	2106238	2009050	1868313	1844758	1754512	1769767	1707925	1685289
IFM1	218871	204999	193946	202819	208192	219361	216988	224806	228492	253900	243470	248869	240386	214193	203557	210844	227378	243185	241109	230091	222700	230786	242050	265967	281049	297701	317620	346386	361501	371060	370544	386066	393665	413768	398562	384555	384925	379245	379183	361639	362604	329182	304723	295277	286735	277873	275092	234155	229772
FUN12	7647	11105	17576	17459	19528	18355	20096	20407	21935	22974	21484	20524	19242	19580	20439	21355	23601	21498	19035	15138	14504	13131	13412	13731	14539	15537	17657	18977	18416	19737	18622	21182	22833	29743	29518	32471	28979	26185	25185	20673	23691	24024	27254	25668	20612	17804	16827	16231	22915
HYP2	0	1334	4845	12043	12216	16340	17475	21123	14853	14560	11390	8745	9640	6533	2683	2193	7784	7970	11680	6740	4797	0	0	0	0	0	0	0	0	0	0	0	0	0	0	0	0	0	0	0	0	0	0	0	0	0	0	0	0
ILV3	3732111	3615382	3401165	3197544	3017226	2891883	2679828	2439067	2128555	1831651	1569020	1404983	1337017	1255897	1220813	1110024	1048945	971062	938271	875960	833028	740908	689153	629566	581913	516083	479453	460696	445404	413716	350518	318813	284552	261108	219597	188576	155507	134042	94572	67616	71765	82601	65289	87966	81500	131593	131149	148673	108175
ILV5	36579454	34901563	33565423	32322941	31450878	30426143	28841741	26819627	23866833	21449840	18658280	16434764	14469758	13184520	12082704	11134092	10507694	10050296	9944078	9642432	9370216	8736645	8280760	7953003	7466329	6763465	5926376	5317689	4732086	4244244	3741719	3349168	3023654	2759897	2520154	2322900	2162145	2015115	1866490	1717803	1604807	1420811	1300870	1164820	1085597	980578	895629	867224	812449
ILV6	6049572	5655609	4841871	4155098	3565724	3337530	3020705	2751081	2394846	2014697	1681831	1469098	1306646	1190362	1026271	895460	804116	749336	765005	652107	574328	546311	511241	534649	525573	505809	505808	532201	524241	513028	449151	435861	444456	413024	396084	406053	446246	482029	446345	352869	306717	383033	738280	494588	426572	308833	365787	345675	237133
ILV2	3290873	3099222	3000947	2912603	2768393	2589471	2333749	2091859	1824748	1583678	1359817	1193829	1046454	980061	907033	856632	796263	753837	699223	674681	651024	666019	666525	668456	639142	644227	669417	700167	734787	765389	786125	826095	851471	898320	889039	875082	879640	918361	946826	982770	973928	911642	875980	844438	838479	873841	854822	864203	812433
IMG1	2135848	1958838	1625731	1228771	1057006	991786	1035309	1033699	1009801	985555	952437	931167	891712	866914	815027	797671	779041	717874	676601	638987	592493	553402	473914	431023	402395	385499	358722	320890	307935	297875	308903	291581	295012	292261	296059	287719	300219	315190	332073	348620	331621	290601	260147	247827	240967	234928	175966	185652	120511
IMG2	9261172	9441049	9847886	10166432	10510089	10358814	10392280	10229395	10223652	10429165	10205255	9970770	9473323	9424533	9051211	8516073	7923889	7186145	6552645	5814457	5232761	4690008	4249646	3740879	3276241	2867344	2550865	2380324	2220495	2098483	2018702	1981873	1934388	1945054	1962020	2028596	2047297	1993895	1939512	1883778	1848118	1764515	1756493	1716166	1690173	1606101	1531349	1454962	1367301
IML2	5750	8911	14768	20822	23006	23989	22522	19442	15125	17130	17768	12912	14094	10569	4927	1709	2265	140	59	0	0	0	0	0	0	0	0	829	1486	3559	1796	0	0	0	0	305	0	165	0	0	0	0	0	0	0	0	0	0	0
IMO32	81927	80267	83881	78349	80034	71120	67192	63571	62427	61143	52440	46851	34994	24100	17849	13148	14082	19482	23444	21656	16401	9797	5727	6462	10548	16282	17829	13146	11385	6545	3104	991	438	0	0	110	0	0	0	0	0	0	0	0	0	0	0	0	0
IMP1	1966544	1920861	1917082	1946955	2027173	2156228	2214959	2272602	2229432	2223497	2236583	2245375	2168476	2090959	2044077	2056786	2125936	2179240	2232143	2298369	2297219	2305027	2226408	2205699	2174079	2142225	2090551	2043897	1965444	1779234	1586165	1443202	1381562	1320424	1254008	1191843	1134526	1083615	984149	883128	787348	718773	658310	607246	531737	487885	424807	400241	266520
IMP2	1569882	1718253	1893522	1964985	2019486	2041497	2172885	2270096	2306288	2312455	2295237	2240204	2136993	2019721	1992394	1954996	2018721	2011665	2113857	2132511	2169490	2152607	2167741	2155474	2198428	2046510	2058340	1946683	1862268	1711802	1447292	1351322	1254894	1288517	1214316	1166799	1062130	956399	890882	819588	776278	671130	575923	509136	465584	461336	379365	327032	200939
INA17	8968341	8853140	9664437	10509133	11069472	10943410	10445378	9926597	8820068	8047102	7083059	6358093	5565402	5098124	4807153	4554981	4418255	4114787	3830306	3545049	3264356	3124631	3154056	3125240	3101990	3119449	3151153	3219700	3052243	2670503	2288721	2038441	1926407	1822302	1697700	1702678	1634523	1561716	1494077	1396113	1435167	1381927	1394054	1405036	1293369	1370625	1310720	1257019	1125718
INA22	1097274	1106409	1152001	1229194	1270362	1211487	1126819	1108297	1012987	1076596	907349	865974	727400	603201	565734	522212	609244	614020	658818	630870	622053	505763	495884	461733	566863	554457	552737	529258	471698	486547	416143	404923	366797	324628	294007	243686	201539	205454	144424	244364	264720	319717	275390	312314	231132	215958	231581	287105	248563
INP52	0	764	1383	1900	1972	1882	1990	2024	1906	2208	2157	2388	2367	2183	1689	1754	2213	2276	2176	2024	1902	1772	1741	1699	2064	2224	2429	2419	2006	1569	1174	1489	1875	2067	2240	2424	2820	3080	3415	3750	4213	3650	3533	3227	3663	3911	3835	3417	2569
PPA2	412183	384017	338530	314375	280038	279963	269990	288236	253286	243173	199169	168706	154064	93021	97222	71079	62051	40854	37151	27429	35072	26554	15145	4498	0	0	0	0	0	0	0	0	0	0	0	0	0	0	0	0	0	0	0	0	0	0	0	0	0
IRA1	3130	7227	10204	11590	7392	2998	2825	7245	10881	11783	8626	7774	5490	7137	5435	6525	5602	6657	7190	7267	7644	6558	8331	6640	7826	5671	6389	7231	7816	7940	6790	4363	1756	0	0	0	0	0	0	0	444	706	1178	698	418	0	0	0	0
IRC19	13856	15588	31895	16163	5063	901	9305	12533	3742	10272	8077	1143	4099	17179	17049	27267	28549	32882	53697	77444	73089	43127	20021	7323	30979	51776	56090	54255	43625	39071	37878	39990	52052	54029	74404	99974	132263	166474	208319	264205	314725	386036	423897	489807	558676	666105	752024	845584	912448
IRC3	33	520	551	353	47	1031	351	0	0	604	1611	1162	556	0	0	0	0	0	0	1334	686	199	0	428	315	1856	102	392	394	497	0	0	0	0	1305	0	0	0	0	0	0	0	0	0	0	380	1126	1617	1528
ISA1	295020	262973	192570	131893	96797	90169	94873	98194	95962	97603	99067	93270	89999	85598	75999	70632	69268	69479	71119	69514	64276	61620	56497	55335	46087	40559	34190	33166	29881	24794	18897	18349	19589	22592	26591	24463	22323	26202	24125	28416	18652	22119	19345	29635	32941	40650	44279	34976	23530
ISC1	28779	21947	18948	16767	15338	17263	19534	24973	17349	22946	20613	25135	19505	2332	0	0	0	0	0	0	0	0	0	0	0	0	0	0	0	4185	5975	1521	232	157	0	0	2167	1258	0	0	0	0	0	0	0	0	0	0	0
ISD11	3665094	3244630	3048226	2947079	2972275	3107067	3295286	3402320	3603545	3856789	4030504	4077400	4025037	4060319	4128612	4247629	4184045	4170178	3960708	3855687	3771413	3983317	4241445	4448376	4465340	4478825	4754566	5009976	5350200	5334909	5623609	5907223	6131025	6374302	6522809	6708743	6829348	6960921	7063365	7265375	7206670	7094500	6895801	6626965	6388575	6230808	6060495	5968516	5653243
ISU1	7924	10640	10278	17727	15823	23956	12138	7627	0	0	0	0	0	0	0	0	0	0	0	0	0	0	0	0	0	0	0	0	0	0	0	0	0	0	0	0	0	0	0	0	0	0	0	0	0	0	0	0	0
JAC1	0	0	2344	19386	25053	34577	28731	22819	18346	21698	19947	9793	4636	4169	4619	9372	4897	2745	0	0	0	0	0	0	0	0	0	0	0	0	0	0	0	0	0	0	0	0	0	0	0	0	0	0	0	0	0	0	0
JEN1	6166871	6036232	5647005	5265331	4869282	4477165	4151538	3769571	3353472	2859824	2609421	2388185	2269584	2099442	1998502	1816700	1714016	1595072	1573893	1535690	1514427	1482999	1422483	1344409	1269170	1209034	1166155	1129491	1045498	1002791	906330	881390	843159	829906	822907	821804	830030	853303	863904	877441	855964	858812	871598	864617	871166	847637	822732	800477	790916
JID1	0	0	0	0	1782	2418	4014	2590	1814	0	1309	1486	1811	1383	1047	0	0	0	0	0	2226	2977	3811	4540	6291	7810	8235	7174	5571	3635	3769	5953	8093	9802	9440	10734	10808	14861	12734	15406	12542	13096	13103	15304	20514	19404	20001	23348	22228
ADK2	101086	100596	73919	53953	17693	0	0	0	0	0	0	0	0	0	0	0	0	0	0	0	0	0	0	0	0	0	0	0	0	0	0	0	0	0	0	0	0	0	0	0	0	0	0	0	0	0	0	0	0
YCK1	587383	548649	537528	505503	493245	428523	405102	352447	331921	304751	281571	248163	222900	212217	215336	211259	198972	172849	182002	173881	173449	170197	167854	171877	164871	154691	158731	147318	143698	148808	140677	142108	119411	118914	99321	100126	79235	96577	83566	81267	65712	59320	82931	67635	81658	67276	82608	77512	59261
KIP2	30323	28607	26152	26148	25386	27939	27781	27093	23478	17780	17104	14568	15079	13162	12175	10735	9730	8747	8275	8016	7092	6372	6113	6574	6818	7536	7293	6890	7095	6485	6769	6141	6287	5888	5928	6301	6093	6516	6417	7180	7180	7355	7110	7106	7684	7732	8197	8077	6957
BNA4	48499	69751	115146	131968	138591	150008	159079	154741	140223	124796	132020	134481	142237	146283	133980	129595	98006	99341	91954	113512	111821	110534	84620	96938	80910	97779	100738	103494	92663	78784	92728	101986	104080	83207	74159	68270	92354	95316	88233	68474	75798	88532	96585	93043	54527	44061	31628	56354	53541
KOG1	0	0	0	0	0	0	0	0	0	0	0	0	0	0	0	0	0	0	0	0	0	0	0	0	0	0	0	0	0	0	0	0	0	0	0	0	0	0	0	0	0	0	0	0	0	0	0	0	0
LAM1	9107	8953	9038	9201	9390	8652	9152	10896	14194	18438	20973	22090	23314	25322	26674	29385	33099	36819	40852	40309	38609	37660	37102	37542	34032	30615	26729	24684	21474	18524	13898	12222	11318	10888	10242	9745	8669	9912	10375	10988	9895	9038	8749	8549	7963	8203	6715	5716	1950
LAM4	64142	64281	67550	72821	72523	75104	78093	88634	101600	127200	138934	154593	157822	171051	176232	188944	203115	209165	219558	219057	220562	220928	218240	219860	201648	180444	152162	128338	109959	95211	83226	71674	60198	48348	34672	23993	9128	2823	0	0	305	543	1029	1262	1563	2920	1510	1483	1475
LAM5	229	195	1141	1763	3914	7320	13074	18303	16089	15532	17828	12168	10419	6616	7182	9629	14859	14618	9288	6717	4274	6246	9159	9105	15728	17196	28118	36236	50586	66153	75844	80884	87072	96147	106349	118277	128577	136791	144109	155185	162675	170857	174595	173414	175595	172736	170911	168868	168832
LAM6	51376	59157	61788	72417	78489	96182	112718	133811	152485	173659	190755	209605	211289	211118	201510	196513	204662	204662	205639	192204	188939	190363	179069	171778	157590	156100	152305	161767	158041	165100	155431	159533	157413	167651	169011	175094	176670	178290	192090	202136	212120	218475	215129	221207	221567	228356	226757	238281	231017
LCB1	554260	534072	541643	512597	518614	508301	536580	545205	502209	489778	423667	422608	379071	383691	309762	343247	354400	375978	357653	352086	278694	258429	238548	251583	255449	242754	277306	287849	304015	302112	282508	275226	266334	254477	267902	246947	278411	288244	332443	337142	392556	394199	422020	458336	475289	464628	455171	454591	404828
LCB2	262411	257879	266665	261366	267324	278950	292501	297431	309063	313902	294427	274588	254759	246187	235757	237038	256004	258444	247239	209384	204164	192655	216689	213559	212764	205386	201736	202734	199299	209271	213019	226671	229353	238068	242739	248983	257671	272037	287781	313500	329378	365804	389253	403282	410929	414442	423663	406929	359778
FAA1	9253775	9394160	9564767	9872803	10194620	10381263	10610020	10684766	10709417	10769334	10617102	10378776	10081876	10235277	10443171	10564956	10868983	11373176	12100768	13017137	13929019	14898352	15809218	16695447	17263489	17283900	17149007	17480467	17512175	17835831	17516012	17736033	17928274	18343579	18617727	18766409	18873899	19029056	19378659	19651498	20006073	19778356	19817936	19590312	19367537	19056422	18791351	18550458	18069844
FAA2	0	0	45	1401	600	2881	6534	10136	12517	13381	12847	8323	6546	3539	3431	1619	1909	1215	2359	1054	705	265	708	1444	1271	1268	1068	837	2203	5846	7389	7670	4261	2002	0	0	0	0	3025	5299	11239	5369	3232	0	0	0	0	0	0
LCL3	348888	330375	328564	339415	348274	347412	342490	328151	331330	329393	318670	291933	272782	265461	260605	248424	240918	236239	225538	221926	226057	236744	250833	247209	236344	221720	205414	209709	191712	184530	161993	145323	139574	119367	111111	97626	99037	95722	95036	94401	97990	91707	83881	71230	67112	61695	57405	53310	41498
LEU4	5129092	4970258	4882270	4708384	4560706	4223930	3812324	3512094	3100071	2844736	2522523	2322620	2064051	1875779	1695395	1605906	1531035	1498304	1482300	1464557	1418239	1361274	1273245	1216171	1131551	1065483	1011712	979715	953554	912207	901597	910152	939641	951438	943994	940263	965449	980867	1007224	1015099	988596	915801	899548	914571	975967	989922	992368	943642	857632
LEU5	1162970	1146182	1162388	1191330	1223329	1233763	1233778	1213853	1182839	1122322	1011613	901603	797836	735775	688490	639453	637670	588422	549439	501009	480186	454767	440884	424647	401292	395600	395357	392308	383193	351824	303734	269915	259668	259070	234458	227929	223821	231681	329021	403119	530293	619140	666602	703608	668236	590166	722721	745372	822060
LHS1	0	0	0	0	0	0	0	0	0	0	0	0	0	0	0	0	0	0	0	0	0	0	0	0	0	0	0	0	0	0	0	0	0	0	0	0	0	0	0	0	0	0	0	0	0	0	0	0	0
LIP5	801507	755766	704401	612176	590937	537420	531374	511533	509443	477620	433285	412818	396089	411422	382004	371316	356282	356181	353313	343011	273601	289676	285542	284817	296654	217784	160414	50968	17436	20071	29302	65423	50708	58751	112765	111703	188679	181661	174373	78625	29444	9051	8342	10897	19631	32432	60395	34511	18778
LIP2	15002	18141	20499	23242	23441	23569	21981	20636	18141	15455	12379	11830	7391	4593	0	0	0	251	901	2314	747	179	0	0	0	0	0	0	0	0	0	0	0	0	0	0	0	0	0	0	0	0	0	0	0	0	0	0	0
LMO1	4376	5600	5248	6958	7823	10171	10496	11842	13124	14805	15278	14411	13138	11239	11106	9816	10613	7409	5437	3390	3213	3031	2015	1573	1461	2150	1748	1983	2284	2901	3497	2495	2655	1853	1278	1450	1490	2363	1637	1084	0	0	0	0	0	0	0	0	869
PIM1	693661	653230	632298	594396	572062	520715	491864	447741	425131	390357	361722	318179	285647	268513	262256	265420	264626	264856	269608	247931	238735	248913	266836	286790	288176	299573	327921	373498	429527	475525	521137	563769	612614	700536	787189	900835	1037603	1249291	1523205	1860635	2214042	2547813	2881451	3104547	3361258	3462629	3611967	3857673	4622738
MFM1	22319	33557	46136	51632	46827	49120	48189	37785	34510	44717	47696	54188	57765	75318	57423	60487	67212	70586	75923	77110	92298	93661	103042	85826	91110	95391	94475	89992	85445	80465	101771	104552	113821	112537	120849	126717	125115	127087	106662	141084	156422	190539	192637	205925	210694	206078	195086	177546	158203
AIM22	56612	63415	35460	19561	0	0	0	0	0	0	0	0	0	0	0	0	0	10330	11685	20123	11750	9809	3898	5225	2505	1974	0	0	0	0	0	0	0	0	0	0	0	0	0	0	0	0	0	0	0	0	0	0	0
LSB3	625561	523379	327722	175265	91227	50206	34170	22274	20245	18745	12801	6105	7639	10077	7075	4407	2229	4449	10305	14775	16186	19202	18601	20460	16341	10606	2668	2298	2251	5481	0	0	0	0	0	0	0	0	0	396	2424	289	0	0	0	0	0	0	0
LSP1	378074	405039	476646	554161	620448	652176	720693	758744	832039	855938	922754	925816	939239	963952	993572	1013151	1058159	1024805	1018892	977833	987075	1028181	1063269	1092754	1118868	1156241	1191302	1142252	1162831	1130813	1183342	1186889	1200327	1182714	1169932	1250759	1312901	1407567	1409796	1437066	1410117	1445065	1448194	1419664	1397816	1345047	1294932	1287202	1220613
LYS12	3898227	3759061	3662315	3595126	3497884	3342612	3181810	2949866	2693035	2436184	2180280	1960773	1766020	1568550	1438708	1345447	1306235	1244072	1223207	1170969	1148155	1091795	1041447	997135	930337	869385	787204	744618	651958	610886	548403	516631	472771	403024	344392	306377	296632	286185	263035	241107	228430	203409	151023	131838	98652	163830	89233	93854	69280
LYS4	215945	209274	204392	206979	193947	188368	185271	179202	162476	162326	143902	125607	124183	106550	90029	75464	75103	70161	71733	45346	28725	22487	32306	26551	17478	9646	8243	5985	6089	0	2889	0	0	0	0	0	0	0	0	0	0	0	0	0	0	0	0	0	0
MAM33	1936536	1772473	1596336	1499425	1388905	1355413	1249702	1121290	954163	769667	653426	579023	528918	485567	424545	376380	294253	263201	217643	201982	179665	184705	155431	111203	91848	76987	93464	57022	38102	11582	5757	1983	1747	4899	1827	2086	0	0	0	0	0	0	0	0	0	0	0	0	0
MAE1	593738	492910	480457	450138	456840	433026	441474	403990	351263	294954	275007	273657	266699	224982	185029	151892	158292	152755	168652	161597	169225	160041	164479	147693	124798	121754	118328	115656	114783	99670	109858	95665	101739	91466	87912	74837	95487	118276	86664	72025	72310	82000	107946	134832	135401	119079	84290	64134	40541
MBA1	4189516	4018108	3924818	3776117	3691263	3555181	3404733	3181269	2917339	2817787	2655527	2470965	2172257	1945672	1769624	1766444	1858125	1872336	2025808	2089492	2213898	2416304	2655909	2945769	3023421	2989910	2901615	2822858	2580765	2342913	2069937	1947444	1871650	1787458	1807515	1782538	1806996	1779593	1851779	1959596	2040885	2062378	2021690	2076535	2081730	2211307	2337614	2496625	2484596
MBF1	0	2487	8617	16070	27086	38724	52271	69793	87642	135552	139347	129884	96940	114469	112648	113351	91630	99641	82557	89801	72163	41231	58983	94779	157494	199831	230213	240490	250861	235066	273377	288622	308839	315237	311034	298580	298090	285659	273325	245134	202723	182617	134323	105955	97021	121460	118992	78862	43882
BI2	34073	17648	19843	21298	33272	35287	45373	46160	45846	46705	43729	49323	52843	51791	48606	45990	46220	40556	53674	54247	63554	61222	62225	54952	36451	32444	12454	8528	4374	14429	18705	22116	13195	7178	4887	8312	12034	11453	11788	16032	13182	14108	11386	9225	6326	10704	10667	15092	8568
BI4	358048	324004	302773	299454	287921	306888	310295	326066	332095	338443	347232	356631	372040	375296	351745	319271	311412	312753	309926	302301	283719	255536	220346	186595	149115	124739	105107	96093	95278	96115	103872	97065	87734	68812	60394	62911	61579	61666	65869	65866	75168	70764	70054	54680	36524	28962	27352	37631	29275
EHT1	192786	169813	167186	165450	165159	162955	162181	156728	141997	133470	120994	122609	118187	122573	114009	117438	115459	124206	110613	105591	94366	100131	109879	113793	130103	128712	134396	127266	123357	111028	101188	102790	101717	104002	97363	100614	104201	111715	111816	116404	120790	124164	112508	96049	80403	96455	97840	89214	64231
MCP1	0	0	0	3760	4168	6277	3947	1747	0	0	0	0	0	0	0	0	6306	3826	4890	3125	1353	0	0	0	0	0	0	0	0	0	0	0	0	0	0	0	0	0	3353	4619	12163	7385	2831	0	0	0	0	0	0
MCP2	4198556	4206009	4176446	4180375	4256560	4177199	4156855	4029732	3920013	3842784	3562626	3350103	3099116	3040056	2939209	2875807	2775213	2721046	2706702	2690939	2664895	2644646	2623104	2664376	2537300	2411525	2170660	2062224	1871956	1766629	1564635	1463043	1362997	1356730	1295724	1266077	1219248	1199468	1182432	1144427	1113736	1044552	995796	918816	873753	873874	866471	877611	822873
MCR1	12808202	12882466	12594201	12564018	12494772	12741876	12800774	12835237	12615767	12455316	11934486	11257958	10814101	10948803	11269721	11461354	11781391	12374051	13155531	13855461	14435657	15497690	16586247	18094341	19213546	19910730	20194225	21478372	22561488	23651454	23987011	24802999	26135051	28022603	29338338	30846067	32068870	32892658	33846332	34037295	35469032	35894450	36301728	35905313	35991205	35355988	35334132	34993779	34586388
MCY1	1072813	967628	946267	969535	993626	976940	967460	969487	954539	972279	942177	909985	871087	842433	836254	857565	868422	882484	870357	843292	801049	794774	785706	778596	748155	743096	744690	771820	743332	728109	677268	677554	666270	693006	699201	735976	749171	800838	810204	851703	887109	894936	902631	918645	931621	950763	944647	951861	928056
MDH1	33513827	32793361	33962007	35116762	35983350	34964306	32777684	31925793	29414369	29555212	23036226	20000341	16885587	15298626	13743819	12893361	12140710	11638136	11276679	10732629	9986784	9373241	8628627	8391683	8041183	7533344	6992719	6514972	5943232	5422076	4809468	4280092	3826183	3466651	3155505	2951350	2795094	2766867	2703455	2495420	2302283	2042482	1864392	1754885	1749916	1761833	1708441	1702641	1629607
MDH3	2168380	2284090	2151823	2062108	2042439	2087034	2202905	2213905	2268004	2230976	2350993	2284669	2314100	2168183	2129643	1991526	1973193	1784356	1713853	1701944	1719313	1762247	1625643	1621798	1403853	1320234	1172148	1188967	1141280	1166214	897673	827743	732642	746093	760986	773873	752426	730562	708987	695907	623961	613889	536652	657076	643641	658604	500226	492396	384429
MDJ1	8242505	7943845	7651086	7328768	7264912	6974945	6850063	6688140	6565047	6452143	6155247	5979075	5675992	5564051	5187382	4949215	4696340	4633520	4592644	4459806	4288439	4291099	4274282	4322562	4133027	3907807	3698967	3693135	3583761	3557385	3503896	3538095	3638773	3765998	3822572	3938749	4087573	4300459	4488708	4574209	4591873	4438121	4414599	4218678	4103803	3970520	3910416	3880110	3765990
MDJ2	240368	197714	210854	192683	181610	209874	230996	253734	269000	258417	273109	277973	321811	363969	390445	405002	430321	463478	509063	525026	585109	651733	805877	918221	1019437	1106232	1169015	1191954	1136827	1056118	965131	907518	857002	840934	806771	791564	791563	820111	821497	886615	883485	937726	960498	978385	994965	968458	951115	889408	819586
MDL1	1023582	997426	938368	889995	843135	830020	809466	767576	686962	589866	520314	466856	425785	370111	333350	299304	281186	255961	256232	255980	253618	244006	235610	228648	221155	210740	198565	194555	184865	177128	164091	151697	145146	145732	139953	146853	153008	161463	184088	201282	204532	210328	227574	248241	276187	281636	284660	279897	265036
MDL2	364672	306302	292935	280952	295704	287067	298310	250701	193828	157576	134167	122182	127540	133857	204442	139766	169517	115181	227526	280033	439040	435269	452145	368364	227966	158143	98811	107918	70643	58346	57244	64806	70481	68764	69439	75398	74667	78939	77136	95230	124355	200703	151279	144464	126314	139178	139823	153375	138753
MDM10	737803	775934	814441	877973	933680	1006306	1056543	1045394	1020396	967423	993507	996055	972580	923418	866515	828223	839019	826997	803236	731609	682594	657321	646767	626219	606585	600731	595752	597493	587386	585761	590326	585524	574165	553759	559984	582487	600194	634890	638581	645320	626689	628912	629219	613760	600148	586382	572012	590156	562417
MDM12	57158	59064	65370	74503	85896	96185	104718	115481	124096	125815	114557	107704	95907	91243	84090	77327	71978	61433	46282	42505	38450	42665	43978	47256	44021	45450	39163	49231	48107	56855	54152	55137	52448	59059	59440	62468	62900	68191	73572	77097	75041	74397	73192	73280	69499	68386	63088	63169	53117
MDM31	707383	688641	651671	632620	597288	577320	582291	601998	558418	538261	490535	453214	397987	360309	319347	310757	308015	297279	283700	272859	256707	255875	259704	281818	272619	265273	249912	218496	199298	150595	149160	141431	151984	144804	140941	144297	140775	146287	143402	152945	166807	161227	152996	158413	149627	152879	150826	163361	156534
MDM32	160410	156978	157070	159438	162238	165254	166535	162989	153851	148366	138994	133768	124593	119991	112664	111817	108959	108683	104602	102790	97195	91169	89540	88860	87455	85775	81379	78584	74424	72448	62928	59031	54726	56278	55118	56191	56374	55047	54402	50010	60620	60653	62107	58487	55789	49043	41512	40307	29432
MDM34	272694	315749	336167	359391	375324	383539	396107	396820	398778	392349	403108	413094	402865	382131	347989	333678	325777	315139	326557	310687	289913	277027	266886	275207	266878	264591	256278	253122	253199	263144	263806	255929	241945	227702	223765	226729	232707	232182	238294	237696	232874	232593	239936	236765	239975	230453	220229	210281	198605
MDM36	30324	24101	28161	50979	55733	59847	57701	58639	47850	46115	33153	26292	19420	10622	0	0	0	9276	24928	42571	47723	61832	71605	144241	197843	240865	239452	202016	192391	200386	210629	234827	378072	406279	573637	471307	406207	304445	263436	335996	536135	528543	539573	851762	1094299	1456391	1878269	2299780	3351969
MDM38	9484643	9229261	8768884	8316862	7911480	7411028	6892203	6278781	5610145	4943870	4489755	4070445	3691319	3456237	3215345	3156803	3118966	3175803	3253598	3387380	3554178	3868240	4153358	4453050	4535952	4472228	4311798	4044737	3814067	3579639	3453658	3363511	3288542	3324349	3405591	3574388	3796940	4100538	4564129	4923900	5326363	5768628	6322952	6645631	6821884	6707279	6645097	6570392	6625342
REA1	90061	121717	174259	189749	208406	183613	185780	116338	94877	68141	93114	120251	96715	82789	75370	73523	74962	76962	72402	68620	53763	59903	53479	49738	36809	33350	39495	46992	52970	48533	60416	63753	65051	48364	46491	45384	36940	38834	36300	41011	34152	42149	46437	51240	45266	39674	33202	16920	15957
MDV1	0	954	980	111	0	0	0	0	0	0	0	0	0	0	0	0	0	0	0	0	0	0	0	0	0	0	0	0	0	0	0	0	0	0	0	0	0	0	0	0	0	0	0	0	0	934	1520	4344	4191
NUT1	27772	31243	33982	37848	49910	59712	71739	67796	62680	53760	45385	38874	41162	48294	58196	57682	57055	47835	49841	51529	57628	49850	53348	57365	68423	67766	66718	66143	65462	66655	53545	50934	39749	39299	40516	39711	40977	31710	31751	33114	38794	36314	30646	26880	22965	22868	18682	22480	24423
MGM101	19103552	18762366	18328594	18366790	18546993	18537273	18565096	18178957	18163204	18175679	18544874	18382420	17924882	18116061	17753647	17963697	18099804	17955156	18152104	17492010	16580869	15771257	15002926	14305373	13488042	12365961	11684472	11233071	11109563	10997109	10579567	10405759	10352753	10443841	10313628	10252362	10271172	10490044	10665481	10816137	10643746	10770479	10803614	11321703	11803603	12260615	12577165	12539772	12383865
YJU3	1650247	1660575	1796557	1950239	2093128	2180324	2168073	2138506	2051823	2069697	2031488	2072852	2041921	2077360	2048588	2049878	2073341	2086925	2104095	2088412	2140999	2209180	2337722	2414241	2460615	2478440	2575075	2686437	2739939	2809886	2714164	2666002	2579569	2597215	2661004	2741167	2786552	2873471	2895852	2918007	2849175	2806122	2767905	2690387	2523357	2437216	2367983	2346013	2222843
MGM1	355784	322499	327376	335830	360950	362217	383389	384404	398857	400483	394027	385778	387253	386554	378306	378250	384534	411649	438296	437847	441571	427455	438857	450246	453705	446076	437638	440792	437133	457420	441713	451183	427847	438751	422738	430430	442690	481766	522357	552585	586500	604189	610587	603975	589093	592372	608005	642581	634347
MGR1	6806919	6987995	7357616	7958567	8726794	9408928	10230803	10953593	11548663	12117179	12336345	12379048	11935230	11907470	11374876	10695541	9804522	8726890	7792986	6871748	6114455	5564249	5218063	5141592	5147450	5326539	5555509	6055981	6492799	7135579	7657383	8229154	8481050	8779390	8770882	8623212	8252403	7703858	7046287	6173979	5368172	4598282	4033906	3562201	3089496	2670542	2268065	2025376	1753748
MGR2	14698348	15004538	14788675	15125422	15454890	15974924	15932742	15501363	14686513	14276583	13431250	12675794	11412292	11225771	10891985	10946355	10533020	10951801	10714394	11161561	11491701	12320393	12624259	12686988	12319297	11091610	10366094	9982912	9546588	9058414	7623892	6693498	5984957	6413745	6612931	6293538	5759726	5194669	4424895	3992080	4024164	4140513	3525603	2665556	1800114	2918449	3715941	4574066	5177092
MGR3	13179108	13749270	14388238	15546558	16932998	18539822	20082049	21508468	22808635	23891285	24275136	23444833	22717579	22105193	21065918	19444051	17833803	16181708	14585341	13102635	11841849	10901572	10288411	10054687	10009411	10268881	10651525	11648355	12602207	13685262	14409148	15075538	15661802	16309774	16319952	16244983	15615253	14660147	13368606	11863803	10467294	8961883	7707513	6652752	5895313	5126819	4562638	4116664	3649554
RCI50	586434	597898	562497	574595	560296	571431	573892	569750	551857	512991	470283	432810	411866	398399	391752	392310	409435	403036	402618	387523	385342	400788	399356	407645	396071	390939	401076	408099	417119	430193	425023	425937	421445	417584	418993	411292	411988	416384	433939	453390	463066	471351	494424	518930	544970	588133	610291	656956	675319
MHR1	1438709	1374129	1270362	1128769	1085235	1048834	1073311	1095353	1054321	1046336	962941	906508	837641	780228	695272	676926	655930	654769	653374	660447	645257	655073	600468	536366	459238	394325	365011	359128	349898	357363	322337	314631	280343	267842	263710	261875	269099	266861	266827	275298	270439	257993	248879	256066	272748	266835	238123	195158	129733
MIA40	1624289	1666614	1742683	1815400	1856764	1808054	1741457	1550530	1386896	1121081	1027781	874687	844876	744907	694054	625529	577396	519111	496266	432677	375458	331500	305720	287192	279471	262248	263053	227360	200060	126261	145202	138047	124583	105799	73093	71339	58519	45532	30210	21555	24359	18030	10243	4759	5874	16486	22549	30765	18064
MIC10	247451552	249122252	251112135	245695427	234654259	221969109	210976201	200586301	171306321	162997592	144033818	135325074	126003752	114921279	106327273	98365990	97274693	91820282	92955192	89153458	85576414	84779806	84910207	85930716	84342655	78269779	72633433	69561711	65934988	60095079	47817472	40852175	38012314	38604134	40226338	40612044	40121515	37341073	36803754	36143695	37976374	37175549	35344914	32832655	33259951	33628745	35880905	35198135	35204400
MIC12	109023001	105399688	105042097	106171203	106657621	104919573	101491216	93414766	85176169	75820700	69299254	61989723	57613897	54006054	50812893	47147697	44665531	41899541	39550806	36869632	34422249	32761329	31443921	29606412	27073722	24566249	22099471	21016445	19415861	18734642	17486038	16726154	15720668	15454273	15007253	14825058	14718589	14926485	14951352	14878030	14502145	13863407	13400300	12813903	12341261	11804286	11305764	10664334	9838757
MIC19	54787144	52291903	53110057	52006433	53252264	52029078	50896531	48492644	44294398	39345702	33858673	30481480	27560570	25345110	24274839	22489630	20966735	18098927	16563916	14528953	13167610	12050001	10846047	10358747	9848391	9788404	9651156	9380740	8872957	7847052	7061781	6693319	6314880	6110492	5781621	5771550	5681584	5700079	5546575	5336179	5162612	5212154	5215237	5288710	5155980	4943110	4618962	4462958	4313062
MIC26	95956573	92239431	88792809	87144340	85186700	81183400	76584692	71135140	65007261	59696164	54739121	50407948	44886687	41548568	37667538	35312199	33657701	32217166	31516529	29551478	27932593	26478387	25204958	24105213	22175951	20329217	18540078	17737606	16504815	15731308	14364745	13587785	12616868	12140211	11770119	11316428	11113053	11115365	11424341	11389139	11194401	10837092	10898394	10665980	10481129	9847567	9362231	8996424	8755484
MIC27	100630366	100399497	99313424	98098740	97008142	92537618	90452959	85122875	78399677	71818046	63842782	55216042	48496668	44726052	41995433	39271041	36751603	34861257	32576974	30605736	28091054	26910997	25592069	24026273	22065091	19948188	18047579	16809140	15671300	14588655	13547236	12965544	12492689	12440553	11985443	11890782	11794039	11741112	11735860	11609042	11542709	11258201	10858275	10616892	10317708	10010471	9602862	9087689	8541649
MIC60	268218928	262522632	252819622	251413824	245800634	240340368	227624337	213625922	190474031	171369461	152390158	136907833	124215726	115174129	105590264	97538293	90343167	86080652	83135618	79532535	74690863	70367497	67048743	62984580	57613868	51748357	46488760	43666523	40784472	38830370	34929457	32566854	30980366	30285672	29360554	28628949	27788906	27717858	27361216	27367652	27526976	26986460	26561343	25770321	25597914	25254422	24784515	24322890	23327192
MIM1	0	0	0	0	0	0	0	0	0	3598	4240	11132	6420	9610	16962	8340	1737	0	0	0	0	0	0	0	0	0	0	0	0	0	0	23457	36836	78314	62802	91433	155463	201851	241801	263880	286965	290263	276130	274750	282651	244600	164314	83899	73101
MIM2	0	0	0	0	0	0	0	0	0	0	0	0	0	0	0	0	0	0	0	0	0	0	0	0	0	0	0	0	0	0	0	0	0	0	0	0	0	0	0	0	0	0	0	0	0	0	0	0	0
MIX17	33784	29103	25475	13884	4426	0	0	0	0	0	0	0	0	0	0	0	0	0	0	0	0	0	0	0	0	0	0	0	0	0	0	0	0	0	0	0	0	0	0	0	0	0	0	0	0	0	0	0	0
MLH1	0	0	0	0	0	0	0	0	0	1105	1588	2393	1496	1046	0	0	0	0	0	0	0	0	2900	4138	5893	5052	4794	5212	3833	2922	2207	2961	4739	4505	5132	3363	2385	2701	5305	6749	6701	6330	6627	8030	8574	8526	8042	6236	3974
MLP2	211	396	626	808	1089	492	1029	253	688	1389	1474	880	210	0	0	0	0	0	0	0	0	0	404	958	1948	749	297	0	0	0	0	0	0	2041	3738	7868	3900	5355	5311	11088	5661	3161	0	1928	3554	7522	3873	2896	512
MME1	74535	84718	97445	105584	107033	101409	100612	100970	104248	111550	100297	94465	83034	83322	81101	82322	79884	88756	89779	87141	80489	68858	59204	50412	51359	36730	30370	20866	17695	15823	15211	11307	7178	2538	0	0	0	0	0	0	0	0	0	0	0	0	0	0	0
MMF1	37603672	40333169	46127970	52166432	56458156	60608771	64831284	65474835	64398769	61120471	58948937	56649920	56383382	60427457	63939006	64988180	61421833	57321317	52291117	48693256	44921776	41335763	38705989	36397570	33345239	30920353	28538181	26382501	24703972	22268280	21375154	19186902	17676900	16515205	15663232	15361838	14875215	15226718	14926259	14593900	14081120	13398627	12651154	11645234	10285942	9156721	8045250	7199331	6622263
MMM1	695894	675023	636120	627967	669586	728686	802613	779367	753323	705835	698245	668373	638939	615485	574341	552136	537925	509564	506116	461910	447904	428667	447784	440893	422562	419784	409766	422883	428841	433026	430948	434697	450114	446452	473029	473539	490577	481963	522176	534649	563253	559527	577056	581895	578417	578919	568279	570876	546323
MMR1	0	0	0	0	0	13055	24225	56868	23466	14421	11538	31182	76234	94632	93165	83474	61104	77355	85755	83036	75218	54922	70713	75966	78390	72552	65418	64545	60157	56636	50165	47837	44657	42191	39578	36947	35696	33614	35819	37632	34865	33010	26362	32608	34237	34188	28738	17951	7498
MMT1	260581	237052	227828	218500	218049	219666	213959	199778	183343	154140	145386	125980	120646	109147	105764	100230	94162	86524	76072	70125	63116	72771	87010	100966	112450	120734	130658	135172	135280	136876	129059	131032	115693	118191	114153	130549	138207	155314	161896	178866	199567	205979	217631	218012	213314	214968	213069	213221	185375
MMT2	1437971	1388006	1360223	1393317	1417943	1443826	1430225	1312400	1211776	1060243	1101370	1099524	1122358	1073668	1015901	949952	934198	904076	875861	825826	818703	808739	849870	849133	885774	902830	937149	945452	991137	995467	1068748	1085214	1110667	1139616	1187006	1260521	1306285	1353447	1364373	1369688	1358301	1303388	1248901	1204994	1225687	1283445	1365344	1403749	1338620
MNE1	248010	309055	343088	404736	425944	439652	442134	419573	400376	386392	374215	362723	341249	316217	303666	297898	310322	320907	325099	319007	296007	282063	266007	270816	264698	256205	228575	210273	202988	201947	209110	212933	209886	195404	196555	192449	198064	205787	205830	222947	241396	230864	230935	219599	207869	215178	191143	199535	147725
MNP1	2119168	2346184	2873056	3446779	3881139	4232417	4753247	4949617	5343876	5512888	5668168	5503105	5668272	5899711	6286336	6249225	5831203	5722769	5779321	6206472	6884757	7308063	8497122	9731498	11356633	12567184	14297996	14827767	16229310	15460753	15732190	16426268	17203456	18391353	19062878	19966610	20407961	20449857	20733627	19951394	19426253	18762512	17854125	17887697	16986494	16500615	15065318	14126885	13407973
MNR2	205801	189543	195575	191447	196562	194861	184511	174142	162122	169662	171881	180446	177638	188214	183459	201231	215948	246274	282160	319434	356502	394958	418226	469488	478058	488853	483103	482077	485842	488153	477853	466207	437175	403869	384925	370356	359105	344775	320529	287818	259953	231354	215228	182972	160244	143885	133836	127499	99016
MOD5	3296	4552	2424	2439	1276	398	871	250	51	936	1222	0	398	0	0	0	0	0	0	0	0	0	0	468	0	0	0	0	0	3063	1887	1855	687	718	467	565	67	0	0	0	0	1569	1975	4428	1753	1368	0	0	0
MPC1	13182289	13802616	14758229	15848409	16698659	17172505	18193110	18375927	19223526	19714430	19939548	18788517	17791286	17617602	17141819	16594559	15058685	14015339	12618809	11778722	10954858	10475090	10321058	10198706	9862044	9478099	9518713	9337167	9249878	8566554	8665988	8941593	9060216	9420703	9193945	8870925	8346949	7607694	6998264	6364146	5818374	5305711	4638307	3944643	3431506	3077955	2933617	2745098	2633022
MPC3	4099527	4122656	4389984	4669724	5075523	5323072	5457081	5397243	5148433	5182936	5016692	5022488	4585032	4491231	4306315	4242616	4173920	4048820	4109950	3964844	4003402	3884534	3773820	3629727	3495127	3173424	3038255	2870030	2695957	2399117	2089875	1867832	1649616	1536079	1439630	1405066	1380293	1290412	1260410	1223317	1151201	1094799	999678	969459	924039	925502	920822	906670	847225
MIR1	377233004	387346143	386051846	395671378	400989482	394370304	383150427	356698721	328443803	304699500	277489260	249610617	227661181	214077063	202768355	191662158	182988644	177432550	175403309	171216614	165221018	156031379	151877082	146148031	137303134	121232579	102606068	92972212	80609618	73024830	59829632	52009119	45772400	42769374	39497382	36349086	34206311	31522742	30027927	27821094	27127226	25339015	24137138	22052406	20967867	20634806	20619465	20635804	20352658
MPM1	491910	514425	543456	507955	523405	532239	542739	506052	479197	437576	453004	410459	418882	373800	393842	372702	344367	279632	249404	224197	202945	188303	163880	192182	216119	223933	227979	218875	206575	175798	204251	209452	193267	157902	131713	88843	90299	85884	94010	108658	63553	39988	8155	21320	23056	27678	25504	33564	33002
MAS2	1681030	1596595	1555726	1495270	1483340	1473355	1442275	1331233	1169027	1023102	913623	810300	734869	660441	600358	564353	531725	502862	461715	415115	388481	333078	306498	274315	264369	237632	210279	170516	145591	119669	122903	112450	91985	61501	49490	33161	32367	16726	17730	9026	9042	10410	4096	6095	7748	14016	11143	13845	7597
MAS1	1241774	1154327	1118276	1039673	1007756	999442	975210	907895	796697	679104	630746	534464	481563	406933	361895	326400	309414	279892	262031	236201	205403	193333	175001	168557	159213	144580	116945	81170	70612	46403	35275	34480	21986	15358	4530	1609	0	0	0	0	0	0	0	0	0	13940	10772	23359	0
MRH1	9624700	9741876	9660487	9883324	9631808	8652712	8008630	7155546	6534314	5972593	5197735	4599774	4152030	4025404	3874144	3700278	3574329	3444613	3520746	3389200	3450820	3414906	3370766	3224445	2885384	2620380	2529218	2474031	2406505	2188407	1922275	1920102	1675691	1617258	1376299	1284643	1198460	1178964	1201584	1134595	1077045	956355	988219	954571	994396	904398	854255	679685	625368
MRH4	527795	493600	415156	364118	347984	336140	330064	314310	299334	293001	286865	281753	292084	301878	293238	285847	273927	263481	257835	266020	263889	266184	253208	260720	258956	255445	263118	260175	246139	200784	199918	198020	213084	230290	245965	257258	255896	272003	274344	298446	312576	312415	311383	300769	266922	270253	257832	261844	224399
MRM1	0	0	0	0	0	2007	6154	9343	11999	12248	13991	14111	13603	11473	11912	11116	13730	13544	12410	14053	6748	4005	4300	10912	19635	21784	23982	21757	21425	11960	9380	7791	16195	12929	18441	13546	20240	14075	20617	14547	18543	14687	22213	31914	31990	18551	7247	0	0
MRM2	2855507	2361847	1449361	651497	291045	254277	268417	249032	285898	255515	270453	208866	197801	133716	188897	202934	266149	254469	244295	198595	148186	122073	136888	178721	172710	164129	119593	135202	116171	86166	72274	117745	116588	202027	223005	288134	273642	239527	239876	168548	231016	174333	314520	351164	326406	249050	104818	111832	38008
MRP10	50213	51453	76459	77040	93849	167552	202962	293679	352790	394358	354650	305480	246436	194998	200897	189718	201415	212862	219356	190824	175928	161064	172643	150509	169531	148014	177010	174855	161504	118737	103820	96859	131398	118683	133937	91545	73212	62975	68715	89542	73112	67686	52227	46959	35718	28893	16044	12882	12204
MRS1	22309	20524	24703	47289	104469	137296	165474	165873	166545	184248	190552	181445	170883	164539	167107	175912	169938	152139	149823	143144	146290	112137	121301	117786	136157	138102	142753	126468	114524	101448	122365	123922	143029	135324	130519	115056	136396	150129	143168	119443	81462	72284	83607	79959	83425	62494	64215	40578	32064
MRS2	107585	156848	239410	382920	403564	424768	341137	440516	353349	268767	128416	88882	89094	55739	50094	37454	54350	67376	101595	94224	74755	68312	70347	75853	91623	106053	122866	131596	125243	119072	116821	129366	136893	153538	158892	171691	179036	180110	189939	205234	218877	221307	224511	235158	247368	248374	250477	249652	237016
MRS3	749418	729314	682726	704223	672811	707557	700164	696447	651032	578376	546869	526155	491897	475513	441823	432001	412419	395548	374377	361697	338866	300858	263561	253341	243383	249672	214177	201114	169251	163709	142454	116776	89820	68146	58576	48926	40479	35066	45992	32773	24509	15409	11483	17127	15428	21309	13454	12777	0
MRS4	2832154	2846516	2863177	2962004	3067106	3105184	3118098	2947933	2840438	2602489	2547258	2401594	2227491	2103132	1949187	1849308	1778530	1720008	1689517	1603386	1549521	1439766	1357054	1348492	1342579	1345798	1321962	1268814	1154688	1065276	940659	858339	759155	641392	560742	476557	460982	401730	388252	374167	383369	394914	372274	325474	279593	256146	253125	226310	153969
MRX1	1009883	986047	923356	861763	851001	826313	813021	801557	785523	802106	785201	778706	752756	727273	680095	634209	582805	540307	503150	463479	420432	378968	348630	319088	281324	258131	239660	246005	240105	256495	249195	239761	218307	215963	225821	225934	216046	210473	209047	210095	211432	205932	208936	192960	184269	184173	192573	199420	198700
MRX10	998478	1032482	1041901	1049581	1087429	1080129	1031070	982717	912263	862640	811317	734775	651513	593796	526648	485887	448895	421973	402810	361102	325302	289498	274229	263494	249337	241195	220466	214239	212574	221127	221616	229956	230331	240104	239219	257679	277390	300030	334171	369997	386611	390894	390027	415531	416114	416008	388429	363081	327113
MRX12	45432	57288	54213	54469	48561	45842	44198	33353	25580	24688	21711	20448	12850	10548	5769	3676	2080	1145	156	596	0	679	372	75	0	0	0	730	230	2159	2156	0	0	0	0	0	0	0	0	0	0	0	0	0	0	0	0	0	0
MRX3	6093244	5942780	5846884	5874953	5878146	5877152	5814273	5776381	5510055	5404362	5052298	4768104	4429650	4162147	4032634	3804929	3787997	3796641	3954004	4004350	4061978	4002168	4039254	3951397	3860722	3646361	3436324	3339957	3080437	2913036	2475499	2260550	2076261	2022104	1875363	1844858	1780310	1779831	1734301	1651597	1558422	1362214	1230508	1108977	1020145	975516	933348	898284	813250
MRX4	198223	108945	90559	109281	99473	125266	138307	148655	158323	150702	155958	153402	158359	167486	161570	164075	170499	189504	205449	191602	197199	208434	247963	269485	286596	276377	268930	254900	240947	234651	221700	217643	207600	209832	217120	233573	253956	276920	306621	349570	364308	371671	357540	358764	357480	346799	333430	321604	304538
SMT1	38139	51756	49937	65526	62156	67313	59297	65818	69869	74775	94491	106825	118697	114049	117424	109934	109971	106816	107215	104616	101283	96501	90691	79739	68318	55192	41491	33441	27858	38182	36869	40236	32539	26128	23024	22313	24274	27119	19882	22632	24051	27511	17398	9833	5218	8363	16111	13279	10024
MRX6	0	0	0	0	0	0	0	0	0	0	0	0	0	0	0	0	0	0	0	0	0	0	0	0	0	0	0	0	0	0	0	0	0	0	0	0	0	0	0	0	0	0	0	0	0	0	0	0	0
MRX7	39914	43371	68006	66283	63451	44228	55093	49253	55076	61144	87173	106085	129590	109294	104821	82983	113716	137859	158359	197026	214346	322010	397909	521192	580111	593017	615934	548650	534508	450457	436401	407610	378128	343493	325704	346029	348665	354764	342592	368556	398455	385719	392631	389520	403531	420431	438680	425823	371791
MRX8	5802	2422	1458	2979	3651	2199	1790	1805	4752	9254	10514	6075	2563	0	0	0	0	0	0	0	1440	2301	4053	2001	2712	857	117	0	0	0	0	0	0	0	0	0	0	0	0	0	0	0	0	0	0	0	0	0	0
MRX9	2582482	2511193	2411669	2371366	2392277	2338055	2301894	2262211	2264816	2307654	2330236	2386532	2487954	2784828	3026497	3333015	3559362	3868918	4190720	4630592	5383205	6229124	7459177	8594970	9415046	9955715	10206764	10575301	10260378	9884118	8822568	8144453	7444060	7058576	6673659	6419463	6283869	6356467	6537604	6875732	7233955	7508786	7771601	7824708	7858592	7803818	7708989	7732036	7565527
MSS116	446108	421337	404242	390339	402827	403554	423513	424809	443905	444018	442308	433072	454032	515343	549094	653921	791091	983436	1188994	1270615	1266756	1082548	869034	676793	546688	461246	419801	403274	411593	426204	434492	430886	437726	442608	435191	423118	447850	465255	513078	538548	545250	532684	506224	519829	486435	509860	492850	472920	424487
MSC1	10192	11348	10993	20663	15294	18973	21757	27731	17623	19032	21035	17427	22631	19905	9247	18201	29138	32786	32309	29631	31844	34398	50258	57266	81563	106240	128778	151776	155719	163814	165703	172871	189654	216470	245207	269234	283598	305343	317561	346655	362291	376769	399470	423088	434021	404558	375803	334271	287805
MSC6	1772025	1900157	2110235	2377556	2621786	2698753	2773397	2798555	2924710	3210566	3426919	3500289	3372603	3189845	2966683	2873310	2863599	2931084	3056353	3119081	3134631	3081775	2958094	2806640	2581469	2386199	2242852	2104591	1984351	1859676	1825176	1804704	1784599	1850467	2071749	2526718	2990760	3471737	3789793	3765559	3422207	2901958	2557825	2222263	1991135	1795076	1686930	1612198	1436089
MSH1	7739	4198	1689	2195	0	0	0	0	0	3347	1780	984	59	3129	0	354	183	608	1645	4070	5850	6507	4538	1632	1962	2855	9213	11988	20973	15078	10945	3369	1114	4867	7207	11281	8957	7932	6866	15654	19280	17575	10187	3640	0	4533	11240	34518	22510
MSP1	215837	195459	200019	211383	218701	218823	217680	214769	223217	225920	215687	205552	198858	199828	183188	168750	162374	161146	153311	139863	102843	104871	103826	112117	124179	126771	125786	120604	114765	101316	113089	117469	122842	129293	134409	136885	137908	137818	119346	107503	88071	98397	101636	97185	110011	106167	69209	51038	29729
MSS1	0	0	0	0	0	0	0	0	0	0	0	0	0	0	0	0	0	0	0	0	0	2113	3553	4177	4047	3610	4945	5606	6086	5520	5085	6159	6730	7745	8269	7485	8116	8152	10759	13159	14735	17807	19442	23107	23324	30156	31556	37050	43810
MSS18	241139	278319	306147	326447	337103	333766	331720	313481	307678	295186	308083	275939	268375	258906	258221	253383	251584	246534	250124	240405	225840	208144	180603	172207	161031	171654	162785	166483	151622	129458	131038	137570	147481	148141	133308	124298	114177	108282	92944	90027	115298	111381	93660	98141	79750	97960	60579	39970	6339
MSS2	1164152	1130150	1114858	1099767	1094044	1100314	1063333	997138	939938	858032	794228	687945	661058	626172	587317	540954	528009	519907	543775	554022	567571	583635	597738	606179	576995	563105	533041	552375	555180	590697	566257	583429	598747	627641	659911	692381	718658	756222	798088	863583	903000	935034	934253	941816	943141	978194	1007016	1067537	1072424
MSS51	9084428	8837234	8612335	8725004	8896878	9176762	9254814	8904349	8267228	7484658	6757952	5994793	5459399	5087257	4790861	4491130	4221946	4022793	3834287	3666917	3465612	3182463	3002260	2762871	2643445	2410842	2205593	2073270	1899493	1820935	1663209	1559615	1482587	1424989	1381344	1351686	1346595	1376916	1431460	1494223	1556785	1609179	1693246	1718986	1746844	1720269	1679428	1653414	1608187
MTC3	3181593	3407537	3679667	3726744	3730968	3816110	3958597	3986216	3799769	3477523	3169495	2885935	2696519	2554931	2492242	2360739	2155159	1965773	1738239	1707840	1619500	1617329	1629350	1593849	1510587	1420509	1334359	1304538	1242420	1170034	1090814	1003070	970302	880024	798339	787623	769198	798510	773441	774573	746510	724625	711424	661074	659654	600855	610969	538920	507601
MTF1	82957	77744	90390	126861	103219	107256	91321	79099	59455	58803	85195	68161	76404	88598	55281	64152	38806	58276	69079	109335	68417	52884	41420	47201	69538	88459	133777	111674	147269	125264	159414	98775	104392	77176	86559	57198	39887	25254	28526	69184	76103	79099	38624	31306	10413	17241	31073	48725	17968
MTF2	26423	29861	27119	51001	68434	96887	55685	41786	28939	35620	24281	24866	37845	72206	68182	65124	45658	29952	33207	20220	18269	17301	18921	29338	29065	40859	30071	41832	35454	28937	16547	10379	8719	9501	9612	0	0	0	0	0	0	15947	13067	35766	13717	14964	0	0	0
MTG1	15806	6620	3190	4539	6084	25893	48763	76205	74169	69597	70492	77069	98167	59289	75198	49856	35267	21197	6109	2782	406	2920	2176	964	0	0	0	0	0	0	0	0	0	0	0	0	0	0	0	0	0	0	0	0	0	0	0	0	0
MTG2	9205	16879	21801	33134	29910	39685	30552	33504	25133	19873	14646	5087	6074	4892	4897	2225	1536	0	0	0	0	0	0	0	0	0	0	0	0	0	0	0	0	0	0	0	0	0	0	0	0	0	0	0	0	0	0	0	0
MTM1	4275760	4089932	4151323	4074534	4244579	4146868	4089046	3902185	3665563	3428315	3167876	2962525	2731526	2509047	2365249	2235899	2207552	2090480	2052430	1965643	1967607	1877008	1777747	1707092	1527872	1396832	1265836	1206823	1066025	982344	823889	782870	683420	636839	591602	593233	592949	588558	505128	451823	297593	334127	308808	228534	206586	122745	86316	119822	42216
MTO1	158235	140553	136136	125198	123368	114510	114385	102068	100964	95821	88252	64366	55822	55399	51380	36245	23364	9807	8244	4696	3925	2403	3043	935	641	0	0	0	0	0	0	0	0	0	0	0	0	0	0	0	0	1092	1057	5326	2231	3719	5428	6656	3344
MTQ1	0	0	914	1116	1654	1272	1017	0	0	0	0	0	0	0	0	0	0	0	0	0	0	0	0	0	0	0	0	0	0	0	0	0	0	0	0	0	0	0	0	0	0	0	0	0	0	0	0	0	0
SLM3	678	0	548	4976	6579	8723	5319	2995	1119	2066	1919	0	0	633	2	291	0	0	0	0	0	0	0	0	0	0	0	0	0	0	0	0	0	0	0	0	0	0	0	0	0	0	0	0	0	0	0	0	0
MYO4	1345	938	1137	1202	1615	1707	1931	2416	2775	3944	5714	6179	7387	8794	11424	17021	23020	40903	43146	82618	83651	108206	95650	67527	35644	20685	6044	3371	109	184	0	0	0	477	728	1149	699	465	0	0	0	0	0	0	0	0	0	0	0
MZM1	365849	294120	278183	291396	307733	307273	292058	227733	165135	126768	123235	80475	64249	29857	3055	4263	0	0	0	0	0	0	0	0	0	0	0	0	0	0	0	0	0	0	0	0	0	0	0	0	0	0	0	0	0	0	0	0	0
ARG2	0	0	414	13162	17815	37558	39359	51793	40168	41561	28102	15023	4582	2552	8193	15532	30056	23252	13942	3036	0	0	0	0	0	0	0	2438	6348	13884	6102	3147	0	0	0	53	0	0	0	0	0	0	0	1698	741	0	0	561	0
NAM9	3081302	3162664	3441207	3814164	4683074	5672036	7323182	9272825	11806913	14771386	16333437	17407366	17298133	18203925	18158090	18407119	18724468	19617892	20759123	20801705	20584459	19500062	18141295	15971965	13325928	10580901	8669764	7407770	6442506	5826255	5263979	5059625	4756590	4652786	4357563	4178803	4027041	4022067	4066747	3998996	3882161	3553138	3357752	3174800	3031767	3007023	2888991	2847709	2703717
NAT1	3096	4060	2182	1678	0	0	0	0	0	1844	2514	4436	3453	3691	4509	2478	1656	0	0	0	0	0	0	0	0	0	0	0	0	0	0	1799	2551	5031	2499	1553	0	0	0	0	5059	9388	19967	12079	9520	8080	4014	3058	0
NAT2	4851888	4879393	5016981	5313207	5546593	5742028	5841835	5856529	5746085	5789889	5609869	5327882	4997082	4818148	4729250	4576542	4473470	4249795	4141105	3956576	3813385	3694830	3705316	3680500	3663753	3500111	3240128	2996293	2732377	2573070	2360479	2216437	2036139	1937776	1800639	1730441	1633366	1554649	1530005	1461776	1389174	1253577	1166454	1074619	1049452	976742	927590	840760	794197
NCA2	423351	428592	443323	492720	544766	576997	588665	584471	572802	612796	605449	609160	579125	564721	521243	536315	571520	615447	679199	694042	722977	757733	797593	850371	877852	890943	918620	916630	911497	908321	910572	955333	999590	1085261	1183575	1317725	1448895	1606097	1747692	1867568	1991794	2022329	2070180	2091676	2137969	2202746	2233721	2326236	2314708
CBR1	1123758	1145876	1136685	1143986	1144187	1160720	1156595	1153514	1127592	1109514	1065620	1010007	950463	898672	881886	853464	871762	886485	906332	911988	911795	940551	982505	1030270	1043859	1019455	1015406	1029051	1026053	1025682	954194	927385	905886	899986	899544	896355	904724	937855	967733	1027264	1055755	1085690	1103831	1092359	1104671	1105146	1106125	1108909	1088800
NCE101	678867	684853	748036	874880	991764	1056158	1059633	1007934	927785	887473	752662	672669	587507	574960	558419	568687	527852	505971	449685	411200	365556	340776	330279	350111	427118	471040	520332	420533	340915	252293	231628	226338	208517	196447	173960	166539	171872	172946	162907	137396	135493	123575	123845	119369	104907	116238	102534	109533	73553
NCE102	12769318	13621048	13269828	13207130	12463080	11673934	10663238	9436609	8629665	7520588	7323063	7010415	6711924	6451577	6111022	5868509	5927592	5779649	6047146	5838862	5678302	5526133	5353016	5397511	5439641	5355595	5152997	4881180	4579443	4411207	4095105	4163887	4260580	4316805	4467198	4496533	4551978	4534840	4598995	4723341	4597968	4627029	4606352	4768815	4780663	4883708	4774733	4861165	4799095
NCP1	98257	131612	188000	256060	285002	308555	379898	403639	510333	513098	646079	539825	411961	327424	256093	280370	231961	197053	188760	164650	162669	165917	172958	188064	175376	164483	147923	137974	121604	114576	129063	114544	118171	98547	93801	103018	113228	114812	91638	74966	68276	50356	44124	24559	14682	20902	15211	25643	0
NDE1	347417568	351718649	345400200	357107087	366792537	377368561	384653644	389693385	386818021	389464709	367802220	349949831	329982764	330275053	325193515	323130997	313899376	320893230	326010576	333940219	334886662	339611482	353818438	359074763	354436979	331109696	301476173	291977230	275465229	262155695	229740123	211858260	196088455	193969714	182847540	174589372	163765182	150835445	141140416	128198064	121938748	110389098	101038063	92202696	87760902	82155749	79837034	75546442	71691871
NDI1	37106774	35218526	33276075	31047846	29543625	27100197	25050995	23213264	21377543	20028099	17716321	16314827	14871839	14537793	14022423	13700558	13785462	14205278	15151627	16150898	17438725	19074793	21271630	23291512	24464871	24734836	24932775	25857654	26353595	26781048	27080671	28562537	30540125	33559249	36825165	40440091	43748988	46966734	50339151	51822024	54242108	56459504	59675135	65920078	76007611	87018611	97390862	102549022	99477307
YNK1	0	1748	2105	3630	144	4729	16919	27134	37120	30638	23593	12272	9138	9679	14497	12993	15927	9015	5056	0	0	0	0	0	261	1075	0	1475	3710	8770	4873	0	0	0	0	0	0	0	570	1404	0	524	1526	0	0	0	0	0	0
YKL162C	11646	18189	22428	22885	22313	17795	16014	12054	12142	10253	6909	4188	3238	2833	893	0	111	0	0	0	0	0	0	0	0	0	0	0	0	0	0	0	0	0	0	0	0	0	0	0	0	0	0	0	0	0	0	0	0
NFS1	4314593	3855494	3329947	2877060	2737009	2690187	2660879	2721553	2782777	2918000	2967124	3097672	3160881	3348965	3370272	3496647	3488396	3529374	3512882	3489608	3516837	3584663	3603499	3676062	3645732	3701546	3736265	3841152	3897069	4103232	4196651	4457597	4538016	4778324	4904202	5080432	5144101	5279122	5462449	5639234	5701577	5520610	5544247	5603933	5917116	5948721	6098633	6032676	5921411
NFU1	305032	277458	254142	225597	214792	205964	202244	186515	171114	140757	130205	115575	109943	95453	83740	80358	77148	72241	71287	62374	55633	37105	35050	26298	27244	14661	10803	7479	5543	7131	6400	3338	1684	0	0	0	0	0	0	0	0	0	0	0	0	0	0	0	0
NGL1	201055	224640	155437	115383	83643	82419	97150	90757	67432	43290	21446	10199	8795	11476	678	5660	7475	5296	2897	0	0	0	0	0	0	0	0	0	0	0	0	0	0	0	0	0	0	0	0	0	0	0	0	0	0	0	0	0	0
NIF3	4748722	4792108	5015300	5270656	5573057	5963183	6533606	6971504	7504681	7510442	8035312	8242746	8812011	9358914	9605788	10030126	10177518	10668727	11392694	11807478	12256488	12171487	11944647	11698998	11228600	11032585	10902977	10945745	10879011	11122228	11214168	11236528	11267118	11649762	12265268	13204811	14101749	14980972	15856415	17329066	18144873	19383974	20262364	21101073	21260480	21349693	20592538	20808164	20075518
NIT3	33297	27371	27994	28647	27842	29441	31211	28447	27618	23385	20745	16790	18227	21699	22729	23153	23969	25433	25788	27495	25515	24125	22850	26077	27087	28702	27989	29290	28734	29126	29873	30634	32203	33721	33328	33783	32716	32010	33541	33454	34661	32279	31241	31165	30305	29302	27539	25120	18667
NNR1	21391	26208	52104	22125	10407	0	0	0	0	0	0	0	0	0	0	0	0	0	0	0	0	0	0	0	0	0	0	0	0	0	0	0	0	0	0	0	0	0	0	0	0	0	0	0	0	0	0	0	0
NUC1	4029134	4134672	4399741	4642975	4853626	4918526	4942544	4850968	4718199	4680642	4603930	4522497	4316529	4303003	4350085	4476312	4531088	4510547	4578885	4613241	4687490	4738306	4893788	4985369	5053004	5051438	4909406	4873051	4643180	4617944	4452722	4450824	4356089	4360170	4412732	4557835	4715619	4926021	5161233	5275708	5275572	5112598	4981819	4903784	4801154	4687144	4469991	4304315	4105528
NUD1	2245739	2535593	3008246	2343156	2556844	3296786	4839933	5816641	5249152	8651071	8794918	9310000	8509809	8543669	9044309	8679197	7822110	6373547	5004911	3900537	5437360	5949899	7822475	7038287	6898430	6538123	5074033	6056327	4788365	6188288	6705608	7993385	9678287	10321457	8879443	5122228	4294407	4902604	9560806	10382036	13384588	9978085	10804875	8165542	7810942	8823708	10890557	10249024	9273858
NUM1	77072	67855	42765	16384	10015	9619	11107	11000	10384	10532	10276	9997	10225	11013	11134	9780	7633	5159	2657	3460	3822	7766	6816	6931	7337	6549	7945	8498	7952	8633	10521	11854	12244	13204	12954	14674	15836	18726	20582	23040	24166	26064	27808	28330	29005	30271	32635	34123	33934
OAC1	7132098	7271074	7225429	7226056	7252580	7248261	7207343	6983122	6582444	6082414	5588344	5175804	4803817	4584107	4410608	4260321	4113187	3923118	3795191	3579851	3447815	3257217	3103222	2922700	2699226	2470143	2218924	2114963	1934472	1859610	1612936	1462388	1296451	1217747	1129041	1076917	1018267	975819	937004	915127	904954	850712	832252	793735	771800	759100	715600	698986	653608
ODC1	46778067	49418849	50810681	53445200	54356235	53014860	51107294	49516112	46554896	46174272	42475933	39407572	35431923	33043070	31170567	29513151	28516728	28153699	28678143	29000937	28786426	28585740	27907551	26768766	24950863	22377609	20153340	18838813	17496326	16246594	13976518	12399972	11230565	10840349	10207376	9771592	9435176	9197093	9138401	8708605	8345672	8032927	7926260	7853748	8095779	8365060	8438892	8339055	8042309
ODC2	5200107	5302435	5308061	5272974	5395975	5382097	5517241	5241664	5105638	4772701	4546415	4251617	3965719	3835051	3588686	3357332	3212163	3051660	2998573	2893211	2815848	2681249	2554588	2444425	2262497	2115286	2003909	1981949	1865621	1741706	1580050	1450419	1330664	1217975	1115425	1059964	1027161	1053940	1053895	1035040	1003299	1004282	1016563	989693	943076	916740	876858	891361	843884
KGD1	6164147	5574462	5373584	5226095	5579182	6063344	6932673	8069301	9704591	12127660	14805485	18216961	21578885	28839079	39812448	62415842	100086676	176329399	283775705	402819510	478629812	464055767	383404174	264496775	165187923	93330847	47802818	26159552	15314944	13594507	10546621	9020760	7287326	6403213	5692253	4871727	4640517	4422858	4669503	4581666	4420336	4071677	3846963	3763294	3557666	3487477	3281102	3168978	2844562
KGD2	24566834	24368707	25360010	28010450	32499089	39042890	47681849	57264470	72599549	93503510	115950160	137828501	160033619	205982096	262737628	370608317	536946121	917937258	1592294410	2566030730	3511888149	4030972151	3926080602	3233944897	2279843103	1422213396	732692654	389831160	205726908	151518360	98420802	72267777	51917627	41484342	34735912	27021463	23765139	20710154	21522895	20981890	19769162	16961956	14775426	13196171	11669401	10449139	9414123	7935318	6259978
LAT1	2270431457	1867812442	1086568632	450372319	186846397	91495582	61640860	44820748	33482358	26174735	20057512	16304401	13742840	13014270	12982835	13667693	14217727	14448611	14370951	13377844	11803218	9755164	7899419	6462424	5464464	4693058	4212727	3992270	3943856	3915249	3625265	3400561	3221055	3022927	2732755	2382276	2078478	1898853	1839772	1790765	1725282	1590092	1486461	1396829	1376819	1331352	1317288	1324039	1292505
PDA1	2504626285	2148769839	1307214114	596784735	261820441	138947680	100060531	77233127	62754682	52652775	41585387	34576130	30225320	30023442	29885267	30763421	31106616	31379677	30786034	28964783	26763139	23754929	21112328	18443682	16538871	15373197	14687586	14713981	14681855	14706290	14006045	13461522	13124593	13294742	13306921	13605151	13888621	14251894	14641168	14750626	14674363	14120836	13880188	13755615	13689963	13739169	13734209	13764999	13479280
PDB1	2623328779	2107831948	1188541940	498211146	224668999	123567264	86776239	65840807	51495486	43628670	35335818	29491842	25969829	25757155	26395611	27643721	28387688	28572999	28560733	27275054	25034134	22084229	19524305	17762531	16245693	14777201	13819065	13594142	13366310	13056545	11912820	11620115	11450071	11585534	11298965	11258263	11273399	11518174	11598234	11933604	12385830	12353655	12227936	11766466	11663406	11672396	11577494	11734455	11955931
PDX1	234730514	190180605	113529800	46960437	20497035	10812576	7528295	5716686	4352036	3506033	2933330	2619999	2364683	2238445	2246944	2213084	2111464	1925766	1811996	1535122	1304479	1099840	1048229	1017129	1038914	1030869	1116195	1100684	1177148	1121790	1115394	1076455	1048354	1002627	954628	982652	983628	1011042	970889	954477	988259	1004511	1004842	1010276	1023527	1086118	1133530	1129721	1037047
OM14	7689160	8454127	8688714	8560413	8433549	8503938	8512875	8101018	7323076	7276763	7000954	6635993	6055387	5073150	4638937	4194377	4616157	4613430	5184661	5458189	5547280	5686873	5973841	6138264	6303596	5973381	6073009	6025257	5691606	4965368	4284237	4114644	4298870	4316471	4558789	4750588	4977647	5227549	5069569	4729465	4636984	4568359	4347427	4400731	4704490	5212832	5362434	5196454	4248337
OM45	4568885	4530708	4675439	5004038	5166242	5366361	5369222	5269259	4954252	4688880	4535490	4255176	4002173	3779708	3533779	3341731	3181623	3053616	2900428	2772088	2521455	2459226	2403958	2435479	2519328	2505959	2434759	2374615	2232856	2186011	2036852	1942819	1917411	1817582	1737070	1710081	1644504	1619076	1520523	1493287	1449435	1414409	1401062	1333365	1268629	1173610	1121963	1028044	986325
OMA1	1801385	1826041	1874191	1906761	1954031	1953043	1968197	1916870	1891937	1846320	1854534	1819825	1855242	1943604	1938078	2007183	2025670	2058099	2113460	2189523	2299958	2482944	2804777	3145083	3424386	3561418	3524167	3590128	3595044	3726519	3552588	3452258	3321198	3395107	3392355	3502413	3487166	3567829	3543858	3584631	3615121	3634551	3685621	3711070	3841592	3809386	3822661	3628635	3428352
OMS1	2778323	2904555	3002466	3166880	3320881	3437709	3566180	3591004	3614249	3582536	3466084	3266784	3054064	2978224	2829236	2736439	2686815	2652666	2670729	2608388	2578045	2541999	2550838	2556276	2537092	2423079	2264596	2165817	2062578	2027558	1921784	1884456	1811227	1762911	1696615	1665300	1673252	1680680	1721232	1748560	1759105	1740005	1717980	1729242	1804619	1874817	1959166	1998687	2024532
ORT1	6705092	7000749	7193931	7334606	7535043	7636511	7810882	7715397	7392635	7007435	6584330	6262563	5637495	5238874	4813720	4432956	4281200	4131854	4077399	3982849	3763436	3415205	3146886	3015384	2841661	2637423	2344376	2207607	1957417	1795329	1535415	1360052	1192981	1098294	976028	874300	821344	756211	719708	540144	532546	415655	445242	399141	319584	342062	262103	302873	162045
OSM1	164289	150844	157331	164082	166137	172577	181971	173725	161076	145109	139870	132888	133200	114733	112216	106754	118778	119112	125930	116838	110664	104080	107734	105586	108370	101554	95345	93415	91462	98599	96172	95424	92360	95347	89215	92388	92593	100641	97349	98711	92371	88612	83239	91938	87398	88959	87487	92391	80161
OXA1	2571765	2531660	2477016	2487017	2489284	2492501	2501684	2397294	2296499	2102375	2049029	1927533	1863140	1837172	1777357	1760968	1710322	1700142	1741241	1775041	1828990	1799870	1794343	1782528	1811218	1797890	1759349	1711872	1674654	1666565	1666137	1696388	1740451	1777727	1828623	1909380	1966952	2047073	2170589	2287422	2368707	2478021	2602764	2752796	3023039	3187783	3446133	3489267	3777362
OYE2	0	0	0	0	0	0	0	0	0	0	0	0	0	0	0	0	0	0	0	0	0	0	0	0	0	0	0	0	0	0	0	0	0	0	0	0	0	0	0	0	0	0	0	0	0	0	0	0	0
PAD1	188925	198602	193929	198367	214749	225920	222385	219850	204536	206298	217153	206732	194364	180169	169950	168754	170212	170243	158753	161586	147856	136657	108268	112568	96386	101120	87081	90543	84306	94919	92217	93744	90955	97076	94129	97159	90990	105068	106319	123703	111292	114641	105043	101075	88116	112449	106396	112313	79778
PAM17	17427944	17126580	16693143	17609590	17967114	18432195	18001717	17596386	16762131	15982378	14925319	14351737	13283477	13040549	12246973	11756692	11141009	11101680	11123767	10904851	10449076	9874221	9694112	9570974	9226469	8367952	7300188	6658662	6091034	5664986	5165935	4767850	4468687	4235875	3842931	3488977	3135713	2903443	2865861	2627572	2430484	2201532	2147590	2027209	2035441	1900934	1921968	1791499	1752668
ECM31	1264338	1163289	1049996	948463	899660	943470	1009938	1049775	1066619	1094492	1156519	1204172	1260232	1323174	1336534	1387471	1415466	1435291	1449161	1427180	1453864	1486843	1521065	1524364	1463626	1438421	1413385	1402371	1449774	1427860	1456046	1424967	1416519	1441888	1479268	1543969	1549120	1592914	1612558	1654889	1626192	1619109	1655448	1716250	1762831	1734430	1646102	1578515	1493581
PAN5	0	0	0	0	0	0	0	0	0	0	0	0	0	0	0	0	0	0	0	0	0	0	0	0	0	0	0	0	0	0	0	0	0	0	0	0	0	0	0	0	0	0	0	0	0	0	0	0	0
PBP1	6749	9572	9570	7353	6653	5882	7733	7017	5981	6079	6633	6699	6825	7316	6554	7832	8170	8629	8256	6903	2806	916	1180	1766	4421	3828	6641	7171	9606	10683	12866	9049	4730	3467	2867	4459	4766	4684	5271	5669	5861	6134	6060	6219	6273	5259	3719	3507	2886
PCP1	1337284	1325993	1328682	1243784	1282853	1305388	1420904	1380756	1429301	1363400	1525913	1493785	1414153	1356601	1280118	1272974	1293771	1262870	1274163	1249510	1304513	1335823	1377580	1411884	1416898	1443149	1557125	1708029	1764164	1716606	1678993	1749994	1739740	1758570	1729434	1646403	1539032	1437833	1396906	1388185	1338287	1252172	1261761	1239917	1257385	1153428	1208812	1178519	1196683
PKP1	481971	463417	401574	358344	336349	344790	344794	347519	335410	341910	339777	340578	339660	360931	334370	318682	310836	303647	286737	247058	258982	240179	251669	258212	265009	266821	252875	239599	242477	242384	251485	214874	209962	182206	214493	223350	254004	299327	334243	374897	391407	386555	401912	397070	405391	403818	401400	323734	149968
PKP2	175616	161012	113819	85596	86131	137895	201684	255388	176392	245023	285876	375590	381921	365801	331237	267746	198830	159095	185412	235449	253380	242557	179132	161188	117093	127789	102269	101329	93775	115132	154455	204595	212503	133261	116536	88244	100931	111211	132128	151808	136229	138867	133450	146618	136383	155269	152087	187304	329593
PTC5	73898	52999	24060	17240	10872	17589	19889	19230	15713	17761	24677	30897	21249	13133	6582	6332	5154	6219	5505	6003	9089	4666	4380	1412	440	0	0	1573	3751	4368	2192	0	0	0	0	0	0	0	0	0	0	0	0	0	0	0	0	0	0
PDR5	854325	809778	782313	757596	725722	690646	646471	592552	527909	460301	418161	377216	342618	313153	280512	256586	252608	241298	245894	225656	215806	197331	185519	170847	158429	152284	147148	144018	135164	133416	125214	126680	120945	119937	117352	114723	116725	116220	122373	125223	125668	121286	119356	122161	123703	118994	112742	100313	85103
PET20	0	0	0	0	0	0	0	0	0	0	0	0	0	0	0	0	0	0	0	0	0	0	0	0	0	0	0	0	0	0	0	0	0	0	0	0	0	0	0	0	0	0	0	0	0	0	0	0	0
PET54	4755631	4073235	2965116	2010564	1618157	1576089	1855048	2224262	3030336	3982039	5188014	5680120	5326712	4302767	3216115	2491810	2186885	2018582	1948529	1809137	1695193	1603696	1478590	1364354	1231612	1143161	1113987	1092957	1093009	1069860	1031508	989416	982857	965296	918521	924829	937215	1001541	1024444	1030428	1016101	1012508	1005955	1000746	977174	969951	911644	863665	754857
PET8	3027820	3070605	3001173	3125798	3221664	3302456	3337239	3283257	3162570	3070323	2960400	2822809	2577086	2351940	2105327	1974348	1903411	1850894	1860530	1822670	1768669	1675270	1595280	1516174	1432896	1297735	1137387	1035994	926622	867343	727142	618848	544270	524080	489878	470207	410765	395380	373909	371097	327257	301893	275542	270292	257046	263384	243614	232424	181442
PFK1	4555	4869	7397	4900	1351	0	0	3078	4450	16009	7742	5075	0	0	0	0	8793	8402	14855	10390	10458	12197	6524	4053	0	2284	5384	12916	12663	17988	21916	13702	17458	30613	42703	42664	40036	41122	37525	35278	57503	77358	109484	143889	204590	263349	334801	399960	457215
PFK2	31455	41684	53985	65211	70472	71819	70047	66658	66446	67767	64554	60504	57051	55438	50487	49685	48228	50657	51013	48620	43814	42059	42153	39303	33354	30422	30779	29247	30016	27343	30150	30453	31815	33156	35883	37784	40478	42474	46946	55817	67599	84761	111836	147714	194202	248219	299744	360624	411853
PGC1	68167	66671	55857	59434	62425	70013	62797	64614	60964	61245	66533	67965	62734	58433	52493	45749	47211	46778	36478	33716	33666	44283	30356	32566	37684	49019	47747	46111	45856	38362	42903	38287	47827	49092	50046	45042	45628	48493	54632	50616	49945	52215	59517	56222	44611	34153	23263	29281	20872
PGK1	11066	17687	31301	42697	48308	48031	48647	47363	43820	47780	40464	30310	18096	12295	8363	5799	5608	3532	6402	6201	5651	7274	3317	602	0	68	0	318	0	0	0	0	0	0	0	0	0	0	0	0	0	0	0	0	0	0	0	0	0
PGS1	123072	138561	134203	139375	135736	132255	127210	122945	115460	115167	102772	94193	82776	65835	54599	46406	48930	39946	42281	35377	38065	36039	23660	15016	11149	9865	12469	12670	12155	11404	13744	12521	14109	10876	8438	5657	5583	4643	514	2773	1680	1172	0	831	0	2028	3938	8603	8403
PHB1	44599390	43134815	42914339	42447310	43630203	42154685	42658653	42537156	44249154	49911843	55760144	64677036	73514192	90563214	110956083	137048442	158260597	175005543	191880518	207103375	232354372	275813671	344321188	432314384	496268447	539959462	556991142	590972540	565374122	524942862	432379777	382514807	334846362	314199648	282188302	255385466	226372846	203590728	188789106	185891537	188551434	188675058	183210086	182157197	182191552	192467105	199894444	201659751	199195993
PHB2	33760348	33508185	32710660	33445138	33027596	32666721	32478947	33149971	34910747	38872243	43719787	49904023	58425167	74869939	93498606	113171685	123470080	135677463	144906560	158757046	175868350	208392837	261528481	321592488	373930420	410534922	420261451	443328105	426832646	408533005	342436757	300487491	261090248	242286851	216084526	193950437	176408626	160176916	156417885	150632214	157190188	152171029	151757884	150001639	154491949	154955817	154923924	150999972	147252938
SND3	2081868	2074739	1993031	1979368	1922801	1982151	1970200	1917017	1792400	1674021	1605742	1550199	1498745	1474424	1387789	1330444	1248870	1219491	1183972	1177733	1151927	1123262	1137394	1151293	1194026	1162807	1127798	1079981	1056956	1038229	1017191	1011883	1014930	1030924	1018032	981524	978314	976187	1008170	1020377	1008514	980976	967782	943908	954045	923378	895633	847573	823094
PHO91	140313	127395	123243	100582	81749	78056	79010	75458	70861	69687	61538	52752	48043	38538	46161	53132	57755	63028	66414	67719	64232	62294	63521	67075	65179	71275	70109	74528	71104	73324	82502	90350	102056	106590	106731	114003	116072	123625	124888	130762	133141	136378	132460	129284	130105	140683	145870	154122	137717
MCO14	94764	73011	38930	9691	3422	1748	374	0	0	0	6130	372	3029	1300	0	0	0	0	0	0	0	0	0	0	0	0	0	0	0	0	0	0	0	0	0	0	0	0	0	0	0	0	0	0	0	0	0	0	0
PIC2	14428462	15285446	15782248	16209315	16414046	15836471	15623769	14893620	14098243	13330896	12301487	11299875	9880657	8824327	7949126	7546381	7398241	7250942	7117455	6671773	6337471	5948383	5773759	5516517	5094420	4615204	4075828	3743267	3320208	2968328	2598574	2375365	2254273	2079585	1939653	1738116	1644187	1500681	1478303	1395356	1410453	1327204	1283895	1216807	1219548	1239522	1268288	1247128	1169704
PIF1	7947	9387	10667	11146	11684	10829	9169	8981	7937	10186	7434	6226	5418	5118	6557	6675	7377	6371	6281	3411	1464	889	1645	3628	4146	6118	6709	7152	6909	6128	6308	4353	5236	7168	8140	9932	9285	12164	12728	13869	13468	12925	12050	11784	11459	9509	7962	10323	9957
PIL1	794836	729071	712997	753309	839774	927070	1002373	1026559	1085740	1154104	1245474	1292265	1312762	1364132	1404772	1470613	1549362	1598526	1717317	1725694	1838291	1845641	1948741	1997449	1981483	1949727	1877010	1890973	1844528	1869554	1904748	1973898	1980381	1984394	2006599	2053688	2222782	2307771	2427951	2492012	2525933	2478944	2406491	2296557	2230507	2219559	2187798	2228074	2154588
PIS1	715837	709701	665967	661860	620454	632047	611044	593698	543536	536516	491858	511130	495080	499143	475449	472268	452046	437579	429611	431104	415469	405298	388192	374662	368307	365163	365519	392478	350897	309920	317331	346559	336354	343087	313440	320704	311280	316813	321077	307964	301742	296938	300232	304292	304651	295727	281144	269590	202985
PMA1	322382063	313449961	298973668	289510043	276552853	254443690	239767249	221186814	203688608	189481584	168957392	152374697	136355211	130937929	126152373	124751226	125060277	126980397	133454693	136485361	140994424	142908819	147503021	150761197	148512847	140936941	133224825	133282200	126885923	123130875	106098107	98421957	87828659	83795924	75198583	66910214	59273291	53146924	49116733	44994054	41831811	38464609	36430234	34424093	33545908	32249184	31388116	30332922	31286969
GPM1	12398	11856	5274	15943	5058	1325	8973	3933	0	15681	14566	9981	6793	0	0	0	0	0	0	0	0	0	0	0	0	0	0	0	0	0	0	0	0	0	0	0	0	0	0	0	0	0	0	0	0	0	0	0	0
OCT1	106509	119976	129985	147413	150376	145550	143044	135375	129153	125941	107975	97080	84236	78750	67726	61373	49002	38259	38910	28705	19156	26388	28394	45594	31935	34890	26559	29310	18816	14541	5471	7855	6700	6335	5353	4294	3808	1986	0	1103	2358	0	0	0	0	0	921	0	0
PNT1	1574979	1481540	1388356	1302791	1270774	1240993	1214163	1166270	1091365	1027668	946379	870321	790766	741540	694021	658237	657345	642940	644540	635313	626401	643441	640805	653292	640900	638301	636354	649351	644577	629778	636302	641836	658739	674728	688369	713549	746199	809239	905529	995909	1021848	1051789	1085918	1140425	1192018	1244868	1263813	1319245	1376889
POM152	473519	460449	470818	509901	542577	561831	587154	596191	613783	638657	674853	691569	709753	735949	747098	765106	781731	799296	836941	852638	875018	897646	913852	914919	913514	907280	918530	931545	943784	966894	967242	961325	957884	959552	976200	993615	1037116	1055686	1094714	1120376	1139756	1123509	1116736	1128746	1148360	1149287	1143021	1132503	1081417
POS5	541414	551640	515349	625830	645204	612548	594795	590889	575246	605622	575839	588633	543028	523488	452552	460784	505124	529428	570480	575121	587041	620293	650337	687453	688537	696682	704246	691753	692687	670476	676324	715733	710218	705702	669199	667334	659264	662881	637418	633095	562812	533819	493216	528449	516602	544662	518306	519667	391364
PTC7	207454	207661	207005	202659	195413	189717	170320	161220	146497	144080	130142	110493	95673	87202	67407	46022	40290	42865	53121	45347	35180	23304	33355	30671	30200	15652	11828	16648	12484	13507	5890	4240	1196	831	0	820	454	0	0	0	1957	2139	5951	4373	4867	1920	2755	0	0
HEM14	622007	605606	597397	585428	570935	533229	513689	469771	420068	379987	333797	293933	253841	208100	183050	179449	196833	192758	188253	172072	181234	196852	230892	240189	257211	263738	279717	293801	301958	301858	295949	291111	285581	292906	294626	304358	319683	336042	356057	365997	394350	397709	426197	457682	508433	561308	626419	717903	852922
PPT2	123562	126885	128356	117825	118129	108624	119249	120067	113809	123994	116151	118817	113189	114196	108866	105555	75760	55638	48903	52747	58724	52541	50104	40906	44915	35163	34903	35302	38191	32900	31087	24045	33973	27509	29938	24177	32047	36746	40759	34729	23628	10100	6717	8750	7816	9906	5915	6233	0
PRO2	5595	6705	13373	14046	21078	20025	23578	22511	24123	27634	35688	35185	32913	24219	16203	13270	16419	21780	28455	29051	26222	22590	20100	19881	18212	15366	12323	12843	11318	10904	10629	11886	12646	13400	14490	16391	19273	22476	25747	25873	20948	20233	17397	19610	13979	13100	9604	9241	5753
PRP43	0	0	0	0	0	0	0	0	0	39	134	0	42	0	872	1097	1365	1010	974	458	0	0	0	0	0	0	0	0	770	1282	1592	1026	760	0	0	0	0	0	0	0	0	0	0	0	0	0	0	0	0
PDH1	25170517	24841631	23675432	23290306	23390230	23706668	24604274	25109774	25933626	26266948	26017946	25289150	24644434	24417531	23800774	23177459	22340287	21770367	21258938	20769819	20344793	19772617	18863446	17262051	15090871	13075414	11584256	11051988	10502601	10401881	9810090	9257288	8645463	8381036	8077879	8241080	8521079	9162702	9605506	9643140	9475902	8968847	8778949	8424025	8169340	7783647	7609742	7473111	7399371
PRD1	11823	13935	8457	19258	16170	15433	21695	21587	22601	22773	22435	28834	8966	2757	0	0	0	0	0	0	0	0	0	0	0	875	3747	18669	26687	27343	8220	5087	0	0	0	4860	2657	15436	2881	20050	5986	0	0	0	0	7203	30684	34076	43497
PRX1	6749181	6334785	6389318	6244425	6339101	6232624	5994131	5504157	5003931	4460909	4122951	3781301	3487196	3299057	3128799	2995344	2821734	2600498	2479485	2334676	2288395	2199124	2088114	2040089	1954948	1861518	1769984	1672306	1568498	1450304	1357361	1304570	1220586	1140158	1031075	964661	930904	921416	884818	848843	778036	728210	697524	685866	676349	655111	610360	585885	547304
SCL1	0	0	0	0	0	1891	4763	9352	4200	5397	5601	4750	9697	5943	2724	0	0	0	5053	7543	19683	9519	5895	0	0	0	10528	22926	55018	30790	16173	6402	8694	17864	12022	11377	11272	4262	3086	0	0	0	0	0	0	0	0	0	0
PRE6	0	0	0	0	0	0	0	0	0	0	0	0	0	0	0	0	0	0	14527	38919	102633	117706	100816	37451	11693	0	0	0	0	0	0	0	0	0	0	0	0	0	0	0	0	0	0	0	0	0	0	0	0
PSD1	2269384	2257930	2280179	2408386	2539538	2684722	2783340	2863342	2887970	2841700	2915726	2942066	2947599	2975942	2927256	2972049	2974670	3011072	2980881	3020717	3037230	3056486	3017495	3058336	3039136	3008904	2791456	2682925	2538901	2484331	2309735	2194691	2076831	1966944	1867505	1777432	1692419	1627864	1569382	1478722	1394436	1280407	1231858	1152048	1107337	1026980	996900	1017569	1054272
PSK2	2498	2591	2358	2473	2202	2357	2594	2314	2060	1538	798	147	160	111	71	0	0	0	0	0	0	0	0	0	0	0	0	0	0	0	0	0	0	0	0	0	0	0	0	0	0	0	0	0	0	0	0	0	0
CHO1	230855	230106	252915	260391	263181	270328	238336	238236	213492	218696	190088	169575	152708	133501	114074	102241	100122	116693	121938	129602	116204	122338	119641	130910	124002	118139	105544	100270	96065	87884	76368	74069	72275	75071	73819	82985	80154	79932	73956	74069	75059	72494	70736	71634	71533	81914	75024	68994	58895
PST2	27428822	27777464	28661492	29467634	29515816	28694255	27280286	24974664	22314397	20193836	19567883	18769307	17709476	16903463	15942741	15347449	14895857	14206197	13963103	13222988	13040224	12816352	13023625	13384943	13474630	12867827	12795093	12429907	12193250	11289287	10279291	9539138	9293714	9525170	9539361	9957087	10167282	10816809	10918501	11090898	10710482	10335740	9871221	9557952	9750333	9832459	9991559	10216732	10085931
PET100	9109103	9247545	10172164	11278246	12145825	12609806	12794401	12967122	12959275	13288719	12387956	11706107	10809883	10656313	10465364	10274518	9730910	9388305	8988667	8565537	8213423	7956843	7927362	7703561	7514308	7184479	6927990	6653976	6278774	5636995	5222432	4600261	4289045	4053388	3913101	3842535	3748939	3662267	3576703	3428648	3408382	3147444	3002930	2802078	2863707	3028873	3217924	3185944	3073878
PET111	293192	234248	229219	216486	186437	210856	178412	216295	214817	296693	319127	244626	228996	194309	203292	205448	198335	208268	205642	207987	195018	211495	210843	221757	231798	245914	280607	307137	376050	435141	508507	556913	637062	753818	993708	1415609	1956726	2545566	2761202	2497131	1920793	1413442	1050693	796572	651085	587422	536704	514870	483166
PET117	2176610	2191039	2411972	2630084	2897394	3002464	3077774	3055909	3026769	2850318	2776161	2593591	2528059	2465241	2446927	2355448	2267735	2101134	1989157	1834138	1740614	1653433	1632951	1628530	1593339	1564267	1484285	1433176	1362671	1274342	1208754	1079848	1010291	892260	804443	706264	668057	593142	558921	508672	440023	397108	355285	352449	340458	330003	312012	284932	272568
PET122	136899	138267	168585	179599	243219	320218	528792	877621	1393832	2164485	2737616	3073795	2714186	2107212	1434109	1066664	891379	771930	696220	623180	603449	578954	565488	503954	483943	454833	465642	462126	438662	406554	364436	350627	327216	316403	316477	325536	334317	338825	349642	357998	352018	310176	293212	270940	265690	265413	255154	242767	182088
PET127	349329	304006	211035	164684	185886	266447	320426	161081	105520	67196	89034	99304	101373	121268	126559	143180	120176	98313	100891	84112	78290	67843	45622	39944	63659	55436	82765	36600	20075	5478	0	7287	15238	36055	40208	35675	44537	29851	46422	28329	34527	11633	18446	18969	35348	38900	25313	25816	7597
PET130	978232	892879	638319	378751	106273	0	0	0	0	4229	3049	648	1036	4018	2126	6091	11016	11047	19842	22018	51063	38318	53479	22638	16718	17704	47567	93191	171925	122496	226220	164598	288609	163548	114030	67612	88803	105034	131001	134704	164026	192004	260334	325746	377486	423510	464871	514271	559767
PET191	76564	107123	134797	124758	146933	145481	142070	122086	108869	87272	76582	70576	55344	52891	34524	37318	26393	26284	17008	17325	12891	14168	17943	17251	27404	31845	42852	28829	23245	24589	35639	43839	47094	45863	52422	53065	52891	53806	55255	46343	37245	36189	42410	53796	52152	50430	51605	38562	29587
PET309	1281704	1288929	1257903	1194924	1110730	1056256	1012712	983927	928424	906607	857478	812755	766197	714348	672815	640554	629057	604639	591398	550157	512002	471022	452481	430574	410002	388273	372433	362840	346608	330415	310940	300506	288796	285191	277799	278007	286417	294403	287948	294510	318318	317815	323987	325813	333422	333950	335883	338045	319216
PET494	571384	576944	618035	653613	719799	809107	1027154	1373076	2059012	2904954	3809342	4254776	3890593	3044771	2156094	1672122	1414546	1285906	1204320	1084198	1010928	959159	935970	904410	851788	781548	740075	713893	682408	642553	595502	551101	517533	491338	481675	485570	493753	506912	521437	524364	511402	493724	487208	493671	476847	467766	451287	435916	403520
TES1	9494807	9920436	10193034	10469275	10673509	11037017	11524019	11665603	11951557	12027466	12435701	12295216	12154660	12221861	11997338	11602482	11110302	10614933	10244562	9497559	8770641	7897896	7178152	6366475	5549594	4891063	4532838	4466627	4252551	4156977	3844186	3696058	3446992	3399540	3262498	3196478	3066375	3048757	2972869	2923700	2836488	2727113	2677709	2564537	2517363	2315632	2218882	2134753	1992687
PTH1	662333	498948	430794	215031	118926	33731	19453	14616	5392	13845	8646	2739	7191	12731	25134	21209	25604	16556	17736	20103	10977	18058	27850	44658	41978	25088	9256	0	0	0	0	0	0	0	0	1903	3472	7345	4235	3072	2023	2434	4434	2089	490	0	0	0	0
PTH2	996872	1008291	1018397	1023876	975245	981949	947191	959215	950942	941809	989119	980717	970664	939583	856547	843403	794400	822279	792689	814380	787413	766444	736120	702922	656363	624655	564718	574986	583033	670131	666389	629577	605908	586319	597144	625577	617631	678361	682475	676172	651271	607855	651867	637617	660725	603513	557865	524285	415047
RCI37	3094553	3079173	3202099	3228751	3243740	3307779	3387259	3422473	3433562	3531499	3730744	4209605	4911034	6048174	7154358	8170603	8766640	9137107	9257247	9285644	9877648	11144105	13268516	15847258	18211592	20188792	21661360	22383376	21875361	20368594	18342338	16215029	13750835	12038896	10059263	8707364	7320214	6409950	5588309	4954360	4425994	3829595	3572873	3272365	3186843	2967248	2819580	2598380	2430564
DEG1	11352	11765	8847	8568	9457	12023	15859	12004	7813	1968	1062	295	858	1199	297	144	0	0	0	0	0	0	0	0	0	0	0	0	0	0	0	0	0	0	0	0	0	0	0	0	0	0	0	0	0	0	0	0	0
PUS4	0	0	1554	2370	4434	1507	1008	0	0	0	0	0	0	0	0	0	0	0	0	0	0	0	0	0	0	0	0	1005	0	0	0	0	0	0	0	0	0	0	0	0	0	0	0	0	0	0	0	0	0
PUS6	0	0	0	0	0	0	0	0	0	0	0	0	0	0	0	0	0	0	0	0	0	0	0	0	0	0	0	0	0	0	0	0	0	0	0	0	0	0	0	0	0	0	0	0	0	0	0	0	0
PUS9	1824	2627	1821	1192	0	0	0	0	0	0	0	0	0	0	0	0	0	0	0	0	0	0	0	0	0	0	0	0	0	0	0	0	0	0	0	0	0	0	0	0	0	0	0	0	0	0	0	0	0
PUT2	3982382	3662794	3273453	2897179	2548515	2111761	1730369	1405879	1146116	905979	717330	565193	453756	308448	221299	162883	157321	148767	131952	109804	77907	33107	13928	2702	8639	13588	18898	12533	12616	0	0	0	0	0	7741	12741	27442	9017	0	0	0	0	0	0	0	0	0	0	42338
PXP2	37455	56543	80910	97738	103701	103305	104095	97130	90730	82159	76454	65408	54125	46226	31323	28103	14183	10573	7175	5627	2646	0	0	0	0	0	0	0	0	0	0	0	0	0	0	0	0	0	0	0	0	0	0	0	0	0	0	0	0
URA2	0	0	0	0	0	0	0	0	0	0	0	0	0	0	0	0	0	0	0	0	0	0	0	0	0	0	0	0	0	0	0	0	0	0	0	0	0	0	0	0	0	0	0	0	0	0	0	0	0
COR1	148717852	150198505	148469894	150182620	148305463	137974606	127438726	124021512	115782006	118703178	84739608	69658005	58203525	56862041	55638460	55589374	54766755	56856079	60572225	66173378	71604043	78173443	87043188	95189975	101133459	106323147	113457398	126921141	135085560	145775591	151665915	164463895	176327668	192683194	206331011	218271344	227341616	230458746	232802809	236518880	242107073	248854466	246216718	247750367	258231277	269211546	289238544	304021933	335914127
QCR10	25880843	25713756	26862362	30301999	31145912	30721044	28747602	26716133	24273403	21965728	18833664	16434718	14627454	14607077	15074652	15217332	14801906	14836489	14392250	14437151	14463180	15116782	16539266	18293362	20131532	22254140	24641896	27252468	30379089	30952054	34647181	37154933	40712179	45317982	48659756	51786907	52995551	54051757	55267334	54580830	55568073	56569807	56261255	56268391	56107869	57189517	59710560	60271861	61410675
QCR2	157689204	157087811	155471972	160024322	157764161	152662404	140268475	135341004	120944537	116589201	87469325	72854705	64509171	62127973	60691968	58755411	56152827	58025548	59223455	64154721	66314875	70781446	77004303	84878765	93237781	101198467	105424709	117032085	129835944	141985739	154789277	168289069	185121252	204040867	216177322	224241746	228643284	232298663	239531237	241004744	249245308	248444294	247851865	241705143	243960191	247645650	259390564	273184965	299584586
QCR6	4922767	4738972	4633685	4753964	4575638	4365013	3949212	3491365	3268538	3015845	2481577	2094549	1634465	1523599	1314801	1282818	1285445	1456842	1456411	1505864	1491657	1633023	1721258	1771466	1878692	1804596	2223702	2268305	2719091	2367261	2551144	2552031	2904823	3032337	3491370	3369922	3524722	3337843	3459587	3592473	3612511	3909784	3749348	3947101	4144817	4495474	4724955	5352536	6672434
QCR7	39762648	40121900	45703912	51914365	54748407	56106733	54332614	51078771	46507414	41217941	36268671	32474501	30826094	30035811	30869674	30305896	29188111	27660055	27445284	26644939	26648453	28057626	31025186	35852364	40194752	46075118	51784527	57283012	62472877	62094051	68096515	74095676	81520324	90262149	97360511	106301983	113690790	118540511	122492580	118508486	117473249	116508097	113861529	115077963	116356510	121892052	125336145	126100709	128430848
QCR8	12520406	15181223	17703630	21576128	22279921	22020937	21350951	19556234	18106511	15217485	12614749	10421130	9494379	9557050	9678728	9563838	9203780	9586232	9834235	10248757	10301292	10471667	11187254	12458729	13575744	14656983	15045408	17121393	19184003	21171264	23249849	24737581	26549703	28437647	28842786	28076972	28421076	28556092	29439883	29258798	28914932	29096408	30533569	30774836	30139404	28262902	28978010	30539899	33018844
QCR9	37520841	38510754	42423380	42833755	43619697	40990825	40653545	40051398	38066658	42866295	35328229	31093738	26720931	26106383	27578779	27452946	28475980	26746927	27860014	26600815	27879374	27218991	29484269	31455969	33739802	34399089	34605442	37738227	38463171	40563461	37833270	39732335	40943665	45567657	45566510	43655692	40997369	42070304	43954510	47477995	44524423	44768916	45628197	49038915	50816062	52431176	51070019	51559599	53751612
QRI7	0	2032	8788	12157	14692	11881	10710	4050	3694	1743	1738	0	0	0	0	0	0	209	1024	1200	0	0	0	0	0	0	0	0	0	0	0	0	0	0	0	0	0	0	0	0	0	0	0	0	0	0	0	0	0
RAD50	3218	4815	5373	6240	4921	5467	4498	4591	3718	2595	2240	1610	1910	1556	1370	1042	1010	696	671	776	721	596	0	568	722	1116	644	585	712	1332	1563	1362	1308	1253	987	771	283	0	0	0	0	0	0	0	0	0	0	0	0
RAD52	0	0	0	2550	0	0	0	0	0	3332	2629	8258	7617	16625	19068	25148	30926	35129	41952	41588	48827	48338	52023	41946	63998	73519	120159	140090	147531	127297	112730	93117	74618	55643	40099	22693	28274	35809	60228	55633	31861	30371	34363	60430	36942	30732	14145	14350	11979
RAD59	0	0	0	10355	15813	38342	35564	54194	58997	81126	78202	79700	74180	81781	74340	89999	80611	83885	74633	71715	72369	71079	74534	74799	73091	71938	79116	80455	82353	83325	80614	76904	64151	57875	68930	82330	100484	103737	101291	97423	101806	98958	106815	105485	101417	92542	87226	81513	57989
RAS2	905408	877485	849184	799802	790236	758587	737099	701986	654139	606743	573819	532130	481667	409748	389752	369030	402030	386751	382485	351782	338381	321047	321010	325714	339053	353621	365240	358481	350226	331989	326427	292545	280068	260060	253059	252316	253803	253516	242407	238240	222241	214805	221260	234565	258523	253874	247776	230050	203247
RCF1	24849518	25850383	26757901	28445318	29579724	31031403	31826117	31836908	31187911	30481127	29070233	26962601	25827649	24932663	24511093	23848410	23686238	23818020	24105720	24428713	24319341	23871902	23568128	23336599	23122848	22629794	21222882	20294471	19235438	18073034	16930269	15685943	15177689	14894670	14561332	14377815	13581242	12847519	12314916	11905082	11793745	11278405	11031023	10501055	10554211	10680538	11097144	11185501	11244372
RCF2	23044156	24754840	25236740	25988605	26143514	25988062	26384744	26104166	26224586	25645997	24959220	24315939	23062104	23284746	22587486	22351776	21571666	21706282	21695808	21569794	21629970	21698980	22589191	22668840	22636838	21053619	20321481	20077234	19495948	18848471	17551742	17177458	16648270	16781117	16222094	15203289	14402192	13324920	13072685	12894512	12698172	12641639	12441157	12842221	13339097	13931893	14398457	15081866	16353547
RDL1	93868	82845	89391	87426	97229	86943	83255	92185	73315	73322	64108	62127	57764	49210	43241	47013	49434	49238	48182	45511	43200	46287	40218	35905	37973	56990	61293	66228	64922	68178	70318	65963	64334	57752	61273	62570	70364	71740	66185	69065	64392	68668	67333	67331	68373	57978	46076	37050	23205
RDL2	98374	95534	129584	94990	81405	61658	56243	49126	33471	38053	36569	31047	21209	20814	23449	25315	18538	14459	10582	10612	13908	7256	4847	3013	7617	12515	19516	18475	13172	10078	4814	0	0	4707	8602	17683	12305	13167	5857	3039	0	0	0	0	0	0	0	0	0
MRF1	161742	126293	52857	20017	2209	436	599	0	2113	8807	13983	5461	4622	0	0	0	2695	1120	1874	1652	92	0	0	0	0	0	0	0	0	0	0	0	0	0	0	0	0	0	0	0	0	0	0	0	0	0	0	0	0
RHO1	12860383	12748253	12726348	12455813	12178834	11888865	11400776	10989068	10280532	9622800	8915419	8050482	7547524	7121225	6962299	6616827	6426113	6304773	6256582	6234874	6236927	6253086	6586135	6910825	6997113	6923251	6735379	6809602	6735334	6650626	6576869	6539031	6553858	6712755	6780638	7054180	7346526	7636997	8056086	8172199	8431791	8054336	7731449	7393821	7204651	7195896	7138158	6967398	6431343
RHO5	19231	23058	22347	26257	21787	22884	18880	21044	18660	19921	17723	23284	27576	28594	21948	15359	11029	8916	5865	5932	3659	4285	1715	5707	27278	47088	61193	49576	32022	36242	46916	82400	76417	89691	89319	83383	84032	81392	89238	85328	86863	73213	93655	100322	112816	110451	124428	171233	257096
RIM1	17810181	16658378	17095168	17339195	17930500	18116180	18061969	17442075	17042242	16864649	16199084	15112452	14012524	14416660	14673729	15172343	13493781	12861638	12363470	12852479	12988138	13059330	13611876	13620812	14007373	13573753	13702805	13700208	13490101	12451696	11895596	12254581	12592129	13233075	13132674	13521607	14367268	14962479	15898676	16404911	17531543	17859887	17432875	16934502	16611962	16338037	15743359	15355105	14880770
RIM2	12131985	11536681	11215652	11292988	11482461	11660880	11452970	11106442	10533990	9831104	9277455	8746662	8041919	7532982	7030548	6556703	6043615	5584723	5200794	4827694	4621398	4385076	4186566	3942150	3733163	3483988	3268557	3142025	3030502	2862745	2737534	2535216	2415247	2321016	2254001	2298843	2352530	2471300	2521444	2603510	2687080	2750749	2764761	2740221	2836243	2981965	3107718	3219670	3203175
YML6	17208235	17185803	17098117	17412417	17563698	17700436	17767696	17485486	17142425	17058919	16788807	16241518	15663166	15272906	14733756	14135029	13185064	12255748	11233283	10156405	9001172	7892686	7153445	6342791	5595360	4946725	4338136	4041978	3752692	3579916	3453521	3346317	3335705	3389383	3419055	3459858	3483857	3585812	3657631	3707701	3799611	3659550	3547066	3324539	3191700	3165643	3075249	3049420	2876914
MRPL1	16184762	16343675	16218128	16531210	16795848	16910053	16937645	16363593	15690497	14969226	15090901	14962506	14670140	14455223	13836120	13272661	12499225	11585101	10899367	10109381	9323719	8497539	7638254	6964738	5947617	5148652	4440599	4000527	3604405	3307348	2950787	2702713	2551158	2453042	2370678	2319045	2342864	2453828	2482972	2484264	2560951	2442954	2475349	2308107	2254339	2106772	2031501	1962017	1907137
MRP7	1422099	1291452	1203091	1116510	1143369	1164843	1177692	1166192	1148888	1170283	1155279	1141811	1093285	1019114	955493	917108	916961	909918	912089	894427	860370	833296	789741	742682	697011	663930	641894	632772	642055	650033	688543	691397	712341	743748	757850	779623	787242	802794	798760	816029	818617	802160	778559	789686	790654	792212	742752	728624	635855
MRPL3	36874596	37163406	36037496	36152171	35799862	34519885	33700212	32266514	31619586	31030421	30127675	28865337	28057512	28729937	28228255	27593543	26026587	24302395	22914228	21046726	19098354	17143490	15349638	13508044	11533775	9853196	8338433	7557464	6791677	6435572	5837927	5616590	5344581	5409196	5270780	5295422	5313495	5455271	5582839	5561291	5554470	5427448	5359488	5157836	5033467	4797586	4658626	4487602	4300563
MRPL4	5400942	5283117	5163866	5173216	5309241	5263150	5116203	4774770	4583890	4426064	4389052	4261460	3961903	3700625	3272350	3003977	2759071	2503447	2331226	2085341	1841827	1651032	1482706	1345382	1175882	1037275	945027	897696	869071	851348	854581	857293	854639	860739	855825	854390	856381	861313	863443	886618	872553	877802	894736	910261	942430	945281	920643	896370	840879
MRPL6	270631	222578	194076	157556	143550	142525	136576	121470	110899	104901	111939	98358	98069	75069	90035	106536	112419	96814	76165	64865	57405	44143	48115	25993	14641	6122	1594	5764	11487	16211	16074	0	0	0	0	0	0	0	0	0	0	0	0	0	0	0	0	0	0
MRPL7	812269	640024	541849	479972	499144	572488	580977	604706	653507	690056	753040	791815	819742	744644	569778	406862	510542	654510	716738	660035	673142	633592	658553	590827	484332	460900	426440	363323	302373	146699	157655	111209	239852	287137	264596	152614	99590	107619	118012	202819	192097	208686	268530	258350	223260	269825	282438	272126	168841
MRPL8	3883289	3358542	2645783	2026847	1793048	1712553	1719769	1710696	1688442	1650148	1640031	1649345	1574862	1578958	1538072	1475360	1410473	1305795	1271138	1158358	1090185	1017237	976685	953801	907088	872895	872198	855463	865370	854235	884503	890656	902169	889289	880755	873835	871972	866718	864841	859717	806670	778614	749962	730695	735652	705594	697036	669670	650711
MRPL9	5159524	4350444	3269013	2187583	1664052	1464357	1390103	1381074	1324197	1337013	1276057	1222386	1145929	1126473	1065012	996382	952014	929284	895637	782022	689601	607929	607341	568193	551535	503050	467333	441428	412919	420162	407833	426196	430057	422747	399077	372432	369261	372439	362420	361908	341562	324390	299463	303060	289580	311115	304842	282291	237394
MRPL10	3347486	3096632	2468297	1767669	1317821	1187712	1194740	1180121	1175688	1166268	1144147	1068458	1022810	987095	944174	884651	848952	781819	754740	692195	637333	570593	527338	490979	463835	455839	430722	408745	389347	362772	352818	339665	355044	372371	365049	379231	378206	386471	393829	415124	442717	424234	412987	388184	369759	365285	350128	348897	273767
MRPL11	2181643	2061123	1926842	1878610	1935267	2045762	2162035	2214558	2268594	2380908	2549725	2636002	2700062	2755736	2740336	2758246	2734346	2821635	2930572	3076234	3218991	3483072	3776680	4191107	4461647	4755383	4846434	5016161	5201075	5426128	5707064	5921160	6176338	6398675	6652349	6940667	7136660	7160230	7144951	6834231	6755580	6396384	6317274	6164436	6479237	6601151	6772011	6710245	6615327
MRPL13	14932269	15308971	16219300	17059842	17591672	17532366	17297897	16536657	15889566	15053359	15038813	14885017	14493672	14372181	13847893	13148075	12027868	10877218	9828124	8609149	7503684	6777170	6069637	5530299	4828823	4507004	4248027	4106564	3792874	3364388	3019835	2888016	2805310	2841186	2853144	2862138	2808252	2759398	2810428	2872380	2908221	2951195	2971050	2937818	2917596	2829608	2678297	2516502	2352376
MRPL15	31192024	31429531	30440864	30195731	29772407	28455719	27323535	26372190	25787007	25319746	24592813	23774502	22655994	22358746	21267340	20578332	19386242	18669730	17763090	16471501	14925968	13491159	12273643	10981845	9796349	8342951	7083868	6148728	5472532	4914791	4503262	4284683	4194211	4152372	4260844	4250244	4266050	4327531	4394720	4445110	4412520	4293636	4208520	4161126	4172870	4209920	4223164	4031185	3646628
MRPL16	1288219	1273146	1196649	1117450	1043219	977401	959776	954672	979438	987413	955874	906407	884288	828764	783838	705048	702264	672264	690722	682237	678296	649103	591692	514790	436187	408133	398705	404363	394455	431587	401527	418914	393017	408201	412917	396948	399329	373206	379870	383018	379499	362841	359340	379983	386484	369841	355995	325656	305149
MRPL17	1657991	1547007	1211474	1319240	1186211	1077212	999416	1019872	927002	955659	966429	965116	948633	886247	861465	862220	857422	838259	809135	785585	764691	723466	707995	714394	742334	640579	596274	546496	552474	563596	597675	619454	688012	717689	695954	669697	674775	726198	767835	833037	863005	780458	736104	705955	793338	823334	1031497	1070182	1346776
MRPL19	651574	611825	604506	553412	523973	515052	518173	545123	549488	532589	534976	490660	486731	483082	486878	491742	500853	503493	478776	445014	447397	447770	452237	432867	413235	400340	414630	441998	465127	459254	469207	492376	512770	528384	548396	556726	577747	589544	639661	692008	725532	721529	763364	798085	852259	933935	975710	1070789	1146183
MRPL20	38154123	37123839	35243619	32870665	31827859	30146688	30056364	29095407	28737433	28327402	27766532	27033397	26107148	26566121	25658386	24777229	23120572	21596330	20645485	18917690	17352308	15593504	14198683	12504156	10573364	8815448	7577628	6843173	6064801	5617027	5142281	5091699	4796063	4756970	4610996	4515710	4446731	4496955	4608301	4695251	4609911	4597721	4638993	4699071	4614711	4373052	4001556	3782558	3512490
MRPL22	10373572	10020351	9062952	8248046	7817618	7509448	7375343	7316126	7382917	7557821	7216815	6957737	6537364	6518852	6215658	5835307	5415174	4903430	4540312	4021689	3578375	3287369	2970265	2701590	2380484	2079256	1841459	1708324	1570946	1529175	1433907	1419623	1372831	1375148	1366879	1373530	1393431	1405293	1430063	1432227	1461011	1410898	1427564	1390953	1332227	1308314	1237396	1229325	1179331
MRPL23	29977363	29895060	29451096	28766073	28350936	27337736	26866923	26464486	25848934	25392803	24063841	23219566	22725894	22735772	21924245	20590666	19151273	17537785	16366492	14798142	13316550	11980813	10757264	9422868	8057614	6636754	5635263	5144602	4743855	4367847	3969160	3767463	3650782	3635611	3551389	3646089	3672739	3703010	3822907	3865843	3989280	3844452	3704856	3604899	3479292	3479927	3467719	3348907	2984203
MRPL24	1436204	1276982	878808	411467	248377	169899	222117	225847	211871	233387	216745	207735	172863	115451	64498	70770	88655	115744	127799	189870	160602	135395	58944	33094	44288	55384	72810	53906	51925	63409	83667	98246	58122	37687	29180	32165	47979	60463	95583	84929	86267	67080	21672	11871	2311	10104	33256	32204	19983
MRPL25	7049907	6541050	5811562	5171130	5006975	4934385	4939223	4936223	4739079	4646223	4420718	4258534	3989724	3750659	3410475	3096145	2951074	2648439	2487714	2212411	2026518	1840632	1686754	1531832	1395726	1305106	1248838	1223248	1162164	1133755	1071528	1105869	1075368	1116111	1036456	1044834	1020362	1044597	1088386	1157187	1143552	1109777	1068012	1039948	1052012	1028248	1033907	970653	896201
MRPL27	3541127	3639865	3752682	3843806	3856738	3754472	3720419	3660913	3580917	3591588	3459163	3410650	3198398	3031740	2662717	2386487	2107698	1916575	1710413	1467752	1248513	1055330	924548	824564	779153	684786	637847	594238	571533	581763	544659	537983	571393	584182	593219	585126	593178	629612	665526	672568	638834	608742	602694	614940	634542	660465	664021	633723	580897
MRPL28	437426	416797	421793	413739	435839	504321	515467	512796	480673	515232	554485	616729	633621	637696	570680	546547	537876	567478	572825	553358	497559	451572	457503	495713	501513	439100	398733	351968	384932	415762	442879	412788	462105	452459	493615	466185	496737	502690	511942	517473	552977	562320	569035	506029	489841	459336	391197	310622	205921
MRPL31	8165884	8040584	7943319	8137295	7977418	8055564	7826364	7861634	7714553	7617635	7398183	7113211	6883083	6883008	6585000	6420510	6025248	5524236	4966023	4474760	4015039	3671864	3291838	2932321	2564699	2253691	2010912	1875374	1759774	1673865	1669135	1633692	1653629	1605122	1605917	1623914	1702828	1753296	1761420	1693629	1628739	1616036	1626420	1640040	1624142	1611146	1563717	1513887	1390817
MRPL32	872717	865437	823638	798950	795576	752569	732403	695314	710832	733603	749880	737484	739540	776484	790744	793965	776956	758449	727146	724760	727243	745439	785985	843383	881687	884619	898576	895457	837940	769796	721050	691919	663323	597533	543848	474931	464782	441180	436057	422231	410192	379552	341097	320152	327969	343549	305258	257554	171689
MRPL33	21826366	22888398	24339393	26293563	27354733	26956964	26831814	26239097	26409947	26844860	26957974	26151987	25046667	25287953	24514972	23347757	21482857	19507313	17981170	15795181	14461421	13126161	12356826	10875802	9559112	8188813	7200586	6708282	6322769	6145966	5793594	5859689	5547492	5625283	5329084	5231823	5203400	5262558	5426226	5373633	5269520	5173557	5026855	5040715	4779446	4441031	3920681	3596801	3217033
MRX14	320495	291170	310674	294346	310501	290950	278726	281088	287431	312887	313765	311518	291738	291650	254165	269355	236487	252652	230891	226721	218416	221909	225049	211773	204312	169382	158487	144532	157741	168325	166017	161559	163923	174470	173337	177411	166200	162817	150673	146925	102070	86715	74616	78261	80633	92890	82563	65371	48830
MRPL35	2171060	1970018	1611791	1232407	1017043	909177	1050805	954307	919895	889425	872020	811460	769729	700347	671542	607069	574547	552412	518067	507517	546260	578612	645538	562487	506639	553178	508836	402480	314721	251865	283586	292281	301821	255732	254483	262911	243459	269197	283687	305497	311470	246067	266182	298778	317224	312118	271847	254737	153727
MRPL36	1085694	1020553	1152055	1054621	958062	899115	918972	949521	949922	973852	916887	836823	754452	723258	717725	713199	664277	677494	708858	840544	904537	850554	798841	781425	791686	645404	468211	290757	220658	283224	468322	618398	597630	641365	528163	520781	446748	560620	658248	684290	597166	479354	541965	585565	642826	660023	578642	469040	215635
MRPL37	0	0	0	0	0	0	0	0	0	0	0	0	0	0	0	0	0	0	0	0	0	0	0	0	0	0	0	0	0	0	0	0	0	0	0	0	0	0	0	0	0	0	0	0	0	0	0	0	0
MRPL38	8853298	7769069	5614723	3503972	2452810	2050086	1956311	1946667	1971548	1991248	1958525	1908304	1781755	1664859	1552734	1510402	1522810	1523642	1553196	1512697	1522144	1515733	1468021	1298773	1148231	997461	924079	897725	841326	875152	865237	892632	878185	884145	866235	834708	837918	835063	859621	865563	841158	806134	801430	792954	802280	779509	785806	731900	725202
MRPL39	814983	708219	635564	497959	436997	326334	432221	473981	539777	551362	508685	473465	423913	368665	349004	261199	302523	246496	337433	353370	411104	388132	352899	242402	207799	158014	229677	247531	245476	183462	168724	177008	201507	159469	172929	108458	75498	58388	73281	79314	70182	52829	28752	21921	21975	24275	18953	26319	30756
MRPL40	20526057	20233438	20300252	19937679	20411025	20076867	20168646	19381744	19036754	18422636	18201042	17150626	16259483	15438157	14190163	12742909	11172740	9808213	8665513	7690081	6699949	6075469	5607076	5223762	4708497	4279400	4014347	3767002	3665717	3557346	3497729	3447960	3406714	3402153	3432769	3484065	3594510	3600305	3754283	3850954	3825437	3875676	3756732	3753649	3673681	3512155	3309260	3251548	3278541
MRP20	8906791	8560879	8194046	8238031	8073352	8157729	7858666	7889894	7758330	7745806	7478562	7383137	6999642	6809812	5946425	5262013	4735383	4380580	4063598	3557579	3048907	2814242	2588655	2406587	2096939	1823211	1637742	1543970	1444939	1412525	1367291	1418753	1461846	1479785	1444220	1420017	1432112	1465731	1558685	1612182	1617461	1541635	1500353	1460705	1456686	1454803	1446794	1423645	1428994
MRPL44	0	0	0	0	0	0	0	0	0	0	0	0	0	0	0	0	0	0	0	0	0	0	0	0	0	0	0	0	0	0	0	0	0	0	0	0	0	0	0	0	0	0	0	0	0	0	0	0	0
MRP49	11722930	11436592	11287251	11394385	11404792	11279715	11181287	10854315	10753142	10832636	10728277	10338070	10063275	9936729	9833783	9518185	9259953	8728133	8385866	7909969	7362014	6640602	5809893	5154614	4381786	3895665	3219198	2926955	2604960	2435313	2315582	2147478	2067801	1981771	2023081	2161252	2116510	2177783	2138944	2142196	2120024	2020347	2010359	1962488	1855014	1806568	1764598	1782611	1696563
MRPL50	0	0	0	0	0	0	0	774	127	10727	5118	3624	0	0	0	0	0	0	0	0	0	0	0	0	436	1208	3194	11146	14869	18854	10005	0	0	0	0	3417	6835	13501	2773	3183	0	0	0	1380	2062	846	5212	0	0
MRPL51	35635468	35380731	34259566	33988062	33426845	32848063	31851708	31405009	30945739	31280990	29854284	28596076	27512396	28533508	27957953	26956012	24630215	22921792	20863629	19213016	17302645	15865893	14089845	12127467	10074983	8191108	7043429	6483971	5893407	5605442	5017199	4935640	4693119	4752335	4601318	4495347	4453181	4506049	4592978	4629064	4644197	4621971	4664235	4637093	4511299	4288119	4060639	3970993	3865975
VAR1	3974383	3997112	4080722	4479343	5218305	6653175	8703164	11108342	12592342	12638182	10877013	8701278	7072907	6274860	5642403	5263871	4820014	4558229	4312438	4010094	3717036	3441134	3235161	2967992	2772227	2572885	2498098	2399405	2320915	2255758	2231386	2311643	2333567	2309735	2266820	2204078	2206153	2178518	2131029	2091934	1991796	1873768	1826305	1772868	1744462	1684304	1631903	1584459	1498195
RMD9	2318529	2559670	2698875	2695061	2624465	2499936	2469675	2496805	2613449	2831237	3159935	3443793	3577539	3269175	2803657	2464378	2385815	2413434	2474204	2438034	2454714	2387565	2413084	2356039	2157389	1967165	1823512	1769621	1739871	1680356	1699681	1678992	1735334	1808508	1996583	2262170	2469847	2702679	2781040	2781020	2656585	2431020	2280404	2141312	2026735	1884629	1753507	1662809	1548482
YBR238C	0	0	0	0	0	0	0	0	0	0	0	0	95	356	502	394	245	0	0	0	0	0	0	0	0	0	0	0	0	0	0	0	0	0	0	0	0	0	0	0	0	0	0	0	0	0	0	0	0
RML2	795623	753560	674695	631645	617291	658860	667601	655843	636122	610314	613079	589477	589216	578460	583052	585826	592446	590494	585928	569740	575773	584125	571320	532582	473312	445260	403638	402798	386095	422221	404188	389461	370399	378058	387153	410577	406821	420888	427880	446095	440437	434318	430227	434679	403151	395834	372489	414733	381987
MRPL49	29283663	28352359	27732499	27216457	27031144	26067845	25376110	24592301	23737231	23081609	22866159	23074499	23190691	23706888	22830341	22113531	20526890	19390918	18190047	16909509	15430089	13864518	12371405	10957766	9470528	8074822	6810453	5985436	5366328	5148058	4774162	4540018	4253652	4101587	4093273	4202408	4326992	4412103	4406208	4329582	4353206	4274377	4313394	4254438	4239769	4144139	3973962	3854140	3440397
RNA14	3338012	1291844	567234	193381	174819	169722	243773	181732	163551	355827	555593	949086	1103836	565210	205551	30804	41091	51313	116170	45306	31738	0	7799	0	0	0	0	20803	33918	32134	31075	21419	7833	0	0	0	0	0	0	0	0	0	0	0	0	0	0	0	0
TRZ1	2635	4007	1519	1017	0	89	583	1133	134	1576	1960	4023	7041	7767	3311	1466	0	0	753	981	3836	2455	2453	7068	11930	24974	12148	9963	8974	6102	3127	0	0	0	445	873	1278	373	885	1174	1244	616	325	0	0	0	0	0	0
RPO21	13174	12507	16224	17244	16683	18797	19986	22494	21764	21944	19974	17995	17169	16337	15421	14013	12968	11974	11690	10082	8913	7485	8282	8450	8838	8493	7657	6177	6111	6677	7232	7159	6221	5317	4375	4400	4406	4287	4752	5766	6237	8072	8296	10019	8310	7966	6814	8684	7634
RPB2	0	0	0	0	0	0	0	0	0	0	0	0	0	0	0	0	0	0	0	0	0	0	0	0	0	0	0	0	0	0	0	0	0	0	0	0	0	0	0	0	0	0	0	0	0	0	0	0	0
RPM2	426806	283922	168332	94127	84514	87425	100081	98497	91154	105404	102331	106676	117480	110742	112693	121208	128020	130071	122307	110633	102955	92657	83736	75220	78493	80437	95815	94518	105102	114411	124530	119150	123455	132408	144533	166595	195374	236922	281476	330605	395067	430132	483380	528685	594631	652797	727128	774540	821033
RPN11	0	0	0	0	0	0	0	0	0	0	0	0	0	1110	245	866	1173	0	0	0	0	0	0	0	0	0	0	0	0	1980	0	0	789	1429	10130	19920	34651	48511	62780	79875	89414	106156	119061	127281	133346	133699	131820	129171	117284
RPO41	122649	131647	126552	129329	115157	114400	109530	111041	111873	120395	126570	122515	120959	84684	81570	88338	113612	140858	156276	161311	154966	144695	138440	134758	138320	129248	125877	124952	119823	126246	122435	122761	121028	124804	126456	137471	150657	165278	154398	165886	177857	176182	160812	158962	150877	147283	138270	135153	121599
RRF1	664374	672291	690777	721276	716149	728839	720634	725385	727035	762948	810113	842248	836167	857252	841964	857755	869570	883889	900052	872553	902622	905808	935937	935624	978938	1009857	1057716	1109687	1134730	1167498	1179041	1244265	1264629	1299109	1239985	1254877	1242398	1249504	1205007	1137258	1021703	940746	894663	893437	931732	957749	959059	952680	893571
MEF2	88207	58058	49114	48190	49360	51893	45720	46628	37083	39414	37003	35533	29654	4825	3399	1228	8884	13555	10483	11893	6404	4793	2803	3530	5532	5362	7159	10813	17224	15762	17407	7761	3025	1643	2655	4508	6780	6540	342	3886	3868	5852	3137	10172	7075	7512	6489	10899	12112
RRG1	156031	128263	72438	28752	7530	5266	2698	1147	0	7289	7098	5597	3651	0	184	8553	34115	34087	72521	44110	61389	25363	22370	9707	5259	3290	0	0	2674	12730	15060	19730	27641	39145	47314	58814	78177	94709	115132	148703	179733	235040	289400	365079	434547	494918	534001	593108	601282
RRG7	2675	2864	4588	3010	1321	0	0	0	0	0	0	0	0	0	0	0	0	0	0	0	0	0	0	0	0	0	0	0	0	0	0	0	0	0	0	0	0	0	0	0	0	0	0	0	0	0	0	0	0
RRG8	19041	13134	3167	7397	0	0	0	0	0	0	4639	1752	11098	18390	40792	55440	83075	80264	68719	37111	22176	17698	11238	6115	2219	7031	16477	16011	27216	38199	61135	68244	95479	96706	103414	98043	135362	188669	233595	291233	359537	443440	549454	614459	695770	774637	883373	986184	1064290
RRG9	36378	25317	12959	5519	0	0	0	0	0	0	0	0	0	0	0	0	0	0	0	0	0	0	0	0	0	0	0	0	0	0	0	0	0	0	0	0	0	0	0	0	0	0	0	0	0	0	0	0	0
RPS18A	1086137	1055051	1030807	1004746	1021435	1025052	1047869	1041570	1044985	999395	950272	869626	789770	786674	754412	755606	724701	700145	642231	598719	567669	560295	571136	540852	501445	446249	432864	423565	419980	407990	399408	379009	353786	340547	328379	334102	348085	363931	378831	370285	380283	360308	348879	312433	290243	284190	267848	245537	201452
RPS24A	768641	729100	977954	989205	1077473	992632	939469	723442	790166	807204	928706	901240	878314	800931	726390	728788	700962	671040	563701	530306	475648	400840	410401	405599	424305	477971	424198	328492	232611	203854	196777	242423	232686	336545	326763	425578	440741	474804	492280	455681	393438	211257	77993	13396	32603	74842	146883	116107	79020
RSM18	241612836	235322441	239221009	251825726	266144425	289625596	315130308	341607655	362143572	338951551	293209409	248605754	220350533	210654609	199793705	196076567	187551673	183437301	188187996	183377233	180979549	173339326	171792374	164766939	151881256	131417544	117508047	113046510	111460149	113157465	109491234	111844292	114509887	115520988	111489303	105711277	95954150	91042617	84293160	83417081	75396413	71182012	66127559	64425769	63868122	60933080	59909849	58806094	55906396
RSM28	2062555	2095343	2161228	2471662	3111232	4111686	5650623	7110782	7995524	7444293	6246946	4986904	4035611	3470320	3081488	2823044	2603708	2463547	2350008	2188750	2058177	1871472	1805219	1715746	1658870	1573836	1533483	1503465	1460881	1418981	1346496	1321281	1315649	1328292	1297639	1286988	1295010	1295418	1305523	1268408	1234674	1173413	1126803	1084747	1029478	1036881	1001357	988521	940981
RSP5	4653	14587	37855	76624	99526	89203	89897	80416	86149	79289	92405	90178	88455	74425	60423	38223	33199	42753	45192	33870	31404	38366	48014	38869	40489	26164	30308	34082	31716	39736	55858	62685	44541	31173	28455	33786	47371	31904	25628	19731	16313	12574	5037	2111	589	1491	4051	4330	4159
MRP1	24601042	23410311	23038000	23081906	24847644	26863016	30848764	33630588	34983942	32096263	27698777	23082404	20318699	19204100	18408250	17874428	17185089	16792979	16720795	16281185	16020729	15402076	15054776	14192755	13009901	11656010	10488517	9892691	9372251	9149105	8499171	8340308	8109010	8232121	7999684	7725963	7338055	6912537	6571475	6252142	5836466	5371971	4992774	4827822	4758769	4604220	4554052	4462707	4439213
MRP2	7041593	6689937	6725563	7017068	8558430	10345336	14086424	17536299	21250584	21654388	17988230	14476219	11569160	10757272	9740945	9000207	8119623	7414509	6903374	6118305	5827693	5311012	5164021	4778145	4409157	3943148	3756755	3649627	3653061	3713148	3564389	3666082	3549177	3634939	3525327	3424234	3282601	3127801	3044815	2992017	2930843	2897904	2888289	2738613	2598587	2340742	2189146	2140288	2030502
MRP4	28545841	26037842	25025854	24521756	26436111	28714904	33005667	36127389	37736123	35015877	30186449	25158586	21795532	20048645	18648801	18184747	17796290	17857374	18146486	18076591	17845844	17594499	17550149	16655819	15546791	13529255	12376687	11422811	10856679	10324878	9555156	9392853	9126961	8967934	8867237	8766558	8422353	8024420	7433644	7100834	6600298	6292917	5831126	5716955	5487036	5419284	5396384	5371563	5195230
MRPS5	6588662	6195320	6120949	6447276	7640556	9329554	12078667	15162595	17850855	18484741	15907316	12785669	10335494	9206049	8360259	7895258	7377771	6885699	6441219	5995347	5706864	5411266	5139466	4637120	4181326	3724303	3458834	3346471	3199410	3150919	2966237	2977271	2865787	2904338	2771751	2810539	2762750	2693911	2654974	2562791	2495711	2321055	2225411	2076061	2007763	1910048	1860158	1814816	1706248
MRP17	6587965	6087002	4897244	3641249	3239312	3307952	3703160	3907264	3770511	3265555	2711402	2385231	2174274	2049640	1829172	1794161	1814092	1797414	1830157	1744137	1671330	1522521	1427821	1408495	1342964	1350304	1265472	1277016	1171892	1141004	1080957	1115806	1124978	1020605	902605	698619	687603	696729	733572	779569	736268	677770	660128	641758	681896	608759	516981	358493	260000
RSM7	8290031	8156364	8723891	9620469	11395063	13886354	17571220	21151746	24123693	24965072	22429440	18652321	15448916	14035687	12718780	11752345	10675428	10287321	10025163	9615415	9183927	8647941	8298718	7785155	7088035	6308840	5631198	5324599	4997219	4928076	4694388	4727428	4634113	4663898	4449678	4306004	4162309	4065906	3931981	3739890	3519465	3345768	3246883	3143646	3062094	2865345	2695441	2521088	2326343
MRPS8	34254271	28897248	18519611	8832892	4741255	3177496	3054976	3169070	3283933	3093020	2897828	2692985	2413686	2276316	2104533	2079519	2070782	2056171	1934443	1825031	1654221	1634338	1619605	1568858	1431021	1302291	1225169	1179618	1122616	1135187	1121813	1154218	1149721	1160042	1102782	1112990	1119522	1159512	1188061	1142883	1052432	942799	867651	809563	782523	792993	809944	778841	684742
MRPS9	24482812	23224065	22308782	22330921	23967649	26532285	31227782	36903692	40752191	42395725	37685125	32620514	27900767	25396129	23132139	22098940	21411087	21019041	20958262	20015767	19205460	18307893	17621578	16746452	15345204	13860830	12416227	11768505	10590741	10142115	9446528	9525380	9260274	9167720	8936406	8799936	8494905	8050029	7693367	7306621	7009750	6594430	6151942	5910569	5511606	5273645	5082157	4863147	4692156
RSM10	17416278	17441557	17636083	18780844	22075922	26546559	33603329	41798230	46567832	49720737	42375081	36083962	30064918	27453325	24740685	22522211	20858873	19478622	19206923	18317184	17145659	15959603	14841522	13767770	12368985	11033075	9830431	9304098	8642941	8247488	7468814	7141705	6775149	6655120	6528323	6449704	6358647	6254158	6219182	5880069	5602947	5089668	4853556	4679360	4591138	4532887	4318457	4181852	3827034
MRPS12	442350	280350	299194	456232	558201	635771	620554	636813	662496	682128	664164	629195	599796	601443	627026	630462	622162	618317	633405	637898	552062	519978	303887	343302	242425	365633	397908	399942	337587	250493	335691	385869	429847	443618	437967	430454	435553	428226	426411	409733	354802	328184	273140	195396	85420	63692	70156	118096	61609
MRP13	381154	385334	393111	437907	450572	467803	522392	593829	680078	812029	857654	884675	896695	937640	961368	1001744	989047	978620	965868	925999	905055	843377	814513	723795	617425	492865	411966	392236	357834	357857	320729	331778	308328	304562	282858	283519	275604	302558	265679	247617	238141	223935	213631	237088	183219	233506	237230	282139	342040
MRPS16	924020	773838	883956	810912	1000933	1046944	1365363	1268960	1334098	1349441	1402521	1460818	1461552	1516342	1504926	1486599	1517223	1563642	1621343	1572635	1553036	1446774	1385722	1374655	1390620	1979678	2147829	2465888	1373154	783222	779739	978809	925342	844182	595427	397178	409434	403837	448410	431295	430664	467863	614075	555120	614430	479189	261305	97384	27538
MRPS17	697729	616724	509783	451059	427804	428921	480821	519185	542231	527002	487523	465389	456882	469842	441384	441846	442932	445048	450319	397525	373610	356420	375919	394177	399941	385726	392164	419877	468812	604377	448910	443007	381183	473642	383031	432493	466224	748586	885406	1065586	949023	1483272	1806882	2139856	2213058	2749518	3320738	3174206	2064893
MRPS18	879480	783159	717485	653530	702685	826280	986779	1173435	1271057	1233977	1121839	1005293	895958	837125	780318	755525	755097	739074	756813	718422	686866	607051	562563	507942	456557	416495	371601	351570	326562	331106	311474	302083	291364	263521	254898	234395	231468	220373	201202	163424	108015	86161	76515	96370	58088	53855	35106	51877	26248
RSM19	95155	63025	44930	69853	109407	191143	248798	302912	324789	348744	298181	244039	165157	123648	92602	109887	115762	133775	99145	83024	51453	33464	38137	26536	40478	24943	28642	19767	26551	21085	17129	14784	27239	29016	31546	39998	36366	51968	33037	31004	9564	6803	1335	0	0	0	0	0	0
MRP21	139814	42962	23133	39560	76704	173879	167576	214330	119386	95573	60913	47482	96231	125616	209744	159500	91246	34405	29699	41419	70121	42958	52212	31844	43653	32894	20149	22375	31258	95168	139915	149545	80523	60430	31912	19186	8837	4213	2605	2706	0	0	0	0	0	0	0	0	0
RSM22	2470877	2281094	1874444	1585382	1657288	2052954	2705229	3406716	3964025	4104777	3597461	3054662	2595256	2412010	2171267	2053893	1875139	1726321	1592696	1481687	1416797	1371112	1292551	1210911	1098608	1021271	956456	942542	873962	863296	801987	795598	749198	776250	793430	834468	843080	817509	775586	715193	697168	650974	630015	569551	550814	515297	463957	435868	356093
RSM23	13442649	13107692	13519434	14708916	17541133	21373681	27769456	34875481	40663287	41700364	35907148	29444149	24390615	22024987	20295621	19061249	17823422	16782266	15874118	14882636	13933078	12939198	12437904	11719373	10738688	9444085	8477379	7932661	7569340	7350011	7118732	6996377	6848460	6806447	6651925	6545527	6450947	6375028	6221315	6030197	5810008	5417874	5158154	4785431	4577331	4294382	4137359	3962931	3739017
RSM24	12860419	12701632	13073534	14667108	17316699	21263410	26747761	32701549	37195739	37410226	33313527	27804262	23575285	21057667	18977669	17506454	16362109	15300325	14463747	13575254	12484483	11661706	10723503	9805207	8794164	7758496	6890428	6407202	5962814	5764283	5422413	5300371	5200913	5271595	5285205	5230540	5108750	4916872	4735285	4432876	4156403	3832097	3602984	3448711	3390625	3272520	3206855	3104802	2942650
RSM25	28873327	26205554	24983776	24958476	26759400	29043618	33026079	36763339	38875213	37340061	31376940	26240885	22658503	21752428	20634401	20357072	19729392	19373650	19041169	18547778	17977234	17660703	16823971	16007735	14254676	13220847	12323599	11985343	11348859	10815535	10203012	10072716	9560325	9595638	9112857	9087900	8859526	8597062	8182961	7762356	7293384	6747054	6292097	5770562	5492298	5285096	5056715	5060926	4907280
RSM26	29175347	27990593	28117077	27338933	29229271	30792515	35105008	38614048	39177207	37917016	32207442	27721264	24309567	22576804	21409884	20862639	20666950	21200139	21411178	21034799	20026218	20018013	19957191	19246067	17277296	15074716	13735437	12539931	11253398	10201285	9267816	8929232	8527281	8350649	8208251	8064792	7638244	7501322	6764426	6807367	6167837	5750070	5167611	5005371	4787580	5000051	4920828	4931527	4575368
RSM27	10495642	10990693	12720401	16487669	21167712	29144959	38252843	48719067	54408815	54906035	46312604	38417963	32702799	29817634	26751713	24006553	21169602	20316970	19628074	18773142	17453984	16334228	15805757	14110883	13116644	12294964	10667586	9947849	9149330	9104839	8698729	8530087	8206174	8156544	7857882	7778566	7242012	7057446	6623762	6759759	6742494	6249256	5807164	5335639	4890602	4637779	4138192	3533097	2429601
MRPS28	2097776	2003878	1583411	1357674	1299886	1476013	1667559	1906666	1870412	1698635	1474215	1342878	1267658	1258533	1239708	1249469	1112732	1044647	916475	873023	837016	842721	846282	795596	780683	710109	730319	753551	728756	755085	729614	734226	685287	720196	756954	797956	769055	708099	690558	689000	647461	583417	498566	487620	491069	546447	575194	582218	591945
YMR31	1508059	1493438	1696410	2127300	2483010	2918793	3573852	4413046	5600444	6870404	8018323	9397968	10529532	12495208	15295699	20642317	28749582	46214132	73322157	111094784	143526247	158356614	142554382	106117765	67129096	38268593	20412684	10927651	5854840	4036307	2668429	2179843	1605394	1310771	1132397	927648	915785	790494	810479	715920	665078	572527	552036	529680	510283	458571	394101	311411	175704
MRPS35	1565657	1717977	1940498	2371686	2919612	3599901	4519370	5733528	7408087	9291101	10423295	10968810	11079380	11532962	11599578	11933416	12206885	12689589	13154534	13223125	12934315	12400858	11348663	9868888	8056711	6493010	5250315	4512997	3907037	3539924	3189872	3055587	2872352	2819148	2635553	2565640	2483239	2441050	2353172	2301393	2222053	2156626	2075016	2059421	1984980	1877343	1743564	1656040	1651869
MRP51	36085724	32220711	27724199	24382320	24392652	26331113	30439738	33365446	34784271	32447824	28070634	23458672	20354105	19279059	18345184	17655139	17084749	16778810	16992151	16741843	16275862	15508834	14779228	14009469	12946971	11818286	10833382	10151194	9648278	9292039	8837342	8768791	8613702	8558401	8322787	8040100	7706271	7344680	6990999	6569420	6121131	5716571	5395749	5189986	4864781	4688645	4361081	4292284	4018133
RTC6	78539	131982	144948	171975	170480	176961	182177	198684	207572	218681	197837	184181	164585	154502	136759	125316	104308	121958	134846	149186	157560	156363	143124	126206	86031	86579	82321	88360	82437	73753	77380	82472	86745	85570	81856	79297	79488	68521	68690	53112	58588	54604	57974	56910	51056	57056	56343	50149	53208
RTN1	2356615	2416768	2548359	2807090	3175006	3437440	3739171	3970185	4191050	4378503	4458588	4478494	4298591	4300898	4152379	4158076	4166190	4152848	4144011	4007392	4064269	4062949	4189796	4257201	4277762	4238722	4210784	4269577	4115959	4004340	3826423	3797591	3746337	3780564	3788939	3820198	3856537	3900607	4032933	4073002	4026534	3909549	3968647	3880650	3816663	3623691	3395033	3298953	3168898
PET123	3469349	3106350	2459144	1931799	1847004	2023266	2339268	2487778	2393839	2126752	1789125	1561578	1434572	1334861	1246484	1168143	1134248	1071530	1042137	987722	952012	899725	851296	786645	735741	710517	719107	716502	694131	673355	669372	684521	670281	647031	603990	595576	595253	600110	594861	615729	597360	591460	555112	560018	545556	562856	532895	522123	470678
HEM25	1635326	1603474	1638199	1668113	1723584	1740487	1736116	1658846	1579551	1508743	1486137	1430600	1334007	1205885	1108323	1056953	1042812	1025155	1001379	980630	922418	888414	837063	840154	824215	785737	726501	664769	581848	535654	494510	428061	392308	337103	312315	275918	259369	236423	192018	149693	140483	152234	147554	165167	154234	211768	213180	209389	130908
SAC1	712558	713596	733167	771781	791744	804086	791380	776396	748564	734419	702333	669052	649389	644593	653976	657235	663078	656923	646683	628154	599713	582372	559316	560748	555056	568274	565819	580070	577456	574810	571463	557429	561558	574933	582236	602576	628268	670073	709349	762385	787663	799688	799796	803663	797034	792013	780110	772046	741567
SAM35	415683	403580	399012	408773	406125	409611	395145	368196	325594	307208	306864	292153	283223	271630	262532	258186	238465	232282	220510	218529	210845	225594	212842	252290	275319	340632	346786	371163	372287	344498	368574	364092	382444	402236	414559	459479	480695	526210	571725	601152	645932	620983	681028	677391	749708	709233	733030	742190	606668
SAM37	250432	231388	206530	198308	188857	191833	187986	159227	145902	127853	148729	158386	153306	172815	167341	177681	184514	175051	172039	172888	172604	173484	184441	184038	196475	179939	181080	186443	194927	207277	208906	223866	232999	242368	249102	260030	266631	271442	285460	304989	324546	337771	344094	354422	360301	355602	362544	350503	341538
SAM50	502844	464629	458825	466144	465094	467774	448385	455814	434217	435760	401726	384100	351725	353470	334445	353759	344817	341181	329176	314109	303852	309774	342876	402980	384733	373949	368227	376321	379110	388941	392705	410848	423226	456539	458082	476369	494386	517743	539311	603628	652440	696723	740514	726255	718975	678932	658022	666188	606950
SAR1	2298402	2296363	2283705	2415203	2518173	2638506	2596140	2609777	2483555	2345107	2123584	1963529	1876254	1822315	1748711	1684803	1576433	1551683	1449814	1411236	1310426	1257284	1180591	1125711	1110597	1050645	1019891	980387	949114	912995	863633	796154	732421	697751	694090	722346	782409	820886	862356	829572	847208	774841	765284	687926	670169	651737	631615	565278	501943
IRR1	0	0	0	0	0	0	0	0	0	0	0	0	0	0	0	0	0	0	0	0	0	0	0	0	0	980	1422	2615	1520	1278	0	0	0	0	0	0	0	0	0	0	0	0	0	0	0	0	0	1628	3011
AI4	23812	39383	71002	48333	42697	46088	58022	85532	38771	32522	20188	46908	52688	90323	93174	119228	83358	93674	52570	50932	70130	68779	95389	81029	50514	34100	7527	5968	2919	8061	9249	4479	3997	1315	1600	0	0	0	0	0	0	0	0	0	0	0	0	0	0
AI3	181657	161197	88749	38745	28291	34610	49511	41249	45207	41107	48363	40976	38868	38157	37829	33327	26998	35189	42264	66177	72747	76970	75200	73727	69839	45986	22967	9360	3156	4549	1793	0	0	0	0	0	0	0	0	0	0	0	0	0	0	0	0	0	0
SCM4	1223584	1206861	1269676	1469166	1489130	1591101	1618941	1644330	1622098	1547038	1435214	1332164	1266087	1201046	1154663	1164995	1155873	1106631	1055195	1022471	989029	994028	1042400	1036225	1040923	1021299	994587	915102	847816	722705	843101	945723	1058589	1142602	1055326	1041171	1031938	1099365	1124575	1101924	840610	547273	301655	208409	340045	329828	351915	379459	234966
SCO1	9877582	10010085	10373421	11054369	11910450	12093802	12341636	12430217	12412690	12569271	12175403	11461809	10679592	10316420	10241308	9929109	9883235	9678755	9848948	9697082	9818576	9560710	9719083	9615007	9620270	9028221	8424775	7813418	7183510	6460043	5759530	5329642	4924028	4771971	4524197	4052696	3541379	3043158	2823651	2620321	2389064	2170987	1942790	1866520	1751244	1675159	1572586	1554751	1400351
SCO2	6572271	6598168	6699591	6928832	7235446	7514575	7832646	7966777	7961368	7820410	7517584	6958180	6605637	6234233	6194067	6061053	6064201	6047697	6124571	6044368	5970020	5709972	5657790	5566386	5526949	5325186	5151594	4961499	4650501	4346247	4001371	3629460	3346140	3143155	2954942	2718092	2567331	2463479	2392892	2314300	2161873	2005609	1876375	1754681	1683216	1585049	1552939	1489115	1481220
SDH3	24875184	24101405	23771561	23420244	23192560	22203523	20271638	18355415	16320106	14187460	12544820	10589524	9387228	8629481	8357439	7665340	7044790	6491790	5845606	5539934	4989437	4687779	4481258	4228543	3992514	3645513	3134316	2737580	2425687	2287962	2312668	2236062	2112921	2028460	1835992	1801959	1763792	1753555	1747404	1740590	1767637	1746719	1858021	1881354	2023785	1921021	1895283	1841924	1842697
SDH1	96699762	93245410	90607250	87743583	85817657	80672313	75265517	68793175	60405157	52879121	44527428	37624662	32451179	29217062	26336241	23661662	21578772	20482764	19583184	18820440	17945784	16861675	16023717	14847427	13438089	11627549	10381639	9667621	8790229	8109288	6962127	6297291	5817282	5631604	5347704	5276470	5342157	5463635	5662812	5734386	5771860	5743468	5769430	5790822	5873732	6019964	6096566	6120615	5990725
SDH2	100692316	93898246	89965124	86619155	83764888	80193313	74804344	68527327	61660586	54133684	45029567	36849980	31195502	27996906	25347374	23214261	21219152	19899951	18419212	17391409	16278810	15151862	14002523	12875168	11619472	10497268	9111749	8391897	7661689	7245083	6548831	6060933	5667461	5428324	5228433	5234226	5363782	5541167	5695524	5573425	5522311	5385708	5498909	5553441	5646069	5465776	5307486	5204451	5163892
SDH6	0	0	0	0	0	0	0	0	7720	23447	32363	31623	25823	17627	3862	0	0	0	0	0	0	0	0	0	0	0	0	0	0	0	0	0	0	0	0	0	0	0	0	0	0	0	0	0	0	0	0	0	0
SDH5	112370	130878	157532	131838	129796	114183	128755	98439	72026	70518	67462	66978	52710	32204	28811	26061	18479	16929	7502	7695	2738	2546	2725	726	0	0	0	0	0	0	0	0	0	0	0	0	0	0	0	0	0	0	0	0	0	0	0	0	0
SDH8	0	0	0	0	0	0	1722	3188	5836	4563	3315	0	0	0	0	0	0	0	0	0	0	0	0	0	0	0	0	0	0	0	0	0	0	0	0	0	0	0	0	0	0	0	0	0	0	0	0	0	0
SEC4	3014642	3063605	3135634	3238585	3320748	3299867	3207459	3049608	2814654	2671830	2562898	2385734	2204558	2042973	1963694	1868155	1857852	1799787	1841897	1796126	1789692	1776875	1814205	1840478	1854513	1786314	1736478	1683928	1630286	1581803	1492484	1434371	1361756	1333392	1300275	1306757	1304354	1281889	1265612	1272953	1311984	1311105	1295428	1300629	1345574	1394255	1410637	1422462	1363497
SEC63	642920	639485	629565	685323	705497	717174	710686	703054	690909	698312	653930	660001	624266	660465	583099	557076	536619	551014	560927	584723	540466	538202	527510	556200	533494	534104	532972	594144	598674	604227	566961	559171	561411	579493	586864	602998	621827	661991	684351	718976	730359	744893	751000	761380	782970	797947	791391	768929	738988
FMP40	110502	112858	111408	117029	109196	106658	99860	100494	89819	88418	84796	69358	68790	44292	33688	20839	20153	28042	25494	34061	19407	14111	11325	6419	4299	1610	0	616	645	2394	355	182	0	0	0	1172	905	1256	1156	692	0	0	0	0	0	0	0	0	0
SEN2	65591	52560	80859	87674	100425	95260	104655	108213	107476	106078	102253	97946	88684	81280	67412	73719	76679	87715	79402	87308	79990	78851	67626	62750	64964	70020	71054	70877	63638	54008	63264	71555	74822	67428	52624	66801	64795	96197	107367	130697	126472	133278	125350	116576	103573	98248	97410	124719	116108
SEN34	249412	267040	375620	385508	466645	319574	242443	209776	166825	222173	266546	263697	220287	194786	181556	183888	180993	174477	218477	218317	272409	204532	186887	161592	164675	161222	163641	143086	129408	113784	99309	94031	95665	96291	112894	117467	133127	138140	143704	140506	138470	141046	162215	136529	132261	108547	124367	106839	62695
SEN54	139011	90131	126761	119696	163475	164630	171367	158102	149511	143357	140364	139593	125013	132507	98194	130239	134964	137228	138866	128923	123962	111578	91925	100795	117333	120396	135291	124961	115077	92937	103174	109185	114981	116812	121838	130146	141798	145820	161604	170143	186066	185730	189460	184476	182937	176430	153886	150626	122660
SFC1	65082186	61539270	58703245	57655333	56544395	55340558	52479642	50130907	46477155	43040533	38759332	35259000	31945785	29827554	27511196	25564842	23980220	23173418	22159439	21314221	19991964	19307031	18709365	17869131	17268852	15826147	14267232	12876619	11424389	10621901	9944057	9106997	8503277	7842115	7469956	7329916	7241539	7288632	7128332	6882290	6677708	6419986	6227578	6003285	5727172	5755363	5899691	5851153	5697697
SFH5	4386	6009	6651	7731	10937	15449	17783	16360	15812	16123	14240	13522	11620	11051	11039	11850	13183	13937	16068	16257	16861	18350	20834	25875	25614	29025	31165	33466	37824	39237	43206	46924	50082	53603	57991	61977	64747	65378	68723	77361	79460	82077	79544	79592	78384	83126	80988	79748	67998
SFK1	231589	207196	175063	160902	149220	146682	133865	117241	102188	80944	76525	66741	62983	51255	45329	38999	44265	43813	44301	42829	40604	38258	39744	40735	42005	36030	28405	28127	30013	29370	27048	19445	16962	15808	15132	18712	20721	26720	22547	19462	11215	10561	10918	13776	15806	16816	17173	16627	7201
SHE10	122766	112997	116696	108219	117070	102508	106644	90319	102822	102856	96805	81913	77540	74510	91528	107542	118231	120993	121372	119670	102060	100204	85352	98285	98141	93868	87188	76108	73074	74299	85034	96746	91926	90182	75343	82164	76445	97974	98977	105878	94897	76156	80448	98828	110581	122234	124402	117634	92993
SHE9	1327310	1236778	1165239	1107448	1077429	1048065	990065	885962	764196	678165	555565	449370	373965	292446	246034	220597	231359	222764	207863	188661	171877	170512	168464	174376	179677	184946	178982	175733	172126	179217	175056	182238	183776	197885	191752	205637	222895	243469	260938	276875	267518	280381	283325	328150	336176	353062	346737	359448	348723
SHH4	9936	12016	23350	25093	34098	57603	71866	86066	77316	55012	29143	13479	12558	16749	13566	15842	8442	7856	4997	8598	4468	2854	0	4702	10419	15074	15247	13371	11599	11750	11969	8704	7134	8025	4588	4818	2336	2074	1003	1333	0	0	0	0	0	0	0	0	0
SHY1	3771020	3747494	3715938	3773058	3861137	3826306	3762769	3625785	3483031	3288668	3069934	2855278	2619576	2493253	2318993	2233836	2190641	2174796	2211932	2126649	2101070	1974744	1987649	1944738	2009625	1990625	2022702	1982565	1957885	1876299	1765117	1703594	1652573	1642840	1640375	1672681	1731144	1785385	1865747	1925939	1982821	2050862	2126509	2232945	2348579	2460830	2533919	2587848	2606372
SLM1	53879	86262	138846	153056	116843	165523	242877	365066	355994	329266	189851	78602	38021	22252	11301	22758	45156	107693	137004	101517	79330	29097	19488	11342	23778	25882	39291	42918	45938	41393	42112	38797	16751	6982	0	2208	3343	4327	0	583	10697	6984	12688	15153	27029	19665	18847	15298	10710
SLS1	444910	287982	205267	71472	26002	11911	38425	104486	139510	176224	168926	150013	159134	182598	127488	137013	77094	103389	57424	74364	43672	63521	98413	124750	105867	155543	152412	173445	152137	156869	125677	66759	54920	32861	51508	95033	112984	113798	80562	83744	84137	48508	15281	39540	15404	25139	13073	43026	37736
SMC3	0	821	1006	1538	1516	1719	1260	1096	940	741	692	269	403	219	138	0	0	0	0	0	0	0	0	0	0	0	0	0	0	0	0	0	0	0	0	0	0	0	0	0	0	0	0	0	0	0	0	0	0
SNL1	316843	278073	333130	385487	429820	464186	472131	490126	495345	574371	624392	659555	682405	712492	720299	746532	757344	750232	742910	740806	751579	786539	781839	824440	811603	847074	822282	837038	806727	818004	826776	868915	906130	939751	961161	989978	1002839	983894	1007908	1076150	1148974	1158793	1125504	1083702	1073479	1045550	1036843	986875	901118
SOD1	0	0	0	0	1130	1056	4190	2409	1361	0	0	0	0	0	0	0	0	0	0	0	0	0	0	0	0	0	0	0	0	0	0	0	0	0	0	0	0	0	0	0	0	0	0	0	0	0	0	0	0
SOD2	18512310	17308792	16784763	15376345	14487025	13241911	12177774	10955802	10004120	8952059	7841661	6919241	6022711	5327541	4867882	4694962	4554936	4439828	4222465	4114867	3869708	3590713	3440712	3274087	3071621	2731131	2342102	2098696	1747756	1448726	1170813	992042	866342	735305	617726	511668	424960	312848	155540	93023	43196	34649	13701	9058	4322	2428	4419	0	0
SOV1	71802	79495	96635	127661	152053	171447	179926	161846	132160	112813	95400	83198	77159	74312	67285	73835	76214	59809	52075	50186	47283	44896	44561	43992	37652	28883	31767	33522	43298	51874	60560	55565	42875	50353	51413	74999	77338	76699	47783	35223	39859	44384	41954	47918	48606	44866	40736	40264	24316
SPC105	0	0	0	0	0	0	0	0	0	0	0	0	0	0	0	0	0	0	0	0	0	0	0	0	0	0	0	0	0	0	0	0	0	0	0	0	0	0	0	0	0	0	0	0	0	0	0	0	0
SPC72	0	0	0	0	0	0	0	0	0	0	0	0	0	0	0	0	0	0	0	0	0	1114	1980	2320	2255	2293	2425	2891	3002	3497	3444	3296	2634	2719	2922	2894	3108	2676	2955	3347	4053	6154	5638	7084	6365	6499	4860	4857	5697
SPG1	314036	306592	314632	338030	363404	397221	430214	420202	397794	357506	334732	325912	295211	286264	262046	264140	236703	204122	164099	147242	126886	120415	121537	124708	126106	117854	122605	114960	119012	105431	103657	87779	88214	66584	76615	76006	82701	68749	58605	39903	39042	30551	34054	28514	37068	26114	26562	13812	18104
SPO14	2978	4130	1540	1553	231	1727	2845	5916	8854	16450	14640	8368	6144	5959	7369	4609	5436	5799	12834	16189	22109	15291	14992	11948	15090	21404	18872	19488	16375	16496	16295	9374	9731	13453	18828	24568	25597	23907	22338	24562	27180	30243	31754	33161	34797	35135	36528	36850	29032
SPT5	156567	175406	185778	220820	234901	259668	264779	250198	225763	187412	202214	208325	212849	202456	190925	182446	189189	178114	193245	175522	168026	147268	145658	137297	131516	121535	117588	118713	119047	118506	108225	100046	90865	89493	86324	81763	75736	69475	86858	92366	89786	97269	95937	105654	95774	130969	146603	165074	163694
SPT7	0	0	0	0	28	167	357	416	493	541	508	349	360	303	245	84	86	24	0	0	0	0	0	0	0	0	0	0	0	0	0	0	0	0	0	0	0	0	0	0	0	0	0	0	0	0	0	0	0
STB4	10367	10498	10111	9678	10709	11545	14329	14561	15329	15109	13413	11494	8659	8324	5389	3790	0	0	0	2803	5300	6221	6408	5056	3854	1435	2373	3499	4690	3486	2634	0	0	760	1347	1602	1761	1621	1518	1896	2002	2299	1823	1877	1816	2478	1945	1457	777
CHA1	14638295	13228314	10853763	8611383	7437383	6828551	6477165	6197533	5765280	5556061	5274622	5187442	4836976	4671771	4305732	4094113	3951556	3897537	3915039	3828300	3793848	3730180	3696495	3563313	3442521	3239724	3217346	3158051	3061590	2934806	2723449	2640143	2624859	2630033	2625777	2637396	2716859	2879348	3080431	3081747	3174870	3145749	3251557	3233889	3228846	3173151	3173658	3216577	3189138
STE23	2530	4250	9002	14183	14100	10472	5829	9969	13757	29678	12624	8736	3808	11813	11982	11595	5229	2599	0	0	0	0	0	4768	6528	17219	9169	10950	8737	11499	10015	17575	7969	5819	4065	6634	12161	17951	32613	30630	24473	15090	16588	10518	2320	5090	9052	22071	11896
STE24	780811	832099	860990	918911	955991	945229	931382	924743	889149	854974	783660	710544	653478	593121	569211	538193	533616	529185	540961	538131	505860	460470	444345	422683	407352	384055	369585	359552	367512	370153	366311	370828	369120	390368	367704	359040	358373	346016	343520	334909	367697	321854	327193	301849	302498	286074	268366	282937	223253
STF1	0	0	0	0	0	0	0	0	0	0	0	0	0	0	0	0	0	0	0	0	0	0	0	0	0	0	0	0	0	0	0	0	0	0	0	0	0	0	0	0	0	0	0	0	0	0	0	0	0
STP4	0	0	0	0	1111	1560	2591	1693	1107	0	0	0	0	0	0	0	0	0	0	0	0	0	0	0	0	0	0	0	0	0	0	0	0	0	0	0	0	0	0	0	0	0	0	0	0	0	0	0	0
STT4	48022	66029	61922	107147	67215	58782	49159	51317	54124	67298	64413	63270	58553	49918	35743	18142	16605	25880	35953	36579	32421	32599	32167	32517	37298	32543	35158	34609	33318	47411	59487	74844	87670	75110	50666	41383	34498	41404	43638	57235	70352	82391	74310	61677	54419	46377	46748	47296	37531
LSC1	20505203	19184531	18153984	17460118	16918677	16119380	15333416	14196533	13258332	11681544	10622783	9351473	8257627	7424789	6743288	6174330	5728497	5132188	4797295	4474161	4335807	4069850	3852386	3561060	3355413	3018279	2748533	2495595	2280403	2104967	1877067	1664203	1419069	1219172	1080964	975819	901837	821714	785623	723333	626003	538789	466233	412187	330396	266756	184297	182228	128513
LSC2	13397589	12810647	12418994	12144789	11784502	11353260	10785271	9968040	9183940	8302761	7360281	6579414	5908609	5568514	5246762	4929963	4620678	4305590	4207904	4013091	3976706	3831978	3869610	3751095	3640660	3417911	3277010	3111290	2887898	2626859	2418003	2282544	2168341	2079433	1931785	1791040	1640485	1543616	1436720	1356230	1226364	1081664	963355	863560	836975	816232	801292	771894	702215
SUE1	0	0	0	0	0	0	0	0	0	0	0	0	0	0	0	0	0	0	0	0	0	0	0	0	0	0	0	0	0	0	0	0	0	0	0	0	0	0	0	0	0	0	0	0	0	0	0	0	0
SUR7	812671	852979	901182	866769	792971	744512	660848	648799	586504	554190	507309	490584	443160	386906	329690	305720	291738	280509	285946	277273	264576	249765	220796	213294	200653	195522	176311	176215	175061	195313	195532	195125	185349	182270	186162	199838	214223	213112	225087	217130	201461	186289	187695	207528	226919	240618	241272	229373	216465
SUV3	241567	329744	308693	383191	337764	304150	297141	420556	487630	485097	316289	291430	254658	269326	240427	230773	214480	212578	210527	195623	210616	234357	271369	243891	185887	165256	128643	134206	145529	163986	145240	153084	159093	257987	299929	344937	204341	250906	246886	486509	424379	281325	205341	177260	224290	291912	343192	260784	261220
SWS2	2149418	2024858	2034831	2110242	2436723	2892497	3649757	4452607	5235201	5540339	5057352	4264488	3516846	3119098	2736957	2576549	2458897	2387408	2279109	2135133	1966853	1816968	1745613	1640372	1566968	1401987	1259767	1206595	1136989	1138225	1112020	1188456	1172982	1162927	1116260	1074355	1004360	953702	918021	925272	889345	856553	801805	790454	783892	753183	697331	602089	421478
ALA1	29381	19748	22017	51527	73019	114989	64633	33604	9323	5251	8570	11241	18047	12806	9678	13198	21700	47024	80512	137523	195981	328974	202844	151366	81916	59798	26437	11043	2873	0	0	0	0	0	0	0	0	1078	1555	6229	3504	812	0	0	0	0	0	0	0
CRS1	79926	70739	60306	63471	70444	76900	76979	73785	69072	76420	80827	83520	82951	84992	75609	74401	73866	72816	75324	72263	73955	67989	72910	80258	89224	95895	105595	108766	118560	127658	141971	145572	142591	137631	138393	150167	163211	171778	167536	164793	161388	153720	149785	136368	135125	129621	135725	132586	131539
MSD1	1730543	1724941	1746535	1764061	1825118	1892522	1961715	2023296	2042604	2127808	2137231	2152012	2109415	2119303	2059826	1992527	1969734	1909045	1932192	1853521	1790315	1727163	1665075	1592344	1497427	1415327	1392060	1393331	1339413	1266808	1181883	1156394	1161227	1172348	1197879	1227592	1230430	1199957	1155680	1113467	1096206	1047237	1043936	999818	958967	953562	937887	967225	891751
MSE1	12567	14530	10224	14631	8900	22142	43386	81781	87122	89096	73328	64287	63814	44743	31197	25519	18410	16090	10161	1635	1663	41	0	0	1527	1167	2373	1965	2726	0	0	0	0	0	0	0	0	0	0	0	0	0	0	0	0	0	0	0	0
MSF1	0	4341	8750	26003	29448	41123	34571	40150	29184	26163	25589	12841	10744	0	0	0	0	0	0	0	0	0	0	0	0	0	0	0	0	0	0	0	0	0	0	2297	4089	4722	1655	1303	0	0	0	0	0	0	0	0	0
GRS1	261575	246997	219450	211787	206831	214311	213145	194114	177082	158293	152710	147866	138709	123467	106596	88328	93458	107911	123840	165586	117361	88971	63695	37466	23614	25335	40775	58687	58407	41405	42987	30162	39944	23366	28042	33185	49707	54571	44725	28823	14177	5253	5094	8660	22043	19427	26959	20678	14338
SYG1	0	0	0	115	192	532	1071	743	678	1891	1855	2422	1162	1505	1006	2215	2038	1138	416	0	1224	1683	3115	2520	3606	5348	6375	5592	4508	5981	7625	9281	8966	10413	9885	11948	14165	13641	15536	18381	18702	18035	16505	18125	19553	21967	17856	14034	8491
HTS1	152619	138629	151135	145720	142746	148065	158346	156147	154647	142662	135233	147524	123263	177645	171099	215183	192279	178316	129685	143054	144598	171790	165300	195337	192717	206276	207626	192856	180519	142078	165850	178953	215819	238090	252837	262990	277599	295935	297016	289522	298427	291940	273075	224617	209807	197877	197681	177278	173094
SYH1	0	0	0	0	0	0	0	0	0	0	0	0	0	2590	3132	5611	7656	9520	10887	8354	4778	0	0	0	0	0	0	0	0	0	0	0	0	0	0	0	0	0	0	0	0	0	0	0	0	0	0	0	0
ISM1	270313	354598	367599	252938	116821	87401	69963	79090	66587	66063	64951	58287	55391	45082	41094	41267	45202	46060	46607	34043	27473	38891	62035	76594	51264	42513	34395	32162	26103	23245	18866	17325	18356	22462	13756	10260	0	131	0	717	6166	0	0	0	0	6807	23909	65422	33034
MSK1	4496	11270	18435	37075	35062	45698	40659	48445	40446	46767	51162	58905	59318	43858	37049	37379	40136	63616	84069	96763	70781	80947	55310	65299	45430	32633	21845	28687	27449	49253	61961	55518	25232	12405	8778	20329	46315	81629	90782	84966	62647	72267	98584	91427	70078	35094	77398	112481	161657
NAM2	131382	146625	170560	144219	104865	119055	129533	150363	146934	166934	181675	217647	186259	159612	137018	133436	127966	132983	127788	127560	121494	113539	102450	98986	93853	104771	124925	132098	174982	120469	144258	112346	116480	117960	146762	123819	102707	93866	87237	87798	48985	41443	27030	35990	53303	46747	55511	32355	29634
SYM1	408135	593649	753553	739268	690446	539296	525355	534724	487684	419737	400250	465100	488949	382844	247836	83256	180047	248523	322535	319639	384804	437569	419216	377941	341896	335851	341042	317717	241636	139895	74842	88085	84848	105746	101807	123400	76890	49411	15521	24988	24098	10457	9904	16112	29124	27046	36061	63398	67515
MSM1	1951	1757	0	2063	1659	6258	13256	22098	12590	9369	2230	1073	1329	0	0	0	0	0	0	0	0	0	0	0	0	0	0	0	0	0	0	0	0	0	0	0	0	0	0	0	0	0	0	0	0	0	0	0	0
SLM5	101897	52634	35303	14486	16124	11364	18664	16782	12570	15263	13882	24798	8868	5446	0	172	1421	2464	2708	672	0	0	2573	4925	8518	3974	1084	0	0	0	5848	9025	18993	8652	8061	3969	6756	2297	644	0	0	0	0	0	0	0	5915	12535	35191
AIM10	267368	273007	252178	273621	270252	279014	286461	320649	346411	350567	290804	259739	226138	207179	189329	174148	174784	182077	189682	172580	163702	160408	136890	122496	95022	75184	71564	81428	92137	108146	119376	111031	110656	104766	110540	125025	126671	135125	133411	125989	117364	99843	135079	121377	109108	94521	96028	129854	106925
MSR1	165854	100655	64633	69541	94428	97863	67971	60739	68506	77588	64910	58970	77245	76107	72120	50915	41073	48670	64399	81475	76300	60110	47823	60842	72488	93873	87839	42409	23468	13676	22134	23356	46199	44161	74166	39390	29233	16239	6954	10679	13390	9538	0	0	0	0	0	0	0
DIA4	99892	122531	129520	135037	129965	127490	134294	137173	141304	134743	120091	85694	62059	44409	55915	39545	54781	50088	78818	47780	44618	56929	31594	27668	3585	4341	1052	4481	5289	8084	3959	4251	2520	1668	2210	0	0	0	0	0	0	0	0	0	0	0	0	0	0
SYT1	0	0	0	0	0	0	0	0	0	0	0	0	0	0	0	0	0	0	0	0	0	0	0	0	0	0	0	0	0	0	0	0	0	0	0	0	0	0	0	0	0	0	0	0	0	0	968	1608	2253
THS1	0	0	0	0	0	0	0	0	0	0	0	0	0	0	0	0	0	0	0	0	0	0	0	0	0	0	0	0	0	1538	1441	1290	936	848	0	0	0	0	0	0	0	4735	5325	8291	13245	25076	39437	50762	49575
MST1	99131	92948	107737	123362	118530	119593	126860	118836	110925	111282	127457	136691	118691	112299	93459	87537	85397	80804	70884	58286	50278	41992	38889	39553	47278	49313	35188	24966	24833	15624	9100	6425	15059	21405	30372	27342	26601	27071	14916	12976	20350	17672	29110	12772	5341	29	2357	9995	4691
VAS1	434984	424365	428704	427298	432958	416676	402567	397068	392316	394991	364790	350919	329818	298090	275537	259205	255732	257374	247547	239296	231130	235987	245642	252987	243204	232375	232280	233441	250977	261595	267685	270664	281604	289288	286835	281280	280660	282373	281863	278593	262824	233600	207334	215647	218975	239030	245376	273117	290505
MSW1	628814	647859	616712	569133	590363	566583	569914	543803	584711	622002	619136	595998	536844	539308	505140	487554	503039	493388	528928	540082	554123	576310	558177	619526	639409	657588	666024	701923	749748	786564	764272	773829	763249	826103	846767	888314	868846	846915	862720	863781	869284	784324	715922	656226	632380	614701	607538	645936	654994
MSY1	591263	564305	536926	539887	547637	551335	552905	532765	506136	511039	498211	483474	430288	313784	260879	247189	263329	270166	257940	225349	204688	192351	199116	201507	198342	167664	156471	137051	122363	117821	132664	130807	135289	127254	125209	111485	114631	111243	100745	106247	96635	91391	83088	130492	134852	142229	109529	110067	81550
TAM41	2566548	1687135	3261118	3780801	5552261	2765279	2335895	1906002	4056753	2015368	1190823	76047	40838	132511	843751	1589679	2742284	1241502	1084673	527746	1156197	1436868	1734352	2601241	2807717	5232310	3451618	5407554	2394723	1912939	617505	801618	1234813	1432109	1187133	1266829	1198569	2435418	770827	356986	0	0	0	0	19172	93212	31929	31646	0
TAO3	0	0	0	0	0	0	0	0	0	0	0	194	0	0	0	0	0	0	0	0	0	0	0	0	0	0	0	242	1138	862	0	0	0	0	0	0	495	4551	30074	46195	135023	170058	268543	306051	312740	317902	330104	328634	269497
TAZ1	1255168	1336736	1453413	1605360	1761331	1863575	1939944	1970160	2037913	2100128	2155365	2097317	2021267	1954337	1895926	1855681	1892296	1890667	1987109	1952768	1973994	1906900	1924493	1961766	1925219	1853131	1740840	1664535	1557970	1491408	1351412	1279941	1179003	1126639	1059293	1003178	939033	868939	813355	752708	719223	642876	621557	567573	538519	474397	443866	415463	370399
TCB1	573732	592393	608456	662645	702311	743370	768262	765284	766865	756545	783005	778567	782310	773634	756986	749173	783939	780299	796611	770507	784231	803519	811403	819844	796113	773178	773783	768608	767608	763449	783012	807848	838401	868086	913581	973642	1041986	1142709	1244873	1362474	1462893	1539849	1654750	1753390	1875936	1959041	2032475	2085917	2070425
TCB3	546651	571433	595870	644854	681275	726260	771898	798807	802573	793705	807373	819353	828218	808289	786261	789806	799711	832357	858702	867778	875196	882799	886082	888686	840713	813202	792842	799940	797590	817272	803571	805838	814361	853185	895352	951768	1025963	1139817	1253958	1380670	1497741	1601862	1719391	1851962	1971534	2057589	2069045	2160091	2152023
TCD1	525881	565396	616279	660566	692798	665178	692610	647464	614908	611456	571681	535729	519024	488087	489188	491471	494669	514086	521078	476510	496329	467972	498624	489546	473958	473057	466924	469827	488748	508212	504412	484336	475813	488513	492904	496952	543125	574108	569912	579794	641636	659995	663405	667084	696679	716085	735693	711127	687342
TCD2	917518	886659	816240	829174	859074	903013	930420	929705	932857	889923	852583	833298	823089	796407	781875	793114	821118	852182	875730	888238	917041	900541	922778	922148	923469	903071	895762	919477	907335	903806	892857	889641	895877	901055	915130	948976	1012680	1068242	1106851	1142547	1190884	1199095	1223142	1238563	1248913	1243567	1243789	1240381	1251646
TCM62	160706	164780	165873	182417	177457	176994	169594	153868	149093	119558	107454	73775	74842	42937	67133	66426	113276	43779	42358	25660	47760	70556	92670	201699	106780	106150	44008	42436	110269	177516	418393	418406	346439	145003	286468	300045	1283064	915005	1056846	710791	443226	265961	128621	145026	349206	464889	779918	728007	686534
TDA5	20338	3754	9124	11153	23662	15327	12060	5918	9863	10399	12984	9343	5840	6482	3015	6141	17955	18369	22512	16541	18267	31185	54590	55910	30887	19944	18010	23663	25502	23639	25056	19830	29115	31194	22280	11982	8921	4249	5624	10490	13693	20076	15750	16221	15578	15780	20320	24187	40494
TSC13	976090	993724	1059782	1109475	1185395	1196703	1209694	1196926	1166995	1152398	1150352	1125730	1090498	1030767	978976	979016	978039	1008858	1065695	1129361	1153820	1172865	1197589	1199210	1184172	1175691	1146108	1126350	1075439	1030708	1006660	980770	997602	1018199	1073514	1098035	1161029	1166222	1260055	1282847	1310652	1259338	1242328	1240563	1243379	1275593	1294098	1389643	1541277
TGL2	37082	54450	91716	145665	177519	185779	202834	208740	203627	214557	183343	179977	160327	169367	169318	179672	199974	206919	201470	180349	170474	169588	185637	200632	220287	222046	223312	222163	213292	206160	193243	188841	183585	190166	188659	194449	202696	210223	243639	263836	309462	330341	373691	295008	291175	284675	381579	467566	514699
ILV1	1711847	1605442	1524926	1484929	1461198	1430748	1384017	1275909	1131246	949965	839029	770850	673502	616924	533129	498210	459246	428015	406947	361400	299344	271716	261012	272764	282442	280352	277912	249079	222872	193038	219190	217880	213553	201877	200029	214763	227375	272257	238434	235980	227811	212977	231146	124644	110511	122720	155788	167270	199681
TUM1	4627	6138	11497	11806	15304	15198	13461	10514	7324	8418	10364	10042	7213	5343	5781	3538	2461	912	1597	2400	1354	760	144	368	613	211	74	0	0	0	0	0	0	0	0	0	0	0	0	0	0	0	0	0	0	0	0	0	0
TIM10	0	0	0	0	0	0	0	0	0	0	0	0	0	0	0	0	0	0	0	0	0	0	0	0	0	0	0	0	0	0	0	0	0	0	0	0	0	0	0	0	0	0	0	0	0	0	0	0	0
TIM12	445237	416263	514691	560154	640581	703149	744802	770843	736479	744052	720287	700927	591089	383295	306093	236159	265060	328461	327782	291867	246431	216679	203167	192818	181716	167881	158842	147907	120017	89076	65634	57066	44586	37419	28318	24999	20534	16786	14798	14976	10561	12849	11605	13222	9053	6507	5459	7405	0
TIM13	0	0	0	0	0	0	0	0	0	0	0	0	0	0	0	0	0	0	0	0	0	0	0	0	0	0	0	0	0	0	0	0	0	0	0	0	0	0	0	0	0	0	0	0	0	0	0	0	0
PAM18	9288455	8655260	9416311	9855099	10608600	9972990	9658586	8561013	7667258	6556086	5670246	4840664	4469719	4169711	4683324	5018704	5153647	4967867	4331378	3653006	2862361	2601905	2780776	3503703	3923851	4477238	4704084	5204214	5319069	5405385	4736754	4660055	4393450	4319619	4249453	4270472	4302571	4538120	4831195	5130183	5070984	5215302	5353835	5690252	5786884	5847077	5322917	5389810	5082632
PAM16	5266984	5321419	5525456	5678657	5449348	5277478	4840440	4522645	4086802	3781960	3413976	3055010	2832517	2729946	2716186	2599967	2437600	2358978	2363684	2383623	2461092	2598925	2875299	3108746	3324728	3410759	3404964	3387132	3299363	3150637	3029937	2874851	2910229	2931141	2983055	3074303	3135246	3315419	3478698	3676595	3814836	3829905	3853345	3811445	3951361	4080432	4181345	4190136	3995287
TIM17	7143810	7963996	7775669	7620491	7185803	6851700	6571655	6066390	5573265	5323845	5097444	4855221	4457444	4116236	3840088	3639174	3658947	3718871	3827585	3843785	3923670	4007810	4008773	4167339	4101635	3947512	3822272	3738828	3559478	3197374	2348492	1803351	1580705	1454753	1580306	1578963	1734070	1810280	2113163	2224003	2492304	2279024	2324447	2324550	2845613	3232540	3461335	3492679	3586943
TIM18	2289635	2356739	2583204	2678501	2879935	2839038	2909389	2887370	2787093	2777686	2496610	2325227	2063191	2001771	1845803	1754704	1619378	1647815	1691848	1650247	1596293	1549139	1501636	1422863	1274579	1086298	934656	896028	791909	697163	586740	542696	489360	437777	397237	341124	299736	294810	291256	323031	316257	300409	260187	251550	256817	277214	287329	275506	205000
TIM21	3839861	3802916	3875421	4189126	4403591	4505392	4617266	4544246	4511865	4338478	3966700	3669165	3450411	3395171	3266030	3081953	2947305	2852319	2810286	2812066	2799860	2778809	2758020	2707646	2626830	2517127	2365390	2418742	2414447	2539619	2461229	2469811	2464340	2557612	2600268	2699048	2771992	2864942	2995483	3042333	3142739	3199215	3315306	3404734	3567969	3748810	3951599	4108549	4312893
TIM22	2925613	3063564	3129237	3256702	3356949	3449460	3501711	3496920	3348254	3199747	2987970	2720581	2507915	2358462	2250267	2199997	2044360	1924048	1709688	1565502	1426430	1359964	1270408	1213744	1145234	1085923	1011872	950082	832502	716513	566083	503721	463798	444484	417772	390504	373110	345586	351133	299580	271268	186807	186302	186747	132656	136757	69614	60366	41984
TIM23	17684877	17326280	16828890	16229024	16239918	15734493	15689868	14794702	13816656	12686484	11684364	10654162	9720922	9305877	8912339	8584943	8179776	7943865	7836918	7582872	7365058	7068149	6920504	6977377	6817758	6472743	6091118	5833467	5490996	5246892	5111206	5167605	5330822	5285098	5243507	5313308	5373966	5610113	5822829	6001921	6383116	6728460	7092866	7217604	7181956	7489078	7472035	7752433	7700863
TIM44	6918827	6778887	6504211	6280056	5975579	5617116	5295696	4847746	4352310	3791508	3314249	2944854	2634201	2298709	2043962	1863330	1779215	1635352	1529074	1422000	1376956	1338848	1311823	1312908	1309104	1336477	1346998	1405923	1461048	1545495	1622148	1678832	1760400	1821389	1885090	1863340	1934973	1919649	1994824	2056592	2017706	1933407	1905715	1916485	2002271	1970217	1944764	1917090	1875923
TIM50	16934868	16298145	15962250	16473207	16971968	18150720	18587108	18658511	17778123	16736219	15443700	14066446	13285014	12655670	12229920	11671745	11351218	11261556	11138467	10996054	10612679	10209065	9853983	9633227	9394720	8926327	7952391	7468017	6990480	6909655	6453352	6069752	5834045	5674391	5495040	5367175	5237079	5155358	5100269	4965128	5118218	4902255	4834939	4707898	4809799	4926852	5175635	5153978	5177608
TIM54	5402574	5403642	5549211	5778821	5983380	6006881	6079981	5951229	5754898	5401684	5149455	4756702	4418603	4144562	3910121	3679393	3514422	3358416	3238253	3047979	2850626	2615903	2505709	2400647	2229129	2013513	1730456	1547032	1344431	1238539	1070805	947440	831855	746492	681310	624337	589029	544380	548253	541878	557748	549211	565142	539353	512065	483571	472065	482176	493729
TIM8	0	0	0	0	0	0	0	0	0	0	0	0	0	0	0	0	0	0	0	0	0	0	4349	7470	13283	12709	11866	17342	19151	25999	32084	15786	10652	0	13743	23247	40386	21348	14614	0	0	16713	26828	61041	59256	88169	80555	78069	66012
TIM9	0	4306	5379	15326	13192	52465	55137	96876	47477	47171	38828	45705	41182	37363	25304	30823	23059	10640	6075	0	0	0	0	0	0	0	0	3942	6298	11496	5021	0	0	0	0	0	0	0	0	0	0	0	0	0	0	0	0	0	0
TOM20	1322145	1273803	1361154	1398065	1460444	1440650	1370221	1317263	1183894	1303533	1261546	1255491	1111660	1100719	1041007	1073134	1055654	1019274	1020739	978671	955490	932465	880746	894340	915502	929179	936198	950090	887622	978153	917555	988030	919334	888960	896133	844779	820360	765294	774150	806341	834412	862746	933575	920380	1040575	1045080	1032567	1066313	1006938
TOM22	104573	146514	245769	167037	197425	378434	1184089	1677556	1766843	1388334	947926	880651	562414	253339	150214	94008	99152	104432	155737	303088	235612	369941	322929	461761	524042	471602	495599	434221	491661	602795	430601	448778	281139	191221	166899	305582	412410	546013	448236	609897	599760	734266	787252	995645	1187965	1427711	1296957	1376313	860319
TOM40	4350148	4278793	4371971	4321819	4338375	4486340	4403148	4262362	3933960	3602767	3654500	3618865	3484394	3081623	2955026	2872915	3075743	2992110	3027922	2896655	2929407	2902359	2884226	2873513	2807358	2721235	2692355	2616036	2591829	2404745	2358237	2221636	2267938	2304412	2362426	2381885	2453902	2449371	2479187	2513584	2702139	2828098	2989936	3114466	3187863	3185918	3133556	3084445	3149766
TOM5	0	0	0	0	7226	22633	32196	43734	24883	30631	28164	37543	38503	30118	20584	28608	33605	36006	24771	16405	11595	12363	14771	15647	13973	17300	32337	35381	37404	36823	38502	36669	39117	41154	37312	42029	37997	44126	49576	49171	46179	42795	40914	20082	7052	1050	3220	13656	1260
TOM6	0	0	0	0	0	0	0	0	0	0	0	0	0	0	0	0	0	0	0	0	0	0	0	0	0	0	0	0	0	0	0	0	0	0	0	0	0	0	0	0	0	0	0	0	0	0	0	0	0
TOM7	801683	1198896	1017806	565537	637207	513332	1014164	408964	296054	250032	534116	623478	637770	630994	548533	584974	567809	655294	634728	653386	608309	566430	416317	180809	53584	50461	358558	796983	1498097	980649	745960	502859	452383	384652	264941	178407	171084	300017	324279	429751	448682	414786	336378	357285	320692	359981	383701	428246	360850
TOM70	1005378	990248	988170	1029731	1104136	1186863	1256081	1284022	1297784	1282820	1247085	1184355	1126289	1120062	1107732	1102800	1087774	1095805	1114541	1140343	1188796	1257283	1374897	1506267	1649851	1744725	1895964	1969695	2118765	2155706	2305999	2400094	2583137	2699054	2889758	3039071	3240031	3442704	3704258	3851863	3979649	4038130	4070168	3992700	3981021	3819076	3721784	3574781	3355509
TOM71	485789	500056	551846	560373	641544	642671	726778	692954	685702	657169	660426	653027	639512	639630	622764	651892	714829	782305	847253	812083	865890	938499	1124379	1059692	1123094	1119791	1233233	1145649	1053893	1033022	965393	996312	959523	962047	976575	980199	956843	964729	985095	1081789	1098209	1121409	1090975	1160733	1216522	1262268	1235541	1162153	1067475
TOP2	4096	5461	4912	5492	4129	3360	2732	3257	5450	5033	5662	2810	1881	0	202	290	351	353	202	282	0	0	0	0	1273	1940	9131	11668	16704	11804	7640	246	263	0	0	0	0	0	0	0	0	0	0	0	0	0	0	0	0
TOR2	8442	9008	10574	12322	17203	14761	17045	14484	13208	14012	15305	19486	28595	13755	9196	3631	8684	14096	16600	18722	19065	19886	22444	23991	25532	24157	26391	28341	32102	36305	37690	37606	40997	43888	45430	47242	51149	54497	56246	61708	68887	71283	72481	77176	75521	75777	74240	74119	66761
TPC1	361378	351756	352830	364191	384543	409694	417416	428740	424528	420729	398196	369723	351349	331206	311585	304420	295169	295594	285651	268622	243352	221850	215843	214037	214745	205906	183959	166863	145181	130598	108758	98859	89333	83617	75066	73602	74318	73202	44807	25851	16737	9420	8168	1434	0	0	1294	3732	0
TPI1	0	0	0	0	0	0	0	0	0	24152	14037	4255	0	0	0	0	0	0	0	0	0	0	0	0	0	0	0	0	0	0	0	0	0	0	0	0	0	0	0	0	0	0	0	0	0	0	13124	74916	45211
TRM1	4986	1427	2518	6094	8351	11246	7473	5797	1850	3027	2890	1302	1460	0	0	0	0	0	0	0	0	0	0	205	0	0	0	0	209	1651	357	0	0	0	0	0	0	0	231	784	2475	2146	1250	0	0	0	0	0	0
TRX3	0	13525	27850	45958	51119	49030	48156	33391	28699	20004	19314	21587	19396	21631	24303	21938	16886	8479	1525	0	0	0	0	0	0	1566	2085	4694	3200	4339	0	0	0	0	0	0	0	0	0	0	0	0	0	0	0	0	0	0	0
TRR1	0	0	0	0	0	0	0	0	0	0	0	0	0	0	0	0	0	0	0	0	0	0	0	0	0	0	0	0	0	0	0	0	0	0	0	0	0	0	0	0	0	0	0	0	0	0	0	0	0
TRR2	57412	52611	56493	67224	81854	67244	64690	54782	53520	47659	38569	21055	22455	23162	9443	17683	17584	18431	15751	17022	16460	21087	26477	27480	26689	25361	14765	24467	20799	38583	33661	40753	48866	58557	70249	75441	77682	73263	58760	53196	43878	54201	43105	42583	27880	46220	71342	94548	84617
TSC10	0	11129	17562	42083	34002	41221	33855	34843	39082	29500	24677	13255	18676	22610	36221	34394	44504	38020	26632	14573	7619	8338	8152	5715	6251	9301	15853	25175	18580	16108	12140	11434	12457	11695	9794	4749	2801	2859	7520	7931	5587	3529	4501	3257	2942	5338	4600	9874	3440
CTP1	2007397	2003825	2039127	2083870	2119514	2118906	2128515	2067946	1960571	1896460	1797650	1694135	1508016	1403736	1273406	1240835	1244738	1246466	1268852	1233932	1189575	1124148	1086994	1052003	1012688	935222	903963	849274	773162	720925	661684	629138	607379	564405	542115	484296	449743	427813	440459	450465	413074	404422	418649	438331	458654	423055	399907	360705	336273
UBP16	87409	116002	115000	124704	128198	123935	121953	126561	128366	144654	145280	150707	151868	127565	124120	138695	168007	181758	190316	195962	191143	193307	200718	218270	243762	256937	255533	259578	246699	252377	239038	240645	237094	237358	223120	220689	223303	237783	237139	258217	304252	310364	323084	305826	325149	323588	329048	319401	304550
DOA4	88672	120523	162355	194614	193651	186221	173455	156593	145451	122493	114504	92474	85539	81657	71379	53261	48207	36130	35310	20959	15188	12528	19457	20616	25625	36559	40496	44748	42791	44651	48788	47816	50108	47001	49553	55170	77928	107035	140574	157225	169938	186326	199995	215770	222913	230616	205247	155143	112296
UBX2	245373	259897	272362	266471	274308	274507	286290	300047	305735	323996	314735	305417	292816	297653	294943	299848	301992	298383	293304	288625	277259	278747	295989	306212	311028	318878	314872	311242	310669	293137	294718	288987	300984	321078	325692	348984	359588	394590	424645	447691	473862	461364	461725	458812	442692	439375	430452	445794	438116
RIP1	77156362	76517770	77049276	80020850	80501976	78804653	73686024	68847762	61639980	54395030	46177142	40220789	36658721	35643985	34915223	34563823	33745356	33901142	35174845	36970936	38981868	41964919	44856104	49490560	51147028	56658903	58655325	66649385	71935051	79601054	84263353	90215640	94482116	101810999	108525928	118366586	124110376	129988322	129013417	130113402	130443288	129272230	128015140	129343009	138044041	145052284	155935405	161804191	175114388
UGO1	454716	489853	517776	527064	536397	489393	493743	462474	457999	443836	444050	449320	421001	409844	386068	385658	408086	414648	413941	391185	385537	362298	368000	382447	424141	461910	489285	554055	547854	545464	536326	537391	546772	579358	625833	669401	705269	759582	811482	884616	933987	966495	1016114	1021478	1046016	1059740	1074703	1102710	1100541
UIP4	0	0	0	0	0	0	0	0	0	0	0	0	0	0	0	0	0	0	0	0	0	0	0	0	0	0	0	0	0	0	0	0	0	0	0	0	0	0	0	0	0	0	0	0	0	0	0	0	0
ULS1	922	2714	5114	5147	6742	6390	8835	10272	13222	15394	14614	14069	11589	10836	9294	6712	8303	7751	12848	14787	15437	12932	10869	10002	10847	10894	12833	13853	12404	10328	7135	5370	5015	6130	7806	7448	8436	7589	9181	10077	10781	10510	10697	11780	11978	12119	10036	12424	13189
UPS1	59320	63413	62152	29642	13425	0	0	0	0	0	0	0	0	0	0	629	0	0	0	0	0	0	0	0	0	0	0	0	2192	5289	3182	507	0	0	0	0	0	0	0	0	0	0	0	0	0	0	0	0	0
UPS2	0	0	0	0	0	0	0	0	0	0	0	0	0	333	492	809	588	406	0	0	0	0	937	1122	1579	1978	3542	4783	5636	4823	3195	0	0	0	0	0	0	0	0	0	0	4848	6708	11972	13172	17766	20362	24555	33679
UPS3	0	0	0	0	0	0	0	0	0	0	0	1390	7516	18360	18812	22164	12236	5112	1686	1855	1668	630	0	2867	5172	13070	10731	7597	8089	10141	9310	5735	8191	10400	20351	11000	8316	2810	2408	2482	471	797	0	0	0	0	0	0	0
USB1	7866	3150	1569	0	0	0	0	0	0	0	0	0	0	0	839	2272	3801	3857	2900	1200	0	0	0	0	0	0	0	0	0	0	0	0	0	0	952	1362	2038	747	1177	622	1265	793	225	0	0	618	393	709	0
UTH1	342368	346675	377716	461767	516846	581436	594791	586540	541499	486118	492229	468244	492180	497732	486476	489224	476588	441026	409908	381295	356178	322120	308691	280763	293866	303683	283266	267973	248125	219043	221746	237132	230989	235824	232132	237020	228572	216054	171472	129399	121353	137335	151793	133164	106585	99952	98751	77109	37286
VAM6	5943	5243	4816	4253	3817	4218	3293	3307	2751	2789	2291	1548	1529	1397	1097	1321	1583	1611	2167	3520	4486	5652	6364	7800	9436	11224	11706	12691	13537	15189	16532	18014	19418	20456	23065	25623	28481	26785	26899	19027	22605	17462	20210	7283	3562	0	6304	16707	23442
VMA2	524541	478118	474579	442307	421819	374255	322062	277234	273221	274192	270405	243078	219099	147651	132212	122494	166869	161805	177868	182796	175539	145885	120355	107654	112375	112666	107170	98215	95889	98080	111007	120721	119791	126909	121380	132157	137407	134311	124590	136152	146437	156090	155838	174219	188798	210159	233873	232476	240641
POR1	163698658	165433389	168427067	171671630	176630264	178608911	178513237	179100415	178377756	183374773	165457035	152419966	141291474	137951870	137943477	139238034	136687854	138891507	136750610	139098654	138395776	140478330	144651271	147525021	148885212	146513507	141515773	142198233	139220148	136854186	136058643	135900829	137333868	140847136	145272924	153109035	157614278	167070294	170868575	177344400	183903841	183606100	183669010	178028591	181997089	182197103	192005494	195982700	204990161
POR2	0	0	0	1298	0	0	127	924	0	9290	6183	3532	5638	7212	0	0	3820	2309	4597	6362	11583	15363	5582	0	0	153	7333	14818	15895	26858	23132	30482	18948	19040	8032	15356	13074	11562	5853	14145	29717	35305	48121	63348	62796	65181	62329	91211	58719
VHC1	7741	4935	4584	4153	9237	8610	15232	10735	17124	15299	21483	19469	19217	17900	11689	14690	13324	22748	24426	25209	20989	17079	11307	14277	11131	14515	9917	8847	6934	11769	5305	6232	8063	15376	18594	16130	18866	17316	17138	12828	14891	9327	11456	4440	2810	1898	1067	1269	0
VNX1	302772	297405	267511	276708	247994	246526	239143	234461	211839	205600	183632	170345	149974	130447	126576	124786	122161	116452	100705	90836	90476	92455	93117	77477	83466	89592	95607	95899	95946	93685	86782	82335	87026	91669	95160	103491	106017	110030	114620	118512	122834	122537	125474	134820	138499	151520	154478	160964	153040
VPS1	235732	245138	254940	279566	288780	290707	294741	291633	289978	295562	285361	275516	255883	247003	231007	227483	212583	200512	194680	181591	180195	183155	190368	203190	187884	187644	173571	174542	178718	200033	214859	228638	226543	213463	210517	215923	222929	246672	254932	270841	275101	254016	262206	260635	270580	280816	280038	272369	235339
VPS13	883	4173	5920	20533	28859	22623	23559	16930	15181	14821	12468	8344	15005	19632	31618	32485	57029	39140	37667	25978	34015	20342	9060	2022	909	1932	8880	14706	24248	30902	25688	19186	8000	5713	9278	15230	18921	26000	30927	43497	47065	42759	39631	44472	46563	45327	48273	48417	33746
VPS15	4060	1994	342	1548	1783	1383	889	693	503	3725	3042	351	0	0	0	0	0	0	0	23	0	1238	2720	6044	2405	784	0	0	1720	2798	5623	7595	12323	5947	3373	0	0	0	0	112	1982	1559	1480	504	15	0	0	3053	1418
VPS21	724349	697330	685548	702622	738617	772643	779633	813934	786757	779064	682800	628311	565107	570038	549138	538965	509492	488757	453196	446189	427820	413182	409824	429646	439558	441459	392763	384215	354860	359915	345003	323700	295151	273848	263520	262001	259983	269072	270114	266869	280539	265172	235565	221257	204542	218241	213827	216443	207213
VPS54	0	0	980	1435	4431	4753	7589	4830	4186	4244	4145	4214	4368	4249	4466	4499	4394	3929	3539	2982	3322	2873	3231	2586	2858	2055	2114	1954	1323	1065	1742	2906	3606	3284	2683	2367	2157	2553	2070	1745	658	0	0	0	0	0	0	0	0
XDJ1	17042	22975	17847	30641	32296	48376	44813	59571	61658	64403	75354	73891	73292	65505	63651	63746	70751	70928	74102	81626	77764	79077	74290	82787	82926	89193	91791	94085	92436	83161	89407	94163	101047	100111	105148	100595	94269	96791	99887	114971	109857	99362	80171	97825	111304	124184	111029	94873	45121
COQ21	0	0	0	0	0	0	0	0	0	0	1711	0	0	0	0	0	6398	10680	26291	43576	53223	71643	64821	78557	94040	143963	168384	195908	178357	192010	211507	224647	242351	244743	282970	323664	369920	396722	407504	422459	389280	414293	440966	532173	656535	755856	865492	913603	927133
RCF3	12183537	12328634	12582148	12724727	13223528	13407629	13912567	13890651	14018222	13716570	13339184	12703434	12212478	12555272	12544309	12569571	12063876	12154019	12112922	12191391	12428352	12667884	12979500	13394235	13566682	12968245	12228766	11731409	11212543	10584665	9520610	8878412	8275873	7864084	7285094	6827375	6286683	5874234	5559380	5224560	4917351	4475555	4263992	4130925	4018307	3887624	3717368	3699075	3614839
IAI11	4764401	4975837	5159102	5370631	5442039	5302083	5251897	5082853	4899927	4744215	4435854	4322948	4002076	3949237	3693920	3503802	3400901	3294195	3294683	3110446	3016258	2869574	2731575	2595477	2467816	2308989	2179708	2106437	1862898	1763630	1557042	1495564	1348324	1239987	1145155	1070879	1057947	1037112	1034379	1018179	957098	932061	922073	892888	881284	864407	848684	839035	775238
YCP4	20133784	20075469	19844454	19879357	19375502	18557741	17361671	16054613	14416575	13331156	12077621	10788114	9563385	8907968	8486393	8163173	7933895	7816199	7811372	7679392	7572582	7503293	7568451	7620030	7608024	7415065	7138814	6965518	6536930	6270250	5767671	5642996	5508170	5465564	5435948	5372503	5287831	5127222	5146298	5222675	5362660	5262864	5205844	5116653	5247255	5289655	5311851	5203805	5038012
YDR061W	97015	105998	110948	121446	117579	113155	111534	104882	104600	87489	74977	60535	46674	31339	16698	20036	15558	18533	19001	22731	18282	9489	7440	4551	3945	1001	449	1338	3427	0	0	0	0	0	0	0	0	0	0	0	0	0	0	0	0	0	1073	5015	6303
YDL157C	9116084	9428628	10462649	11135424	11449066	11599542	12002438	12122725	12246789	11879879	11683062	11191071	10712997	10417815	10156843	9941420	9648209	9361823	8706989	8110028	7576068	7387292	7262771	7291016	7254762	6931956	6783789	6590298	6314775	6025181	5629008	5414950	5076796	4872412	4464037	4134580	3924167	3755449	3596891	3401917	3153321	2878910	2677225	2455511	2357377	2285278	2274420	2161899	2043396
MRX19	767477	705738	642345	557437	512155	492851	476548	455710	406617	354227	354300	337184	311084	276507	243624	238859	251550	255627	278728	283540	300320	307556	316525	319398	341966	374922	412558	424592	439419	433378	421186	405985	382020	380767	387508	420290	436717	471749	466466	477433	472551	501452	520095	543089	595796	598920	620064	620882	646339
COI1	3961517	4032830	4101355	4214389	4216044	4174592	4088848	3960292	3857847	3801628	3656392	3461113	3229138	3171650	3095006	3040446	3009946	2958239	2890163	2834142	2621314	2613893	2607198	2691277	2761130	2632548	2533866	2450386	2311349	2161336	1953246	1801227	1681080	1593267	1480159	1365095	1276797	1207632	1178802	1119231	1086746	1004237	945236	924282	922165	877913	848805	781541	740288
YDR514C	21020	16180	6996	2565	0	0	0	0	0	0	0	0	0	0	0	89	721	119	299	0	0	0	0	0	0	0	0	0	0	0	0	0	0	0	0	0	0	0	0	0	0	0	0	0	0	0	321	0	0
YEA6	139453	140340	147153	144820	148388	151085	159427	145340	141153	125887	113128	101989	89781	85937	75398	70771	70813	65997	65416	58018	56570	53508	51893	49137	51590	49306	52112	47011	43720	30994	30056	28539	35712	35759	35470	33684	27919	22424	16704	12714	7785	6939	11984	14733	19613	19284	19932	19292	16046
YEL067C	48925	38724	19613	5539	0	0	0	0	0	0	0	0	0	0	0	0	0	0	0	0	0	0	0	0	0	0	0	0	0	0	0	0	0	0	0	0	0	0	0	0	0	0	0	0	0	0	0	0	0
MRX20	3786818	3861963	3887924	3927640	3947836	3918134	3855751	3726172	3458279	3308864	3089703	2883650	2581398	2379640	2195453	2024715	1952974	1913109	1951981	1913440	1858985	1778910	1728584	1689768	1655624	1574949	1506442	1462217	1343768	1295550	1162140	1112531	1109748	1110098	1172171	1172917	1205011	1177184	1219160	1262802	1314703	1340869	1365554	1417765	1470069	1515987	1515050	1515093	1483163
DPC29	91636	68678	69657	73178	50477	32863	9434	3423	0	0	0	0	0	0	0	0	0	0	0	0	0	0	0	0	0	0	0	0	0	0	0	0	0	0	0	0	0	0	0	0	0	0	0	0	0	0	0	0	0
MCO32	57783	51752	52971	40950	51072	68562	94646	111787	105124	117881	62568	43126	30751	29755	28236	28672	29056	83458	215584	722946	1306731	1523949	1260321	850008	533484	161699	88672	49388	70724	94757	101067	99046	98001	86769	66073	64560	63446	64919	68170	66731	74822	68760	54079	41222	29361	28302	29748	27978	21311
YGR266W	560440	512057	456558	438182	437018	429423	440808	445228	453993	461099	445436	456632	439948	458776	446056	445885	446537	442906	450109	464722	471960	512058	514924	554567	564970	591524	595996	608543	601833	611255	629638	652207	648867	633319	654253	680275	719421	761297	803972	829434	833053	819444	838044	857966	881654	861921	849586	855627	832266
YSC83	57728	68528	73116	90827	100566	103713	111557	107197	110803	103203	103510	99779	100298	107435	106780	117850	109620	96771	84440	95278	90991	91306	79931	98850	112710	124224	129218	139745	140227	138000	118345	114181	105671	110150	113824	125348	128211	136488	150139	159162	165723	164648	171903	189231	195755	210011	208033	211682	179680
YHM2	44248127	46789528	47933679	49846434	50863885	49303498	48108823	46818136	45119585	43960333	39882338	36368336	32773026	30933549	29013974	27866756	26583265	25923878	25980241	25636951	24997991	24452545	23730567	23285131	22184524	20183027	17905904	16595590	15226034	14958854	13106415	12112271	10932794	10383409	9824818	9476289	9083368	8916176	8992682	9046763	8983663	9039616	9055083	9452583	9613506	9606907	9554631	9601094	9586304
MCO8	19189784	19851870	20917001	20342014	19856858	17553411	16862742	14712273	13331019	12167542	13928358	13924435	13340626	11969924	11626567	12534222	12967550	14168855	14901175	15757523	16474080	17413078	18869494	19615985	20287377	20207316	20451119	19936789	19405914	18213957	16893591	16446290	16230546	16203102	16294827	15284175	13742387	12172091	11180156	11465431	10860904	10056076	9098015	8988993	8826754	8195865	7172992	6312817	5331306
YIA6	255696	259125	261743	265943	280050	287313	290762	277857	258616	240324	222052	196085	176965	162958	153902	146838	144909	131562	132028	125547	121130	110662	93380	95076	84470	68646	65489	57666	57660	51172	49871	43826	37356	19100	8361	0	0	0	0	0	0	0	0	0	0	0	0	0	0
YIM1	14337	23530	9373	4873	340	1063	3195	1241	231	0	5937	9483	20382	9477	5189	0	0	0	0	0	0	0	0	0	1510	4099	6090	8579	7776	14062	14559	16801	12283	11789	8717	15408	16092	19778	17428	14873	16877	20194	22434	21386	26074	26038	28240	24570	19244
MCO6	314337	367932	445756	562030	649469	673968	699242	707235	693265	686472	645871	595107	553028	509029	522510	529416	514516	498250	511946	478536	442199	382700	333831	303613	361975	418975	432321	448078	435175	411320	342780	324529	342065	375906	396731	415758	379429	383269	366020	413626	408752	365000	319710	289776	273507	253417	226586	216534	196254
DPI8	0	0	0	0	0	0	0	0	0	0	0	0	0	0	0	0	0	0	0	7088	11382	20552	10797	7001	0	0	0	0	0	0	0	0	0	0	0	0	0	0	0	0	0	0	0	0	0	0	0	0	0
TMH11	29728092	32221392	33866473	34321012	35707122	35100894	34666891	35306715	32821793	33315268	30416203	28060634	25734141	22653528	21340250	21388081	23329159	24720020	29382862	33444404	37105970	38800423	38719420	40411757	38988143	38566509	35051979	33839201	31812347	27862125	20470229	17408827	16507045	17883675	18627863	18200116	16814684	13588238	11568637	10113464	10102083	9315444	7773101	7636793	7501570	8375992	8046713	7562327	6407395
TOH1	2579481	2461287	2524663	2397496	2350453	2249952	2167841	2023556	1880960	1725371	1621787	1504526	1400262	1344877	1333711	1330347	1302599	1238260	1184821	1131449	1107162	1080920	1107548	1151665	1272248	1336516	1506827	1531561	1590113	1546131	1518090	1572717	1584058	1632196	1665981	1731005	1800170	1936126	1999784	2060397	2063111	2089464	2062677	2107403	2119457	2080604	1994450	1932980	1843704
MCO12	0	0	739	12641	31118	73978	96796	117706	118370	139184	150088	146501	126087	93523	102181	106119	143780	116549	131756	76264	67223	30537	67266	91127	120950	92590	119916	135197	170936	145738	134839	146805	151369	186453	186390	208313	186726	155204	119190	118286	162793	141408	131085	114692	156666	101752	65992	8850	0
YK023	466544	426926	437710	466336	476212	515413	527956	540352	539665	522007	579029	624338	601123	531139	501771	474686	513276	411088	357720	325864	315071	328122	331585	346143	381114	350366	366598	372967	396354	382938	341325	335951	321908	329415	315962	317334	284219	264844	236912	242903	217225	205600	190161	190149	191432	172288	142157	135109	97200
RQT4	60984	86993	106648	111051	121929	104482	113949	107083	116108	123234	115060	105362	80069	77031	68663	68065	67707	67881	73317	68182	71426	68541	70395	69306	64863	54672	55355	57428	52844	47424	33650	32353	27387	25095	20200	13652	11438	8863	9303	8451	6959	6874	6619	7407	7388	7231	5845	5350	5558
DPC7	577281	445935	442927	420165	567461	714000	953423	752374	781122	642580	710711	592765	533736	342271	559251	518289	791416	743102	747388	601474	730542	967079	1179807	1199370	1476650	1671306	1961725	2017901	2241070	1660277	1620662	1522970	1684593	1515461	1568341	1367781	1249893	1085298	867887	615687	608544	603274	548002	501319	430591	387710	392295	274606	216514
YKR070W	561481	525052	512771	473003	455367	423016	390778	373983	336447	323077	281271	262600	224143	222530	205610	192073	175932	156705	123502	109162	110331	98195	60908	33219	20521	11438	13691	22697	36892	36412	35618	18986	11809	9121	4337	3353	1361	3059	7154	8665	7745	0	0	9726	6729	4713	2924	6546	1648
FAT3	1845128	1824715	1775053	1709062	1590687	1517998	1401945	1303625	1179027	1079937	965988	886631	813956	771517	723422	689063	660629	617053	577802	550057	506451	482199	459548	467226	471209	481612	452963	438941	422726	443087	467672	468547	475130	485329	499939	538170	581063	626121	647386	676032	697771	677766	671958	668302	673757	670802	662078	643421	628972
YKT6	1408095	1434644	1458945	1489775	1505716	1552227	1543415	1548149	1467670	1371138	1285470	1145128	1067908	1000183	960982	920905	868278	829310	788892	767670	740340	687033	666756	639967	616764	596831	564761	573619	577138	565718	524200	499661	488760	487449	488803	483980	478859	489354	477730	478352	464706	437264	422669	416008	415332	391071	357954	317805	262965
YLR001C	83097	79882	70528	76930	61628	56283	37666	35051	26034	20488	15651	15014	21260	25178	27762	25502	12014	10229	2980	2465	5169	9419	17073	12865	17237	20775	36024	37202	39733	32035	32858	36292	40410	48016	54449	63644	71713	78376	84818	95181	107871	111698	124763	132106	144120	147642	150212	132149	131071
PUT7	463900	364759	324881	262684	241828	203532	176014	141602	127014	119514	109274	122270	121001	113539	87887	59099	84888	94262	125101	135019	148810	174377	190037	229189	268348	294324	327433	335417	364468	393385	421695	452825	471509	506741	527299	580546	617217	673208	720363	763182	802209	832350	883817	900870	920589	915373	938863	954160	954495
YLR419W	0	0	0	0	0	0	0	0	0	0	0	0	0	0	0	568	762	980	963	957	1024	788	611	0	463	532	818	675	447	0	0	0	0	328	463	710	466	318	0	0	0	0	0	0	0	0	0	0	0
YLF2	7834	9417	7622	8783	6312	3688	3041	1978	4114	5283	6356	3537	3545	2453	753	214	657	1071	4115	2528	6336	5582	7855	2530	1687	0	0	0	0	0	0	0	0	0	0	0	0	0	0	0	0	0	0	0	0	0	0	0	0
YLH47	1586428	1526842	1459823	1397746	1335553	1245568	1147844	999815	861312	799603	715628	647205	568248	546047	530435	526620	516506	507876	511564	529171	556470	594333	647701	696565	730730	725898	730832	714046	687938	678137	678432	691089	692879	698180	722578	748900	824687	890579	992750	1057265	1167043	1287341	1436774	1590029	1696386	1751003	1760286	1777688	1677601
YM14	0	4032	7609	10509	13279	12874	11426	8801	6849	6061	5945	6755	5997	4937	2220	0	0	0	0	0	0	0	0	0	0	0	0	0	0	0	0	0	0	0	0	0	0	0	0	0	0	0	0	0	0	0	0	0	0
YMR187C	0	0	0	0	0	0	356	1777	2060	4420	4432	4089	2208	1443	0	0	0	0	0	14	134	0	0	0	0	1259	4607	9019	10038	8370	4081	1145	0	0	0	0	0	0	0	0	0	0	0	0	0	0	0	853	624
YMC1	5620663	5615384	5763658	5853574	6058537	6036624	6066130	5833709	5483064	5158120	4833988	4389226	3831945	3524080	3225721	3088883	2874343	2765777	2664338	2613427	2499230	2388573	2270254	2198035	2065497	1955596	1782045	1707321	1599258	1529790	1389215	1301995	1227049	1190986	1116291	1071061	1008127	996698	992739	1051861	1037905	1059625	1052297	1089405	1084099	1067437	1064039	1067347	1069114
YMC2	443250	442503	436714	443352	457655	475864	490061	479023	442557	406826	385186	358750	337248	304024	288342	267278	267017	249716	241927	223804	213212	194478	196040	189393	185147	158015	143661	127112	123964	115383	115271	108170	95501	93722	89287	90668	91298	87951	95706	92924	80491	70988	79894	81550	88873	82521	78883	54477	28280
YME1	22082644	23043593	24407766	26995290	29680743	32104602	35035492	37133156	39623788	41576696	42767585	42470317	41638087	41062476	39133465	37171306	34611659	32133126	29823886	27477344	25151915	23522342	22285120	21781894	21308009	21679055	22524845	24969384	27617604	30946611	33298659	36262907	39215597	43169897	46684269	49351171	49926611	49384366	48137428	46117721	43481073	38941164	34754284	30722967	27215182	23881125	21074273	18532013	15696962
YME2	3487773	3685655	3892109	4076820	4124566	4032001	3772951	3441124	2993308	2636869	2383786	2302016	2298487	2369981	2469168	2651561	2927397	3345109	3855302	4526957	5514763	7036481	9164426	11913261	14875121	18486524	22667663	27915068	32877876	37292737	41024084	45690413	50595990	57043920	62996036	69167815	76152491	82396676	89365772	93775970	99328954	95759059	92237855	85131945	78164566	68760805	60040083	52113019	43445186
Q0255	126052	116319	73472	42769	26862	20930	16811	11970	5101	7061	7544	11135	10981	13421	8910	11180	12304	14664	13787	13706	14640	13337	14689	12337	14505	12363	12916	10479	10656	8592	8803	7281	6618	5602	8000	11293	12146	12434	9038	4976	0	0	0	186	119	1678	1920	4115	2671
MRX15	1360834	1290122	1310181	1316359	1337937	1359162	1344929	1332836	1243274	1262412	1251792	1197713	1111233	981516	950296	944797	970357	1018246	1097848	1190006	1248654	1318798	1385973	1479451	1522152	1556947	1529820	1504227	1428921	1384689	1323027	1298634	1279645	1284432	1334204	1391564	1448697	1475155	1525299	1651454	1686199	1713193	1705196	1794353	1891967	2026730	2089414	2107612	2001289
MCO10	3547010	3484668	3740478	3902692	4056956	3768265	3615554	3391772	3220599	3037798	2987849	2844492	2685189	2584299	2427810	2191129	1973952	1835170	1831781	2011772	2059196	2355480	2574543	3058199	3341850	3330688	3347111	3509987	3746516	3845346	3838287	3880834	3908784	3973445	4129505	4297760	4192349	4206811	4230078	4532979	4593500	4459859	4215726	4229840	4177118	4048963	3830065	3556489	3124475
CMR2	0	0	0	0	0	0	0	0	0	0	0	0	0	0	0	0	0	0	0	0	0	0	0	0	0	0	47	70	0	0	0	0	0	0	0	0	0	0	0	0	0	0	0	0	0	0	0	0	0
PTH4	19563	13042	8510	0	0	0	1007	1572	1020	1842	3025	2019	2791	4220	1820	3112	3290	5519	5097	4421	2441	2686	2210	2176	2545	1628	858	0	0	0	3225	2326	3078	1997	3387	3651	6479	3466	2510	0	0	0	0	0	1106	3987	6196	5158	7444
YOR1	14092	15282	16424	16127	15792	13670	12218	11690	8518	7454	6750	5811	6282	5473	4819	4717	3839	3824	3225	3309	3134	3329	2976	3197	3185	3009	2873	2721	2372	2362	2736	3143	3653	3281	3876	3940	4713	4481	4728	5410	6121	5862	5882	5693	6355	7012	6898	6758	4758
DDL1	1072	2107	650	432	2145	3149	7629	5308	3760	1665	1248	0	0	0	0	0	0	0	0	0	0	0	0	0	0	0	0	0	0	0	0	0	0	0	0	0	0	0	0	0	0	0	0	0	0	0	0	0	0
YOR131C	44651	40562	37399	40742	42323	46441	47937	44586	39478	29814	27188	22201	20026	19540	15511	13901	12390	12600	10340	7393	0	3185	7018	9475	9186	7525	6198	5918	4419	5140	5327	3262	1985	0	1856	2893	3995	3508	3639	4203	2486	1775	21	0	300	369	226	0	0
MIN8	10180287	10327404	11637028	14065693	15511119	15447718	14753207	15012402	15944682	18707781	16924380	16219277	14725074	14852313	14854165	15053319	13831354	13455354	12816784	12459852	11533082	11377026	11320551	11141979	11083502	10730000	10024404	9384776	8384735	7301249	6959346	6599693	6452274	5753861	5281450	4603779	4029967	3453511	2934285	2538791	2066405	1628106	1346746	1130249	790177	523277	171381	83302	4609
MRX21	2675532	2714009	2752504	2784001	2782373	2815069	2807523	2651798	2416644	2182648	2066525	1957049	1829205	1634129	1522922	1391813	1323994	1217147	1180588	1121812	1119791	1038264	1002496	948136	894046	808306	740357	696049	648112	586110	497900	432807	416272	396866	353990	322895	305831	276745	266027	235789	252920	240232	242774	226783	211250	212336	190039	176308	120561
YPR097W	16721	18883	19619	17103	12753	8232	7893	8350	12561	15878	17558	13930	16086	18573	21540	22056	21865	20217	16222	11145	7634	7086	7875	12098	16095	19685	19622	21494	20791	19986	15021	14435	13391	12931	10950	9083	7614	5780	4181	3739	3829	5216	6169	5715	4797	3804	2635	1713	3060
TMH18	7370207	7642595	7806669	7905562	8135262	8404694	8580839	8740546	8481744	8571793	8144276	7774611	7154732	7174596	7158925	7079747	6967630	6779677	7016392	6945087	7027886	6829276	6858205	6946730	6972085	6803078	6216710	5991723	5505195	5462779	5269772	5297951	5085147	5021350	4896607	4695162	4558643	4186151	4070738	3789626	3617682	3538254	3484254	3577478	3534232	3427417	3251835	3097927	3093563
DPC25	158200	208924	112877	65686	20459	24945	32564	37427	35522	32520	16856	9806	6040	12664	9021	8069	12794	15240	31457	30816	32691	22840	25122	16438	9169	4272	4775	4068	2419	2413	3209	6491	9770	5549	9184	13552	21080	18312	22163	20516	29268	24337	23755	36258	36360	54588	37192	36712	32284
MCO76	2724743	2723843	2672011	2634044	2675156	2636263	2615448	2499200	2350278	2237628	2042657	1879635	1708807	1628382	1496659	1419042	1340550	1291307	1255425	1178160	1142670	1095062	1097582	1076701	1030173	966234	917066	914773	904474	904122	873592	867416	873148	906814	927750	971078	1012288	1092169	1174412	1234284	1321970	1357452	1427489	1449237	1493012	1516911	1533221	1559615	1569329
YPK9	66011	65688	59734	56189	51616	47123	42625	38637	35077	34307	30056	25693	22393	22220	19417	17491	18299	17646	18526	15379	15397	14123	12939	11106	10656	11316	10960	9851	9332	8105	8280	6264	6146	4778	6643	7884	8845	5987	4361	2208	1161	877	1554	2268	1684	862	771	2059	715
YPT1	1288507	1267563	1246351	1259833	1278208	1318683	1326677	1275820	1210041	1142581	1111665	1049197	984004	925831	894821	869943	859184	835539	827505	798820	770763	751199	720277	701310	680254	669181	661154	643763	642814	632847	601594	580847	563800	553761	547042	554174	536168	553185	560000	578228	550884	545804	540460	569264	557384	564020	547322	574584	597925
YPT31	202006	248049	207649	256326	236501	272722	244281	220856	208198	184494	193707	209211	167440	136116	139357	123878	190242	146851	182202	94035	68340	35886	65132	75260	71871	35425	14486	1511	4535	0	7031	6535	7973	4491	2286	0	0	0	0	0	0	0	0	0	0	0	8520	36743	24045
YPT32	293189	292507	295918	287511	271670	252629	246940	229796	221501	211871	208937	199787	180196	170555	150177	152085	151294	149464	143197	125939	112086	114010	120622	128091	124126	118892	115752	114039	116529	112556	113624	109567	105405	98927	86668	88377	92239	99276	99552	101763	94002	95214	85481	85424	72558	66346	69670	68516	62778
YPT7	955976	944483	957538	950575	928266	902682	875162	834813	782167	695412	686385	645080	610475	577254	552170	535271	517321	498200	507310	492641	500630	481133	454458	431627	431045	439111	449284	459832	444309	419189	365836	338507	322014	306681	289213	267943	279762	284288	291713	291349	299280	301952	301058	302736	312553	323460	328198	293350	259761
YRO2	6161091	6096486	6090760	5737287	5663514	5119169	4752700	4395790	3995993	3809416	3364661	3032343	2649974	2442324	2242957	2122517	2046666	1944849	1962735	1867868	1861656	1725594	1604279	1567206	1506532	1415927	1389303	1391013	1323944	1281188	1137819	1145870	1128559	1089154	1017442	950601	945431	986561	967888	968742	932849	933285	898430	854574	722013	760284	679716	682306	601669
YSP2	7202	7483	3952	4838	6881	11426	16023	19196	24856	28055	31759	32740	33873	34765	37005	41866	47816	53217	55467	56271	56526	57698	57354	55219	51886	45742	37103	30652	25620	22189	19521	17372	14294	10615	5370	3681	3607	4737	6688	3981	2011	0	0	0	0	0	0	0	0
YTA12	5832543	5480453	5179390	5022405	4890250	4879844	4921641	5134340	5633249	6871705	8334067	10790816	13964603	19270587	24928557	30379701	33446031	34777659	34599193	34552317	35894615	39891327	46975238	55458845	62568598	67098765	68362978	71329018	69154647	65311618	55513696	47447990	39947122	35062890	29418703	25259328	21099854	17748977	14922463	12514413	10860679	9152604	8059346	6958370	6201490	5469055	4859583	4319270	3636295
YVC1	314045	334659	320720	373563	389861	424576	436527	456145	461331	504133	492749	502397	497105	506396	514377	529370	546736	562386	563163	544497	529694	529764	558174	561179	551321	527086	516687	517415	513713	528277	533270	535241	527687	529549	528676	540271	552501	576326	607715	625641	605362	623829	622383	636604	615462	596497	577472	588008	579495
ZEO1	802646	410189	288633	347529	414479	490937	450099	451748	464341	541285	522902	509094	474749	465160	482174	533180	535282	545580	514938	500727	482080	494696	576077	627128	783262	873166	1000247	1107573	1186324	1221762	1269290	1418482	1479197	1524140	1498645	1493202	1368530	1249372	1095303	1085968	915699	862437	657568	651548	527620	479614	421046	397380	458398
ZRC1	1171634	1093600	1015714	899434	826911	754096	687440	598611	524936	450739	414410	384678	361210	334589	310207	293782	282487	253525	219963	187663	184246	176732	179738	173412	174055	175761	179449	161534	156403	120484	134549	135692	144285	140645	116432	124011	123977	126666	119453	69288	48720	35298	54877	76594	64284	54738	36019	30743	22968
[truncated: 197 more columns]

## Sheet: MITCOM_extended_abundance
slice #	1	2	3	4	5	6	7	8	9	10	11	12	13	14	15	16	17	18	19	20	21	22	23	24	25	26	27	28	29	30	31	32	33	34	35	36	37	38	39	40	41	42	43	44	45	46	47	48	49
Mwapp	3702.82	3641.99	3581.51	3521.41	3461.69	3402.39	3343.5	3285.06	3227.06	3169.53	3112.48	3055.92	2999.87	2944.34	2889.34	2834.88	2780.98	2727.64	2674.88	2622.71	2571.14	2520.17	2469.81	2420.08	2370.97	2322.5	2274.68	2227.5	2180.98	2135.12	2089.92	2045.39	2001.53	1958.35	1915.84	1874.01	1832.86	1792.39	1752.6	1713.49	1675.06	1637.31	1600.23	1563.83	1528.11	1493.05	1458.66	1424.94	1391.87
ACK1	0	0	0	62472	296885	680605	723083	700085	572686	519307	453463	256374	165794	27469	11767	0	0	0	0	0	0	0	0	0	0	0	0	0	0	0	0	0	0	0	0	0	0	0	0	0	0	0	0	0	0	0	0	0	0
AFT2	0	0	0	0	0	0	0	0	0	0	0	0	0	41	5639	14144	23671	36677	54616	74588	93211	90268	73051	46255	26562	16298	9040	6126	2534	0	0	0	0	0	0	0	0	0	0	0	0	0	0	0	0	0	0	0	0
BCH2	0	1314	1766	2659	2096	2748	3889	4718	5415	5521	6452	5381	5622	3543	2530	0	0	0	0	0	0	0	0	0	0	0	0	0	0	0	0	0	0	0	0	0	0	0	0	0	0	0	0	0	0	0	0	0	0
BEM1	1076232	895319	654368	252691	97281	46626	55718	47430	31315	19828	12427	7808	7261	4095	4867	0	0	0	0	0	0	0	0	0	0	0	0	0	0	0	0	0	0	0	0	0	0	0	0	0	0	0	0	0	0	0	0	0	0
BI3	0	0	0	0	0	0	0	0	0	0	0	0	0	0	0	0	0	0	0	0	0	0	0	0	0	0	0	0	0	0	0	0	0	0	0	0	0	0	0	0	0	0	0	0	0	0	0	0	0
BOL1	0	0	0	0	0	0	0	0	0	0	0	0	0	0	0	0	0	0	0	0	0	0	0	0	0	0	0	0	0	0	0	0	0	0	0	0	0	0	0	0	0	0	0	0	0	0	0	0	0
BOL3	13960	17639	23912	28743	30948	33828	30945	24625	15769	15326	19321	20101	15929	9722	0	3644	5263	7890	5126	3492	0	0	0	0	0	0	0	0	0	0	0	0	0	0	0	0	0	0	0	0	0	0	0	0	0	0	0	0	0
BPH1	0	0	0	0	0	0	0	0	0	0	0	0	0	0	0	0	0	0	0	0	0	0	0	0	0	0	0	0	0	0	0	0	0	0	0	0	0	0	0	0	0	0	0	0	0	0	0	0	0
BUB2	0	0	0	0	0	0	0	0	0	0	0	0	0	0	0	0	0	0	0	0	0	0	0	0	0	0	0	0	0	0	0	0	0	0	0	0	0	0	0	0	0	0	0	0	0	0	0	0	0
CAF4	0	0	0	0	0	0	0	0	0	0	0	0	0	0	0	0	0	0	0	0	0	0	0	0	0	0	0	0	0	0	0	0	0	0	0	0	0	0	0	0	0	0	0	0	0	0	0	0	0
CAN1	0	0	0	0	0	0	918	1158	1699	1326	1092	0	0	0	0	0	0	2330	3505	4128	4011	3398	2148	1281	2230	2578	2860	2217	1549	725	0	1930	2498	3180	2870	3517	4032	4645	4745	4583	4720	3555	2932	2872	3458	5085	3837	2909	0
CDC21	0	0	0	0	0	0	0	0	0	0	0	0	0	0	0	0	0	0	0	0	0	0	0	0	0	0	0	0	0	0	0	0	0	0	0	0	0	0	0	0	0	0	0	0	0	0	0	0	0
CFT1	754	479	312	0	0	0	0	0	0	0	0	0	0	0	0	0	289	561	730	904	902	950	1114	1229	1485	1660	1746	1894	1960	2497	2226	2710	2434	2905	1951	1338	1504	2186	3674	3295	3690	2314	1625	1949	2883	4229	3706	3945	4421
CMC1	0	0	5765	21755	25171	36593	33656	32012	32822	25019	22141	20504	22248	22758	17775	13095	9351	8144	9359	7937	5782	0	0	0	0	0	0	0	0	0	0	0	0	0	0	0	0	0	0	0	0	0	0	0	0	0	0	0	0
CSR1	0	2158	7554	10531	13932	12220	13259	12529	13298	12688	9883	7391	6355	6194	4324	3631	3444	4546	3678	2720	3081	4203	6253	5140	4924	3203	3202	3313	2883	2365	0	0	0	0	0	0	0	0	406	583	632	343	254	0	0	0	0	0	0
DNF1	0	0	0	0	0	0	0	0	0	0	0	0	0	0	0	0	0	0	0	0	0	0	0	0	0	1233	1913	4244	4109	5225	4558	4620	3067	1780	0	0	1726	2521	4529	4389	5285	3230	2170	0	0	1804	3726	5701	6259
DPA10	0	0	0	0	0	0	0	0	0	0	0	0	0	0	0	0	0	0	0	0	0	0	0	0	0	0	0	0	0	0	0	0	0	0	0	0	0	0	0	0	0	0	0	0	0	0	0	0	0
ECM16	0	0	0	0	0	0	0	0	0	0	0	0	0	0	0	0	0	0	0	0	363	524	790	523	341	0	0	0	0	0	0	0	0	0	0	0	0	0	0	0	0	0	0	0	0	0	0	0	0
ERG10	0	0	0	0	0	0	0	0	0	0	2126	2529	3867	5566	7827	11772	12113	11947	11604	11475	13112	14936	18865	23695	27879	31755	36400	38959	39055	39711	38017	34429	28806	25071	20144	16703	16523	16187	16589	16352	15691	15072	12875	11477	9902	10035	8762	8521	9243
ESP1	0	0	0	0	0	0	0	0	0	0	0	0	0	0	0	0	0	0	0	0	0	0	0	0	0	0	0	0	0	0	0	0	0	0	0	0	0	0	0	0	0	0	0	0	0	0	0	0	0
GCN1	0	0	0	0	0	0	0	0	0	0	0	0	0	0	0	0	0	0	0	0	0	0	0	0	0	0	0	0	0	884	1384	2363	1258	781	0	0	0	0	0	0	0	0	0	0	0	0	0	0	0
GIS1	0	906	1113	1620	1057	1006	728	1307	906	1255	449	209	53	92	57	0	0	0	0	0	0	0	0	0	0	0	0	0	0	0	0	0	0	0	0	0	0	0	315	622	1313	656	278	2640	3654	6656	6413	7959	8506
GRX5	58045	50582	45525	43504	43394	41983	41123	36778	36314	31986	34486	32873	32712	27716	23277	17935	13507	6985	0	0	0	3048	3740	4571	5369	5410	2980	0	0	0	0	0	0	0	0	0	0	0	0	0	0	0	0	0	0	0	0	0	0
ISA2	0	0	0	0	0	0	0	0	0	0	1603	1671	2540	1925	1419	0	0	0	0	0	0	0	0	0	0	0	0	0	0	0	0	0	0	0	0	0	0	0	0	0	0	0	0	0	0	0	0	0	0
KHA1	15770	16415	16404	15790	15499	19958	16930	20684	26112	31036	33051	31708	31759	28621	23029	20729	10903	6922	7767	12751	21931	12725	7977	6625	9876	16803	13993	15570	12578	15422	17611	16642	12373	11480	11579	23323	22043	31529	31207	37452	33528	26274	22659	21248	21242	20887	20657	18192	16148
MDM30	0	0	0	0	0	0	0	0	0	0	0	0	540	2113	2989	4532	5247	5836	6955	8758	14109	14358	16820	15356	15080	12056	8278	3511	0	0	0	0	0	0	0	0	0	0	0	0	0	0	0	0	0	0	0	0	0
MIN6	937436	1046591	1082190	1344176	1314836	1542089	1459621	1560617	1542787	1625480	1432581	1141384	738116	409024	443318	523704	665990	684427	798079	845600	1042977	1094380	1062191	1068759	1082330	1108033	1149390	1141949	1084664	974069	804740	725486	750221	694776	671789	490968	400466	418357	420945	592163	695192	722019	551295	604537	662097	894560	954836	815768	633536
NUP2	0	0	0	0	0	0	0	0	0	0	0	0	0	0	0	0	0	0	0	0	0	0	0	0	0	0	0	0	0	0	0	0	0	0	0	0	0	0	0	0	0	0	0	0	0	0	0	0	0
OPI3	76874	74436	70218	66384	62899	68262	67187	71367	66086	61880	56046	55180	52813	51233	52097	48810	51412	45523	46308	46512	48230	47100	45849	43430	40019	38317	36820	29899	28967	28411	32274	34326	30427	29036	24522	28500	33394	37123	36622	39342	34703	26833	13762	0	7444	10942	18053	17332	23360
PDC6	0	6643	11290	14294	14787	11441	9577	7659	11237	10028	10444	8256	8234	9206	6360	4526	0	0	0	0	0	0	0	0	0	0	0	0	0	0	0	0	0	0	0	0	0	0	0	0	0	0	0	0	0	0	0	0	0
PDL32	0	0	0	1094	1836	2685	1954	1359	0	0	0	0	0	0	0	0	0	0	0	0	0	0	0	0	0	0	0	0	0	0	0	0	0	0	0	0	0	0	0	0	0	0	0	0	0	0	0	0	0
PEP4	0	0	0	0	0	0	0	0	0	0	0	0	0	0	0	0	0	0	0	0	0	0	0	0	0	0	0	0	0	0	0	0	0	0	0	0	0	0	0	0	0	0	0	0	0	0	0	0	0
PMD1	2284	2127	1922	1942	1535	1254	1052	971	946	786	564	0	0	0	0	0	0	0	0	0	0	0	0	0	0	0	0	0	0	0	0	0	0	0	0	0	0	0	0	0	0	0	0	0	0	0	0	0	0
POA1	0	0	0	0	0	0	0	0	0	0	0	0	0	0	1832	2841	3974	4561	5113	6409	7510	10883	14046	17543	21616	29146	34675	35506	40650	44767	52672	57061	67448	77178	97074	110399	122416	128511	141954	159367	168550	187718	199602	232149	263210	294941	342733	386135	453681
RIB1	0	0	0	0	0	0	0	0	0	0	0	0	0	0	0	0	0	0	0	0	0	0	0	0	0	0	0	0	0	0	0	0	0	0	0	0	0	0	0	0	0	0	0	0	0	0	0	0	0
RIB3	0	0	0	0	0	0	0	0	0	0	0	0	0	0	0	0	0	0	0	0	0	0	0	0	0	0	0	0	0	0	0	0	0	0	0	0	0	0	0	0	0	0	0	0	0	0	0	0	0
RIB4	0	0	0	0	0	0	0	0	0	0	0	0	0	0	0	0	0	0	0	0	0	0	0	0	0	0	0	0	0	0	0	0	0	0	0	0	0	0	0	0	0	0	0	0	0	0	0	0	0
RSO55	0	0	0	0	0	0	0	0	0	0	0	0	0	0	0	0	0	0	0	0	0	0	0	0	0	0	0	0	0	0	0	0	0	0	0	0	0	0	0	0	0	0	0	0	0	0	0	0	0
SAP185	90	209	437	594	714	586	671	677	1009	1243	1489	1845	2415	3061	4025	4735	5980	5539	5009	5265	5841	6762	7266	5575	2923	0	0	0	0	0	0	0	0	0	0	0	0	0	0	0	0	1845	2730	4129	2676	1861	2279	3724	4604
SEN15	0	0	0	0	0	0	0	0	0	0	0	3676	4656	6884	3939	3030	0	0	0	0	0	0	0	0	2785	6027	6219	6121	7096	6244	5650	4167	3771	3051	4505	5326	6858	8020	8936	12883	11505	13005	10791	10893	8524	8724	9152	7570	6281
TDH1	0	0	0	0	0	0	0	0	1755	3130	4381	2563	1921	0	0	0	1113	1246	1791	1219	788	0	0	0	0	0	0	0	0	0	0	0	0	0	0	0	0	0	0	0	0	0	0	0	0	0	0	0	0
TDH2	0	0	0	0	0	0	0	0	0	0	0	0	0	0	0	0	0	0	0	0	0	0	0	0	0	0	0	0	0	0	0	0	0	0	0	0	0	0	0	0	0	0	0	0	0	0	0	0	0
TPS2	0	0	0	0	0	0	0	0	0	0	0	0	0	0	0	0	0	0	0	0	0	0	0	0	0	0	0	0	0	0	0	0	0	0	0	0	0	0	0	0	0	0	0	0	242	414	634	552	1744
UTP10	0	0	0	0	0	0	0	0	0	0	0	0	0	0	0	0	0	0	0	0	0	0	0	0	0	0	0	0	0	0	0	0	0	0	0	0	0	0	0	0	0	0	0	0	0	0	0	0	0
VMR1	0	0	0	0	0	0	0	0	386	567	717	549	385	622	796	1079	815	612	695	962	1336	965	1200	1509	1924	1700	1446	1026	556	750	995	1264	1588	1677	1982	1620	1611	1467	2220	2441	2794	2846	2206	1990	2363	3027	2935	2617	2355
VPS68	237110	250196	247360	239389	223265	231097	232527	231248	213895	185226	162347	148627	139034	139173	130540	125745	114154	108439	103492	93822	87717	81832	77280	78206	75221	68868	65733	63003	58384	64511	67136	67646	71643	73688	67588	61130	55401	54060	63579	66832	69481	62867	60327	40251	27864	17390	18338	26016	12367
YDL177C	0	0	0	0	0	0	0	0	0	0	0	0	0	5438	9265	11819	11395	10665	8521	5743	6439	8238	10533	10683	11639	11804	12552	13422	15062	15142	16039	17502	18662	20615	20462	20401	14831	12193	9894	12575	9105	7347	5058	3351	2446	0	0	0	0
YPS7	0	0	0	0	0	0	0	0	0	0	0	0	0	0	0	0	0	0	0	0	0	0	0	0	0	0	0	0	0	0	0	0	0	0	0	124	136	180	152	925	1957	2272	3046	2748	3226	3176	3545	3804	3529
[truncated: 197 more columns]

## Sheet: MITCOM_proteins_scores
slice #	1	2	3	4	5	6	7	8	9	10	11	12	13	14	15	16	17	18	19	20	21	22	23	24	25	26	27	28	29	30	31	32	33	34	35	36	37	38	39	40	41	42	43	44	45	46	47	48	49
Mwapp	3702.82	3641.99	3581.51	3521.41	3461.69	3402.39	3343.5	3285.06	3227.06	3169.53	3112.48	3055.92	2999.87	2944.34	2889.34	2834.88	2780.98	2727.64	2674.88	2622.71	2571.14	2520.17	2469.81	2420.08	2370.97	2322.5	2274.68	2227.5	2180.98	2135.12	2089.92	2045.39	2001.53	1958.35	1915.84	1874.01	1832.86	1792.39	1752.6	1713.49	1675.06	1637.31	1600.23	1563.83	1528.11	1493.05	1458.66	1424.94	1391.87
GND1	0	0	0	0	0	0	0	0	0	0	0	0	0	0	0	0	0	0	0	0	0	0	0	0	0	0	0	0	0	0	0	0	0	0	0	0	0	0	0	0	0	0	0	0.37	0	0	0	0	0.401
AAT1	0.956	0.948	0.952	0.955	0.957	0.954	0.954	0.951	0.948	0.946	0.954	0.948	0.952	0.953	0.95	0.955	0.953	0.951	0.948	0.953	0.952	0.957	0.956	0.954	0.954	0.952	0.957	0.951	0.951	0	0.952	0.954	0.948	0.377	0.953	0.41	0	0.954	0.948	0.95	0	0.376	0.95	0	0.399	0.258	0.955	0	0
ABF2	0.946	0.945	0.947	0.947	0.943	0.948	0.949	0.946	0.946	0.947	0.666	0.947	0.948	0.946	0.948	0.944	0.949	0.936	0.949	0.953	0.946	0.95	0.949	0.95	0.949	0.948	0.95	0.948	0.949	0	0.953	0.95	0.952	0.95	0.948	0.949	0.948	0.948	0.95	0.949	0.95	0.949	0.951	0.953	0.955	0.952	0.949	0.947	0.41
ACC1	0	0	0	0	0	0	0	0	0	0	0	0	0	0	0	0	0	0	0	0	0	0	0	0	0	0	0	0	0	0	0	0	0	0	0	0	0.202	0	0	0.385	0.407	0.41	0.39	0	0.651	0.409	0.404	0.409	0.338
ICL2	0.989	0.989	0.988	0.988	0.988	0.989	0.987	0.987	0.988	0.985	0.985	0.986	0.985	0.984	0.984	0.984	0.985	0.984	0.983	0.983	0.983	0.983	0.983	0.981	0.981	0.982	0.983	0.98	0.979	0.977	0.62	0.983	0.981	0.583	0.411	0.591	0.411	0.671	0.646	0.636	0.662	0.394	0.972	0.567	0.394	0.98	0.976	0.58	0.408
ACH1	0.986	0.987	0.986	0.986	0.986	0.985	0.986	0.987	0.985	0.987	0.986	0.987	0.988	0.987	0.986	0.987	0.988	0.988	0.988	0.989	0.988	0.988	0.987	0.987	0.987	0.987	0.987	0.985	0.985	0.979	0.982	0.979	0.981	0.979	0.978	0.977	0.975	0.975	0.973	0.973	0.972	0.972	0.973	0.979	0	0.968	0.412	0.97	0
ACO1	0.99	0.99	0.99	0.991	0.991	0.992	0.991	0.992	0.991	0.991	0.992	0.991	0.992	0.992	0.991	0.992	0.992	0.992	0.992	0.992	0.992	0.992	0.992	0.992	0.992	0.992	0.991	0.992	0.992	0.991	0.991	0.992	0.992	0.991	0.991	0.991	0.991	0.991	0.991	0.991	0.99	0.99	0.99	0.991	0.99	0.991	0.991	0.991	0.989
ACO2	0.904	0.912	0.89	0.908	0.873	0.871	0.909	0.918	0.911	0.907	0.411	0.392	0.91	0.363	0.912	0.412	0.411	0.916	0	0.918	0.295	0	0	0	0	0.411	0	0.913	0	0	0	0	0	0	0	0	0	0	0	0	0	0	0	0	0	0	0	0	0
ACP1	0.853	0.854	0.849	0.873	0.873	0.874	0.879	0.883	0.887	0.885	0.885	0.878	0.883	0.874	0.869	0.876	0.882	0.866	0.868	0.877	0.878	0.872	0.882	0.878	0.883	0.872	0.856	0.862	0.847	0.871	0.839	0.855	0.873	0.865	0.891	0.865	0.862	0.884	0.874	0.864	0.884	0.879	0.877	0.86	0.848	0.41	0.411	0.859	0.849
ACS1	0.932	0.941	0.94	0.946	0.944	0.951	0.947	0.946	0.942	0.946	0.941	0.946	0.952	0.95	0.949	0.953	0.947	0.943	0.949	0.953	0.936	0.937	0.948	0.939	0.942	0.941	0.944	0.946	0.937	0.938	0.939	0.938	0.943	0.944	0.937	0.945	0.935	0.926	0.931	0.94	0.944	0.939	0.941	0.936	0.889	0.944	0.946	0.929	0.941
ADH3	0.971	0.972	0.971	0.977	0.976	0.975	0.977	0.976	0.976	0.976	0.975	0.976	0.976	0.976	0.975	0.978	0.977	0.976	0.977	0.978	0.976	0.976	0.977	0.977	0.976	0.977	0.974	0.977	0.976	0.977	0.976	0.977	0.976	0.978	0.977	0.976	0.976	0.977	0.974	0.978	0.974	0.977	0.976	0.974	0.965	0.974	0.975	0.975	0.976
YSA1	0.666	0	0.401	0	0.37	0	0	0	0	0	0	0	0.046	0	0	0	0	0	0	0	0	0	0	0.374	0	0	0	0	0	0	0	0	0	0.407	0	0	0.346	0	0	0	0.401	0	0	0	0	0	0	0	0
ARH1	0.935	0.935	0.939	0.928	0.933	0.923	0.928	0.938	0.919	0.939	0.936	0.925	0.937	0.937	0.41	0.937	0.925	0.936	0.937	0.937	0.41	0.401	0.937	0.942	0.917	0.94	0.406	0.406	0.934	0	0.408	0.335	0.924	0.882	0.41	0	0.893	0.927	0.92	0	0	0.925	0	0	0	0	0	0.412	0
PET9	0.989	0.99	0.991	0.992	0.992	0.992	0.993	0.993	0.993	0.992	0.992	0.991	0.993	0.992	0.992	0.993	0.993	0.993	0.992	0.993	0.993	0.993	0.993	0.993	0.993	0.993	0.992	0.993	0.993	0.993	0.992	0.992	0.993	0.993	0.993	0.993	0.992	0.992	0.989	0.992	0.992	0.992	0.992	0.993	0.987	0.993	0.992	0.993	0.993
ADY2	0.882	0.863	0.889	0.906	0.914	0.914	0.907	0.907	0.892	0.889	0.902	0.912	0.899	0.905	0.853	0.892	0.899	0.908	0.894	0.907	0.91	0.899	0.89	0.906	0.905	0.89	0.884	0.887	0.872	0.889	0.882	0.884	0.902	0.875	0.89	0.877	0.846	0.876	0.869	0.836	0.86	0.89	0.886	0.87	0.832	0.892	0.878	0.835	0.863
AEP1	0.956	0.409	0.946	0.961	0.968	0.969	0.969	0.969	0.97	0.968	0.971	0.972	0.972	0.971	0.97	0.971	0.973	0.973	0.975	0.973	0.976	0.975	0.978	0.976	0.978	0.979	0.981	0.981	0.981	0.98	0.981	0.98	0.982	0.982	0.983	0.984	0.984	0.984	0.981	0.983	0.982	0.981	0.981	0.981	0.977	0.978	0.981	0.981	0.98
AEP2	0.973	0.974	0.974	0.974	0.974	0.976	0.976	0.979	0.977	0.977	0.977	0.978	0.978	0.977	0.975	0.976	0.978	0.98	0.979	0.98	0.979	0.98	0.981	0.979	0.982	0.981	0.982	0.982	0.984	0.981	0.983	0.983	0.985	0.984	0.986	0.986	0.987	0.987	0.984	0.984	0.985	0.985	0.984	0.985	0.977	0.984	0.984	0.983	0.984
AEP3	0.927	0.931	0.933	0.934	0.932	0.935	0.937	0.932	0.939	0.931	0.935	0.933	0.937	0.932	0.922	0.935	0.934	0.934	0.933	0.938	0.936	0.936	0.932	0.928	0.933	0.928	0.937	0.927	0.939	0	0.932	0.936	0.935	0.932	0.925	0.938	0.9	0.931	0.937	0.918	0.916	0.917	0.924	0.933	0.411	0.923	0	0.247	0
AFG1	0.949	0.94	0.951	0.948	0.955	0.945	0.952	0.958	0.947	0.943	0.942	0.95	0.951	0.945	0.945	0.948	0.945	0.948	0.949	0.949	0.947	0.947	0.947	0.946	0.95	0.955	0.95	0.949	0.945	0.408	0.656	0.947	0.94	0.651	0.945	0.404	0.945	0.645	0.899	0.905	0.363	0	0.393	0.944	0	0.314	0.326	0	0.392
AFG3	0.913	0.905	0.892	0.908	0.898	0.916	0.908	0.908	0.915	0.907	0.921	0.917	0.922	0.921	0.914	0.915	0.905	0.898	0.918	0.915	0.907	0.927	0.914	0.91	0.92	0.915	0.916	0.919	0.906	0.915	0.918	0.921	0.915	0.907	0.919	0.927	0.927	0.92	0.906	0.906	0.896	0.914	0.903	0.907	0.873	0.906	0.898	0.895	0.806
AGC1	0.983	0.983	0.982	0.983	0.982	0.984	0.984	0.983	0.982	0.985	0.984	0.982	0.983	0.983	0.982	0.982	0.983	0.983	0.984	0.984	0.984	0.983	0.984	0.985	0.984	0.985	0.984	0.984	0.986	0.985	0.984	0.985	0.984	0.985	0.985	0.986	0.985	0.985	0.985	0.984	0.985	0.984	0.985	0.985	0.984	0.985	0.985	0.985	0.984
AGX1	0.96	0.956	0.959	0.963	0.956	0.965	0.964	0.96	0.959	0.953	0.962	0.963	0.962	0.957	0.959	0.958	0.964	0.958	0.962	0.964	0.963	0.962	0.96	0.962	0.961	0.956	0.96	0.963	0.964	0.963	0.957	0.963	0.961	0.961	0.962	0.962	0.96	0.962	0.96	0.962	0.953	0.96	0.957	0.967	0.956	0.957	0.961	0.957	0.961
AI1	0.935	0.916	0.914	0.927	0.919	0.91	0.896	0.906	0.921	0.913	0.911	0.924	0.922	0.929	0.94	0.922	0.921	0.934	0.877	0.931	0.92	0.905	0.935	0.915	0.888	0.92	0.385	0.935	0.921	0	0	0.411	0.403	0.919	0.939	0	0	0.917	0	0	0.943	0	0.937	0.938	0.932	0	0.942	0.941	0.946
AI2	0.942	0.94	0.947	0.948	0.941	0.946	0.948	0.944	0.934	0.936	0.926	0.94	0.941	0.937	0.94	0.942	0.941	0.94	0.941	0.938	0.932	0.935	0.933	0.944	0.941	0.94	0.939	0.935	0.942	0	0.943	0.945	0.942	0.917	0.385	0.403	0.396	0.404	0.943	0.382	0.937	0.385	0.939	0	0	0	0	0	0
AIF1	0	0	0	0	0	0	0	0	0	0	0	0	0	0	0	0	0	0	0	0	0	0	0	0	0	0	0	0	0	0	0	0	0	0	0	0	0	0	0	0	0	0	0	0	0	0	0	0	0
AIM11	0.85	0.827	0.865	0.885	0.866	0.87	0.884	0.882	0.883	0.87	0.873	0.883	0.884	0.885	0.887	0.87	0.851	0.874	0.884	0.855	0.873	0.867	0.844	0.864	0.869	0.87	0.825	0.866	0.884	0.861	0.85	0.87	0.872	0.871	0.877	0.863	0.866	0.863	0.832	0.411	0.847	0	0.855	0.412	0.411	0.858	0.859	0.871	0.852
AIM17	0.908	0.9	0.911	0.895	0.896	0.889	0.909	0.888	0.901	0.903	0.894	0.915	0.916	0.913	0.906	0.92	0.917	0.916	0.928	0.917	0.922	0.411	0.411	0.403	0.929	0.924	0.411	0	0.398	0	0.929	0.381	0.412	0	0	0.412	0	0.928	0.389	0	0	0	0	0	0	0	0	0	0
AIM18	0.869	0.876	0.885	0.901	0.901	0.913	0.896	0.894	0.882	0.88	0.904	0.891	0.875	0.913	0.885	0.905	0.905	0.902	0.879	0.906	0.903	0.886	0.899	0.897	0.908	0.905	0.888	0.876	0.891	0.879	0.906	0.888	0.911	0.913	0.906	0.913	0.901	0.89	0.887	0.895	0.895	0.906	0.909	0.889	0.852	0.868	0.894	0.906	0.887
AIM19	0.922	0.929	0.918	0.937	0.936	0.936	0.928	0.939	0.933	0.912	0.921	0.932	0.931	0.923	0.92	0.926	0.934	0.924	0.922	0.932	0.932	0.932	0.919	0.922	0.93	0.934	0.915	0.937	0.933	0.926	0.926	0.936	0.936	0.931	0.926	0.92	0.925	0.916	0.913	0.914	0.909	0.917	0.912	0.925	0.905	0.927	0.913	0.93	0.929
AIM23	0.944	0.929	0.945	0	0.001	0.938	0	0.94	0.943	0	0.939	0.943	0.936	0.938	0.944	0.399	0.941	0.942	0.933	0.335	0.407	0.888	0.379	0.412	0.944	0.944	0.205	0.945	0.946	0	0.409	0.938	0.946	0.323	0.944	0.941	0.944	0.944	0.942	0.941	0.275	0	0	0	0	0	0	0	0.944
AIM24	0.977	0.977	0.976	0.981	0.979	0.981	0.981	0.981	0.981	0.982	0.981	0.98	0.983	0.981	0.981	0.981	0.983	0.98	0.98	0.98	0.981	0.98	0.979	0.979	0.981	0.979	0.979	0.98	0.98	0.979	0.98	0.98	0.981	0.981	0.98	0.981	0.98	0.981	0.98	0.981	0.982	0.98	0.981	0.98	0.974	0.979	0.98	0.981	0.977
AIM25	0.952	0.956	0.95	0.953	0.952	0.954	0.952	0.952	0.954	0.95	0.952	0.955	0.959	0.95	0.957	0.951	0.953	0.957	0.957	0.957	0.951	0.956	0.959	0.952	0.957	0.962	0.954	0.956	0.963	0.957	0.956	0.957	0.962	0.961	0.963	0.963	0.956	0.962	0.949	0.96	0.957	0.96	0.959	0.956	0.957	0.96	0.961	0.961	0.958
AIM32	0.405	0.766	0.797	0.806	0.764	0.809	0.404	0.411	0.81	0	0.822	0	0	0	0	0.35	0.826	0	0.818	0	0	0	0.409	0	0.828	0	0	0	0	0	0	0.315	0	0	0	0	0	0	0	0	0	0	0	0	0	0	0	0	0
AIM34	0.856	0.875	0.411	0.869	0.869	0.868	0.869	0.869	0.865	0.859	0.576	0.883	0.868	0.74	0.883	0.872	0.872	0.881	0.867	0.87	0.882	0.873	0.869	0.866	0.88	0.881	0.872	0.869	0.831	0.859	0.851	0.832	0.864	0.838	0.853	0.854	0.846	0.835	0.851	0.834	0.796	0.802	0.848	0.811	0.814	0.84	0.793	0.832	0.853
AIM36	0.94	0.943	0.941	0.961	0.96	0.96	0.96	0.96	0.959	0.954	0.963	0.962	0.963	0.956	0.958	0.962	0.959	0.962	0.957	0.959	0.957	0.961	0.958	0.964	0.964	0.961	0.957	0.962	0.963	0.964	0.96	0.962	0.964	0.962	0.963	0.964	0.959	0.961	0.956	0.954	0.945	0.957	0.949	0.959	0.943	0.961	0.963	0.962	0.948
AIM39	0.957	0.949	0.958	0.967	0.963	0.964	0.96	0.964	0.965	0.964	0.964	0.965	0.964	0.964	0.964	0.966	0.966	0.967	0.966	0.964	0.963	0.963	0.964	0.961	0.963	0.963	0.959	0.965	0.961	0.963	0.964	0.965	0.966	0.965	0.966	0.966	0.964	0.963	0.964	0.963	0.961	0.96	0.964	0.966	0.961	0.96	0.963	0.964	0.959
AIM41	0.931	0.933	0.91	0.926	0.91	0.936	0.905	0.93	0.928	0.929	0.925	0.91	0.908	0.923	0.924	0.907	0.92	0.929	0.922	0.913	0.934	0.93	0.931	0.934	0.912	0.937	0.902	0.908	0.919	0.935	0.93	0.913	0.931	0.942	0.933	0.934	0.943	0.94	0.939	0.92	0.934	0.925	0.926	0.923	0.901	0.904	0.907	0.899	0.364
AIM46	0.975	0.973	0.974	0.977	0.973	0.976	0.978	0.977	0.977	0.969	0.977	0.976	0.977	0.972	0.974	0.974	0.976	0.977	0.976	0.975	0.975	0.974	0.975	0.973	0.975	0.977	0.974	0.974	0.974	0.975	0.974	0.972	0.975	0.972	0.975	0.971	0.974	0.969	0.968	0.969	0.967	0.968	0.968	0.972	0.968	0.971	0.971	0.973	0.971
AIM9	0.969	0.964	0.969	0.97	0.971	0.971	0.969	0.97	0.971	0.97	0.971	0.971	0.972	0.974	0.972	0.971	0.971	0.973	0.971	0.971	0.97	0.971	0.971	0.97	0.971	0.972	0.969	0.971	0.971	0	0.969	0.968	0.97	0.969	0.969	0.572	0.969	0.966	0.887	0	0	0.397	0.409	0	0	0.957	0	0	0
ALT1	0.938	0.923	0.922	0.941	0.931	0.942	0.937	0.933	0.939	0.937	0.93	0.939	0.934	0.923	0.923	0.924	0.917	0.89	0.904	0.881	0.862	0	0.894	0.915	0	0.41	0.359	0	0.178	0	0	0	0	0	0	0	0	0	0	0	0	0	0	0	0	0	0	0	0
ALD4	0.993	0.993	0.993	0.994	0.994	0.994	0.994	0.994	0.994	0.988	0.994	0.994	0.994	0.993	0.993	0.993	0.993	0.993	0.993	0.993	0.992	0.992	0.992	0.991	0.991	0.991	0.99	0.99	0.99	0.989	0.989	0.989	0.989	0.989	0.988	0.988	0.988	0.989	0.987	0.988	0.988	0.988	0.988	0.988	0.989	0.988	0.989	0.988	0.986
ALD5	0.931	0.916	0.923	0.93	0.91	0.934	0.927	0.929	0.925	0.914	0.932	0.923	0.926	0.924	0.901	0.932	0.929	0.928	0.92	0.924	0.926	0.941	0.932	0	0.925	0.922	0.932	0.92	0.926	0.411	0.938	0.925	0.923	0.926	0.926	0.93	0.929	0.917	0.406	0.917	0.929	0.41	0.928	0.411	0.927	0.933	0.41	0.405	0.939
ALD6	0	0	0	0	0	0	0	0	0	0	0	0	0	0	0	0	0	0	0	0	0	0	0	0	0	0	0	0	0	0	0	0	0	0	0	0	0	0	0	0	0	0	0	0	0	0	0	0	0
FBA1	0.886	0.891	0.879	0.881	0.878	0.876	0.878	0.865	0.891	0.402	0.885	0.886	0.887	0.871	0.863	0.892	0.903	0.892	0.41	0.883	0.885	0.879	0.411	0.406	0.412	0.409	0.893	0.901	0.904	0	0.412	0.904	0.89	0.888	0.898	0.411	0.352	0.901	0.398	0.412	0.402	0	0.023	0.404	0	0	0.395	0.406	0
ALO1	0.965	0.966	0.968	0.963	0.964	0.965	0.967	0.967	0.967	0.967	0.966	0.967	0.966	0.966	0.966	0.966	0.965	0.967	0.967	0.966	0.969	0.967	0.968	0.965	0.967	0.965	0.963	0.965	0.958	0.964	0.963	0.96	0.966	0.966	0.967	0.967	0.97	0.964	0.963	0.963	0.968	0.966	0.962	0.967	0.964	0.964	0.962	0.964	0.963
APE2	0.966	0.971	0.965	0.967	0.968	0.969	0.967	0.968	0.969	0.968	0.972	0.968	0.968	0.969	0.966	0.969	0.97	0.906	0.963	0.972	0.972	0.97	0.97	0.273	0.97	0.963	0.971	0.972	0.968	0	0	0	0	0	0	0	0	0	0	0	0	0	0	0	0	0	0	0	0
APN1	0	0	0	0	0	0	0	0	0	0	0	0	0	0	0	0	0	0	0	0	0	0	0	0	0	0	0	0	0	0	0	0	0	0	0	0	0	0	0	0	0	0	0	0	0	0	0	0	0
APP1	0	0	0	0	0	0	0	0	0	0	0	0	0	0	0	0	0	0	0	0	0	0	0	0	0	0	0	0	0	0	0	0	0	0	0	0	0	0	0	0	0	0	0	0	0	0	0	0	0
TML25	0	0	0	0	0	0	0	0	0	0	0	0	0	0	0	0	0	0	0	0	0	0	0	0	0	0	0	0	0	0	0	0	0.395	0	0.407	0	0.402	0	0	0	0	0	0	0	0	0	0	0	0
ARG5,6	0.982	0.981	0.982	0.982	0.981	0.983	0.982	0.98	0.982	0.979	0.981	0.981	0.981	0.978	0.977	0.977	0.978	0.978	0.979	0.977	0.405	0.411	0.979	0.976	0.978	0.979	0.979	0.977	0.412	0	0.974	0.979	0.978	0.98	0.979	0.977	0.979	0.976	0.98	0.968	0.978	0.977	0.978	0.98	0.979	0.98	0.98	0.98	0.545
ARG8	0.946	0.942	0.945	0.952	0.944	0.948	0.951	0.948	0.951	0.944	0.947	0.943	0.948	0.944	0.944	0.939	0.943	0.949	0.412	0.947	0.948	0.946	0.941	0.944	0.387	0.947	0	0	0	0	0	0	0	0	0	0	0	0	0	0	0	0	0	0	0	0	0	0	0
ARG7	0.974	0.974	0.974	0.974	0.975	0.976	0.974	0.975	0.975	0.968	0.969	0.97	0.971	0.969	0.969	0.967	0.962	0.962	0.956	0.959	0.411	0.957	0.955	0.957	0.951	0.969	0.959	0	0.955	0.324	0.96	0	0.411	0.411	0	0.411	0.409	0	0.376	0	0.136	0	0	0	0	0	0.397	0.397	0
ARP2	0	0	0.382	0.392	0	0	0	0	0.353	0	0.41	0.781	0	0	0.313	0	0	0	0.39	0	0	0	0.4	0	0	0	0.369	0	0	0	0	0	0	0	0	0	0	0	0	0	0	0	0	0	0	0	0	0	0
SPF1	0.98	0.982	0.981	0.982	0.98	0.981	0.981	0.981	0.98	0.981	0.981	0.98	0.982	0.982	0.98	0.981	0.979	0.981	0.979	0.98	0.979	0.98	0.98	0.981	0.979	0.982	0.98	0.98	0.98	0.979	0.982	0.98	0.98	0.98	0.981	0.98	0.979	0.981	0.98	0.978	0.981	0.981	0.981	0.98	0.978	0.98	0.981	0.98	0.978
ATG27	0.75	0.742	0.667	0.411	0.673	0.748	0.673	0.412	0	0.711	0.681	0.678	0.409	0.412	0	0.402	0.69	0.402	0.704	0.698	0	0.393	0.405	0.71	0.701	0.39	0	0.708	0	0	0	0	0.396	0	0.399	0.412	0	0.411	0.724	0.368	0	0	0	0	0	0	0	0	0
ATG32	0.896	0.824	0.871	0.873	0.874	0.874	0.862	0.881	0.878	0.869	0.875	0.874	0.888	0.876	0.874	0.86	0.881	0.874	0.887	0.853	0.855	0.857	0.859	0.854	0.856	0.837	0.827	0.854	0.861	0.831	0.808	0.84	0.864	0.877	0.864	0.865	0.853	0.886	0.862	0.859	0.829	0.879	0.866	0.873	0.831	0.888	0.859	0.858	0.794
ATG33	0.73	0.795	0.742	0.781	0.853	0.75	0.795	0.778	0.749	0.732	0.79	0.79	0.782	0.825	0.791	0.752	0.744	0.777	0.8	0.843	0.807	0.823	0.838	0.811	0.788	0.816	0.828	0.801	0.836	0.808	0.762	0.739	0.756	0.774	0.805	0.748	0.785	0.748	0.778	0.672	0.684	0.672	0.675	0.007	0.746	0.673	0.761	0.666	0.667
INH1	0.07	0.358	0.91	0.906	0.411	0.411	0.912	0.913	0.905	0.902	0	0.391	0.91	0.907	0.91	0.905	0.901	0.915	0.401	0.914	0.361	0.392	0.916	0.908	0.911	0.901	0.894	0.893	0.866	0.901	0.907	0.882	0.883	0.901	0.903	0.906	0.913	0.913	0.904	0.913	0.884	0.909	0.902	0.903	0.884	0.891	0.897	0.903	0.888
TEL1	0	0	0	0.408	0.409	0	0	0.412	0	0	0.411	0	0	0	0	0	0	0	0	0	0	0	0	0	0	0	0	0	0	0	0.182	0	0.374	0.39	0.12	0.412	0.128	0.384	0.253	0.404	0.544	0.412	0.412	0.407	0.336	0	0.386	0	0
ATM1	0.972	0.97	0.972	0.974	0.968	0.975	0.971	0.974	0.973	0.971	0.971	0.972	0.973	0.975	0.972	0.976	0.974	0.975	0.975	0.976	0.976	0.977	0.975	0.977	0.975	0.976	0.976	0.976	0.976	0.975	0.976	0.975	0.976	0.974	0.976	0.975	0.976	0.976	0.974	0.975	0.976	0.977	0.974	0.974	0.973	0.974	0.976	0.971	0.976
ENA2	0.788	0.747	0.411	0.412	0.75	0.751	0.674	0.701	0.752	0.763	0.76	0.759	0.796	0.764	0.802	0.802	0.796	0.767	0.769	0.766	0.339	0	0	0	0.399	0.361	0.411	0.809	0.777	0	0.783	0.783	0.784	0.76	0.757	0.83	0.764	0.399	0	0	0.009	0	0.411	0.391	0.341	0.734	0	0	0.407
ATO2	0.893	0.899	0.904	0.926	0.926	0.911	0.917	0.917	0.923	0.906	0.914	0.91	0.922	0.898	0.882	0.897	0.911	0.916	0.922	0.92	0.91	0.918	0.916	0.91	0.916	0.919	0.909	0.916	0.919	0.912	0.89	0.907	0.922	0.918	0.932	0.915	0.922	0.907	0.896	0.916	0.904	0.913	0.909	0.915	0.898	0.931	0.924	0.907	0.89
ATO3	0.902	0.888	0.903	0.928	0.927	0.926	0.908	0.907	0.91	0.918	0.914	0.91	0.924	0.927	0.908	0.919	0.92	0.911	0.923	0.928	0.913	0.924	0.915	0.923	0.918	0.922	0.913	0.91	0.918	0.919	0.908	0.915	0.906	0.911	0.913	0.907	0.917	0.903	0.896	0.901	0.905	0.918	0.899	0.911	0.894	0.889	0.884	0.894	0.896
ATP10	0.951	0.949	0.948	0.956	0.949	0.96	0.953	0.958	0.959	0.945	0.95	0.954	0.961	0.955	0.957	0.951	0.956	0.954	0.95	0.948	0.942	0.945	0.949	0.946	0.953	0.942	0.954	0.956	0.953	0.952	0.953	0.952	0.955	0.952	0.953	0.957	0.953	0.954	0.954	0.948	0.946	0.944	0.951	0.955	0.94	0.952	0.952	0.952	0.944
ATP11	0.805	0.412	0.808	0.87	0.879	0.857	0.877	0.871	0.854	0.852	0.835	0.843	0.871	0.406	0.851	0.412	0.858	0.818	0.134	0.849	0	0	0	0	0.833	0.408	0.396	0.294	0	0	0.402	0	0	0.411	0	0	0.408	0	0	0	0	0	0	0	0	0	0	0	0
ATP12	0.946	0.949	0.948	0.946	0.946	0.948	0.946	0.944	0.942	0.945	0.939	0.943	0.944	0.938	0.94	0.406	0.934	0.93	0.409	0.94	0	0	0	0.409	0.921	0.411	0	0.348	0.376	0	0	0.411	0	0.316	0	0.193	0	0	0	0	0	0	0	0	0	0	0	0	0
ATP14	0.408	0.386	0.851	0.41	0.408	0.41	0.832	0.41	0.851	0.834	0.844	0.835	0.411	0.849	0	0.399	0.848	0.411	0.411	0.409	0.402	0.843	0.844	0.84	0.859	0.837	0.826	0.83	0.381	0.846	0.82	0.826	0.835	0.829	0.809	0.841	0.848	0.839	0.793	0.762	0.836	0.833	0.833	0.863	0.833	0.792	0.84	0.812	0.858
ATP18	0.863	0.868	0.871	0.89	0.88	0.912	0.905	0.902	0.9	0.818	0.9	0.9	0.911	0.91	0.914	0.917	0.906	0.914	0.9	0.912	0.908	0.901	0.919	0.902	0.9	0.903	0.889	0.904	0.899	0.9	0.905	0.912	0.915	0.909	0.916	0.905	0.909	0.898	0.882	0.902	0.91	0.904	0.906	0.911	0.771	0.909	0.909	0.912	0.912
ATP19	0.878	0	0.388	0.864	0.344	0.861	0.847	0.884	0.83	0.867	0.88	0.316	0.89	0.4	0.884	0.876	0.395	0.884	0	0.856	0.871	0.412	0.892	0.886	0.863	0.854	0.869	0.821	0.89	0.661	0.903	0.894	0.911	0.887	0.888	0.908	0.909	0.914	0.91	0.89	0.9	0.897	0.912	0.906	0.866	0.912	0.916	0.918	0.877
ATP22	0.919	0.885	0.931	0.918	0.927	0.937	0.925	0.935	0.933	0.924	0.942	0.938	0.931	0.931	0.91	0.924	0.918	0.916	0.914	0.926	0.925	0.922	0.924	0.909	0.914	0.921	0.918	0.915	0.91	0.91	0.918	0.928	0.916	0.921	0.918	0.909	0.902	0.922	0.914	0.913	0.917	0.925	0.903	0.914	0.89	0.923	0.91	0.903	0.914
ATP23	0.899	0.864	0.906	0.888	0.87	0.91	0.878	0.901	0.884	0.9	0.906	0.892	0.888	0.886	0.83	0.904	0.91	0.905	0.9	0.911	0.905	0.909	0.884	0.908	0.921	0.915	0.908	0.896	0.891	0.908	0.886	0.887	0.912	0.87	0.89	0.914	0.874	0.89	0.872	0.892	0.893	0.875	0.903	0.885	0.882	0.891	0.897	0.864	0.908
ATP25	0.726	0.965	0.967	0.888	0.849	0.97	0.964	0.97	0.965	0.972	0.971	0.972	0.973	0.969	0.974	0.973	0.974	0.974	0.971	0.974	0.973	0.975	0.972	0.973	0.973	0.974	0.975	0.973	0.975	0.974	0.975	0.973	0.973	0.971	0.974	0.974	0.976	0.974	0.974	0.974	0.972	0.974	0.972	0.973	0.96	0.972	0.973	0.971	0.971
ATP15	0.918	0.908	0.929	0.943	0.935	0.943	0.945	0.936	0.94	0.937	0.945	0.942	0.936	0.929	0.936	0.946	0.942	0.942	0.945	0.94	0.946	0.947	0.943	0.945	0.945	0.949	0.932	0.946	0.943	0.939	0.948	0.945	0.943	0.941	0.936	0.949	0.948	0.946	0.948	0.944	0.94	0.951	0.94	0.944	0.905	0.937	0.942	0.948	0.945
ATP6	0.898	0.897	0.886	0.394	0.411	0.88	0.249	0.881	0.194	0.009	0.883	0.896	0.89	0	0.405	0.404	0.88	0.887	0.904	0.906	0.913	0.909	0.912	0.921	0.911	0.922	0.91	0.916	0.905	0.931	0.907	0.901	0.884	0.921	0.873	0.905	0.906	0.906	0.737	0.888	0.574	0.899	0.902	0.906	0.819	0.918	0.921	0.925	0.916
ATP7	0.984	0.984	0.985	0.987	0.986	0.987	0.986	0.986	0.987	0.983	0.986	0.985	0.986	0.985	0.986	0.987	0.986	0.987	0.986	0.987	0.986	0.987	0.988	0.988	0.988	0.988	0.986	0.987	0.988	0.988	0.987	0.989	0.989	0.989	0.988	0.988	0.988	0.988	0.986	0.988	0.986	0.989	0.988	0.989	0.982	0.987	0.988	0.988	0.988
OLI1	0.799	0.81	0.803	0.781	0.784	0.815	0.801	0.81	0.755	0.812	0.781	0.805	0.808	0.798	0.818	0.801	0.833	0.819	0.81	0.817	0.833	0.84	0.823	0.825	0.837	0.795	0.827	0.849	0.839	0.829	0.824	0.835	0.838	0.826	0.835	0.83	0.827	0.828	0.822	0.811	0.827	0.82	0.809	0.818	0.806	0.824	0.818	0.823	0.84
ATP1	0.994	0.994	0.995	0.995	0.995	0.995	0.995	0.995	0.995	0.991	0.995	0.995	0.995	0.994	0.994	0.995	0.995	0.995	0.995	0.995	0.995	0.995	0.995	0.995	0.995	0.996	0.994	0.995	0.995	0.995	0.995	0.995	0.995	0.995	0.995	0.996	0.995	0.995	0.995	0.995	0.995	0.995	0.995	0.995	0.992	0.995	0.996	0.996	0.995
ATP2	0.994	0.993	0.994	0.994	0.994	0.994	0.994	0.994	0.994	0.993	0.994	0.994	0.994	0.994	0.993	0.994	0.994	0.994	0.994	0.994	0.994	0.995	0.995	0.995	0.994	0.995	0.994	0.994	0.995	0.995	0.994	0.994	0.994	0.994	0.995	0.995	0.995	0.995	0.994	0.994	0.994	0.995	0.994	0.995	0.991	0.995	0.995	0.995	0.995
ATP16	0.955	0.955	0.955	0.958	0.958	0.953	0.951	0.956	0.948	0.941	0.951	0.951	0.944	0.941	0.92	0.921	0.939	0.934	0.943	0.948	0.945	0.952	0.952	0.956	0.955	0.962	0.96	0.961	0.957	0.959	0.954	0.954	0.953	0.958	0.952	0.959	0.958	0.957	0.927	0.954	0.959	0.958	0.946	0.965	0.934	0.964	0.961	0.97	0.965
ATP4	0.983	0.98	0.982	0.985	0.984	0.985	0.984	0.984	0.984	0.979	0.984	0.983	0.983	0.982	0.981	0.981	0.983	0.984	0.983	0.985	0.984	0.985	0.985	0.985	0.986	0.986	0.983	0.985	0.986	0.985	0.985	0.986	0.987	0.986	0.987	0.986	0.986	0.986	0.985	0.986	0.984	0.987	0.986	0.987	0.978	0.986	0.987	0.988	0.986
ATP3	0.988	0.988	0.988	0.99	0.989	0.99	0.989	0.99	0.989	0.986	0.989	0.989	0.989	0.988	0.987	0.987	0.988	0.99	0.989	0.99	0.99	0.99	0.991	0.99	0.99	0.991	0.988	0.99	0.989	0.989	0.99	0.989	0.99	0.989	0.99	0.99	0.99	0.989	0.989	0.99	0.987	0.99	0.99	0.99	0.984	0.991	0.991	0.991	0.991
TIM11	0.956	0.961	0.964	0.962	0.962	0.967	0.963	0.964	0.965	0.963	0.965	0.963	0.965	0.963	0.961	0.963	0.966	0.962	0.962	0.965	0.963	0.955	0.961	0.959	0.956	0.959	0.956	0.958	0.957	0.96	0.963	0.958	0.966	0.961	0.969	0.968	0.968	0.963	0.965	0.969	0.967	0.971	0.965	0.968	0.951	0.968	0.971	0.97	0.968
ATP17	0.895	0.898	0.91	0.914	0.917	0.922	0.914	0.922	0.91	0.913	0.92	0.914	0.922	0.908	0.922	0.929	0.926	0.929	0.927	0.928	0.919	0.921	0.926	0.916	0.929	0.92	0.907	0.92	0.923	0.919	0.93	0.928	0.93	0.923	0.928	0.932	0.927	0.919	0.923	0.93	0.92	0.93	0.93	0.934	0.852	0.911	0.93	0.927	0.926
ATP20	0.957	0.952	0.956	0.962	0.959	0.957	0.958	0.959	0.96	0.919	0.96	0.959	0.959	0.954	0.945	0.953	0.961	0.961	0.958	0.963	0.961	0.961	0.961	0.963	0.963	0.962	0.956	0.961	0.961	0.959	0.96	0.959	0.962	0.957	0.963	0.957	0.961	0.96	0.961	0.96	0.964	0.965	0.962	0.96	0.945	0.962	0.97	0.969	0.964
ATP5	0.979	0.978	0.981	0.984	0.983	0.984	0.982	0.983	0.983	0.978	0.983	0.983	0.981	0.982	0.982	0.983	0.982	0.983	0.982	0.984	0.984	0.984	0.982	0.985	0.984	0.985	0.981	0.983	0.984	0.984	0.983	0.984	0.984	0.984	0.984	0.984	0.984	0.984	0.983	0.984	0.981	0.984	0.983	0.984	0.972	0.982	0.984	0.984	0.984
MEC1	0	0.377	0.411	0.379	0.409	0.408	0.376	0.298	0.41	0.317	0.366	0.408	0.356	0.276	0.402	0	0.14	0.411	0	0	0	0	0	0	0	0	0	0.397	0.386	0	0.75	0	0	0	0	0.411	0.698	0.412	0	0	0.71	0	0.409	0	0.41	0.393	0.262	0.411	0.393
AUS1	0	0.666	0.661	0.666	0.653	0.079	0.66	0.665	0.662	0.665	0.666	0.664	0.337	0.059	0.66	0.353	0.666	0.411	0.409	0.411	0.387	0.658	0.325	0.41	0.035	0.404	0.217	0.387	0.144	0.197	0.389	0.196	0.226	0.051	0.401	0.157	0.111	0.185	0.024	0.118	0.022	0.202	0.213	0.373	0.006	0.081	0	0.268	0.164
AYR1	0.961	0.962	0.963	0.963	0.965	0.961	0.966	0.964	0.962	0.967	0.965	0.966	0.964	0.962	0.961	0.964	0.963	0.966	0.965	0.965	0.964	0.964	0.964	0.962	0.966	0.964	0.963	0.965	0.963	0.964	0.96	0.966	0.967	0.965	0.967	0.964	0.964	0.965	0.963	0.961	0.962	0.963	0.958	0.965	0.956	0.963	0.962	0.965	0.958
BAT1	0.966	0.962	0.967	0.962	0.959	0.962	0.959	0.964	0.963	0.959	0.963	0.965	0.963	0.963	0.966	0.965	0.961	0.962	0.958	0.961	0.962	0.959	0.957	0.953	0.954	0.956	0.959	0.951	0.956	0.951	0.96	0.952	0.955	0.952	0.949	0.949	0.956	0.949	0.407	0.957	0	0	0	0	0.946	0.336	0.946	0.189	0
BCS1	0.984	0.983	0.984	0.983	0.982	0.982	0.983	0.983	0.983	0.98	0.982	0.98	0.981	0.973	0.97	0.963	0.974	0.97	0.967	0.969	0.965	0.958	0.961	0.964	0.96	0.966	0.971	0.963	0.964	0.948	0.961	0.971	0.965	0.962	0.978	0.956	0.96	0.967	0.655	0.976	0.971	0.958	0.974	0.977	0.977	0.978	0.981	0.98	0.97
BEM2	0	0	0	0	0	0	0	0	0	0	0.366	0	0	0	0	0	0	0	0	0.385	0	0	0	0	0	0.393	0.409	0.41	0.409	0	0	0	0.402	0	0.412	0.405	0.411	0	0	0.377	0.388	0.4	0	0.402	0	0.388	0	0	0
BIO2	0.8	0	0.388	0	0.408	0.4	0.382	0.403	0.315	0.405	0.375	0.405	0.409	0.404	0.405	0.411	0.411	0	0.405	0.693	0.409	0.726	0.407	0.411	0.659	0.408	0.408	0.412	0.411	0.412	0.412	0.405	0.663	0.393	0.666	0.411	0.66	0.412	0.664	0.679	0.66	0.407	0.412	0.4	0.374	0.743	0.412	0.668	0
BIR1	0	0	0	0	0	0	0	0	0.4	0.411	0.404	0.381	0.381	0.411	0.352	0.394	0.41	0.396	0.38	0.412	0.387	0.402	0.41	0.411	0.406	0.404	0.387	0.404	0.371	0.346	0	0.412	0.397	0	0.407	0	0.41	0.384	0.41	0	0	0.38	0	0.321	0	0	0	0.119	0
LAP3	0.969	0.407	0.968	0.969	0.734	0.968	0.97	0.876	0.969	0.679	0.82	0.731	0.69	0.58	0.662	0.959	0.581	0.613	0.579	0.96	0.412	0.401	0.396	0.388	0.412	0	0.412	0	0	0	0	0	0.41	0	0.407	0.392	0.405	0.394	0.411	0.411	0.409	0.407	0.392	0	0	0.408	0	0.407	0
BNA3	0.925	0.924	0.914	0.914	0.905	0.913	0.913	0.909	0.917	0.92	0.916	0.412	0.92	0.302	0.901	0.921	0	0	0	0	0	0	0.396	0	0	0.34	0	0	0	0	0	0	0	0	0	0	0	0	0	0	0	0	0	0	0	0	0	0	0
MIS1	0.99	0.99	0.991	0.991	0.991	0.992	0.991	0.992	0.991	0.99	0.991	0.991	0.991	0.99	0.991	0.99	0.991	0.991	0.99	0.991	0.991	0.99	0.99	0.99	0.99	0.99	0.991	0.991	0.99	0.989	0.989	0.989	0.99	0.99	0.99	0.99	0.99	0.991	0.99	0.99	0.99	0.989	0.99	0.99	0.989	0.99	0.99	0.99	0.988
CAB5	0.908	0.86	0.887	0.892	0.902	0.901	0.895	0.895	0.869	0.879	0.875	0.887	0.878	0.89	0.887	0.898	0.904	0.879	0.892	0.857	0.897	0.872	0.882	0.861	0.889	0.906	0.894	0.873	0.889	0.887	0.905	0.898	0.895	0.904	0.913	0.912	0.9	0.903	0.893	0.901	0.89	0.9	0.9	0.895	0.905	0.894	0.887	0.873	0.84
CAT2	0.983	0.983	0.984	0.985	0.985	0.985	0.985	0.986	0.986	0.981	0.986	0.986	0.985	0.984	0.984	0.984	0.986	0.985	0.985	0.986	0.986	0.985	0.985	0.986	0.987	0.988	0.988	0.988	0.989	0.985	0.987	0.989	0.989	0.989	0.989	0.989	0.988	0.989	0.989	0.99	0.987	0.988	0.989	0.989	0.989	0.99	0.99	0.99	0.988
IBA57	0.371	0.817	0.396	0.358	0.4	0.409	0.373	0	0.803	0	0	0	0	0	0	0	0	0	0	0	0	0	0	0	0	0	0	0	0	0	0	0	0	0	0	0	0	0	0	0	0	0	0	0	0	0	0	0	0
CBP1	0.945	0.918	0.947	0.946	0.943	0.926	0.941	0.93	0.916	0.888	0.933	0.942	0.944	0.943	0.944	0.942	0.947	0.945	0.944	0.947	0	0.411	0.932	0	0.945	0.412	0.404	0.944	0.056	0	0	0	0	0.37	0	0	0	0	0	0	0	0	0	0	0	0	0	0	0
CBP2	0.926	0.935	0.936	0.938	0.936	0.947	0.933	0.946	0.934	0.944	0.949	0.939	0.948	0.932	0.933	0.937	0.944	0.932	0.945	0.936	0.948	0.942	0.943	0.938	0.941	0.947	0.946	0.934	0.949	0.937	0.918	0.929	0.936	0.93	0.942	0.936	0.939	0.92	0.914	0.924	0.942	0.932	0.935	0.93	0.918	0.933	0.935	0.935	0.955
CBP3	0.972	0.973	0.975	0.98	0.978	0.98	0.976	0.977	0.979	0.977	0.978	0.978	0.979	0.978	0.979	0.979	0.98	0.978	0.977	0.978	0.976	0.978	0.98	0.976	0.977	0.979	0.977	0.975	0.977	0.978	0.979	0.977	0.979	0.979	0.979	0.981	0.978	0.978	0.979	0.976	0.977	0.978	0.978	0.978	0.977	0.978	0.976	0.979	0.976
CBP4	0.952	0.951	0.956	0.962	0.962	0.961	0.964	0.963	0.964	0.958	0.965	0.965	0.964	0.962	0.965	0.964	0.963	0.964	0.96	0.964	0.961	0.962	0.959	0.963	0.964	0.961	0.96	0.964	0.965	0.964	0.958	0.964	0.958	0.961	0.957	0.954	0.956	0.955	0.958	0.96	0.957	0.957	0.96	0.958	0.955	0.959	0.961	0.96	0.96
CBP6	0.961	0.958	0.96	0.964	0.964	0.962	0.962	0.962	0.959	0.962	0.96	0.965	0.961	0.966	0.967	0.966	0.965	0.967	0.966	0.967	0.968	0.968	0.965	0.962	0.964	0.963	0.957	0.965	0.962	0.966	0.963	0.965	0.966	0.966	0.966	0.966	0.964	0.965	0.965	0.96	0.967	0.966	0.968	0.967	0.959	0.963	0.962	0.963	0.967
CBS1	0.884	0.834	0.873	0.864	0.887	0.892	0.874	0.882	0.891	0.893	0.881	0.893	0.869	0.853	0.844	0.872	0.907	0.9	0.906	0.896	0.866	0.885	0.894	0.891	0.905	0.884	0.883	0.874	0.9	0.873	0.898	0.878	0.905	0.881	0.896	0.897	0.885	0.907	0.854	0.887	0.855	0.885	0.887	0.883	0.871	0.844	0.887	0.896	0.907
CBS2	0.929	0.926	0.922	0.927	0.929	0.912	0.931	0.934	0.924	0.922	0.922	0.928	0.933	0.934	0.923	0.929	0.934	0.936	0.935	0.932	0.938	0.939	0.928	0.93	0.935	0.933	0.927	0.924	0.928	0.928	0.914	0.927	0.933	0.928	0.924	0.926	0.924	0.917	0.905	0.911	0.916	0.919	0.913	0.923	0.915	0.908	0.926	0.914	0.392
CBT1	0.737	0.777	0.377	0.824	0.815	0	0.834	0.809	0.799	0.402	0.412	0.84	0.823	0.406	0.832	0.84	0.834	0.406	0.842	0.837	0.831	0.831	0	0.836	0.842	0.842	0.843	0.84	0.838	0	0.406	0.841	0.386	0.409	0.844	0	0	0	0	0	0	0	0	0	0	0	0	0	0
CCE1	0.911	0.893	0.892	0.923	0.908	0.904	0.915	0.908	0.895	0.907	0.877	0.922	0.92	0.918	0.912	0.923	0.915	0.908	0.924	0.907	0.904	0.905	0.912	0.926	0.909	0.914	0.914	0.915	0.925	0.915	0.92	0.925	0.924	0.917	0.923	0.925	0.914	0.907	0.918	0.919	0.909	0.924	0.902	0.904	0.918	0.914	0.906	0.898	0.901
CYC3	0.914	0.915	0.91	0.925	0.927	0.919	0.93	0.917	0.917	0.917	0.93	0.914	0.925	0.922	0.915	0.919	0.925	0.92	0.91	0.929	0.91	0.893	0.891	0.903	0.904	0.924	0.914	0.907	0.901	0.924	0.865	0.908	0.928	0.922	0.91	0.914	0.916	0.904	0.906	0.899	0.902	0.902	0.878	0.884	0.878	0.879	0.871	0.879	0.878
CCM1	0.979	0.977	0.977	0.975	0.975	0.978	0.977	0.977	0.979	0.975	0.981	0.98	0.981	0.978	0.98	0.979	0.977	0.978	0.978	0.978	0.978	0.978	0.978	0.979	0.978	0.979	0.975	0.977	0.974	0.978	0.978	0.976	0.977	0.976	0.977	0.978	0.974	0.975	0.973	0.972	0.975	0.975	0.975	0.976	0.969	0.975	0.974	0.975	0.975
CCP1	0.888	0.876	0.908	0.897	0.905	0.907	0.916	0.908	0.916	0.905	0.905	0.915	0.908	0.907	0.915	0.914	0.897	0.887	0.904	0.896	0.896	0.898	0.899	0.87	0.899	0.871	0.904	0.907	0.907	0.904	0.906	0.891	0.899	0.904	0.909	0.9	0.897	0.897	0.866	0.88	0.867	0.78	0.888	0.868	0.886	0.882	0.906	0.898	0.883
CCS1	0	0	0	0	0	0	0	0	0	0	0	0	0	0	0	0	0	0	0	0	0	0	0	0	0	0	0	0	0	0	0	0	0	0	0	0	0	0	0	0	0	0	0	0	0	0	0	0	0
CDC14	0	0	0	0	0	0	0	0	0	0	0	0	0	0	0	0	0	0	0	0.41	0	0.412	0	0.404	0	0	0.395	0	0	0	0	0	0.41	0.41	0	0	0.404	0	0	0	0.386	0.409	0	0	0	0	0	0.409	0
CDC48	0.41	0.401	0.366	0.359	0.409	0.407	0.403	0.412	0.401	0.397	0.41	0	0.403	0.41	0.41	0.411	0.405	0.41	0	0.412	0	0	0.398	0	0	0	0	0	0	0	0	0	0	0	0	0	0	0	0	0	0	0	0	0	0	0	0	0	0
CEM1	0.412	0.949	0.408	0.95	0.949	0.412	0.941	0.4	0.947	0	0.409	0.948	0.41	0.396	0	0	0	0.945	0	0.404	0.389	0.408	0.412	0.405	0	0.345	0	0.39	0.277	0	0	0	0	0	0	0	0	0	0	0	0	0	0	0	0	0	0	0	0
HSP10	0.929	0.932	0.925	0.922	0.921	0.926	0.924	0.923	0.922	0.911	0.918	0.927	0.932	0.93	0.922	0.897	0.911	0.918	0.894	0.892	0	0.897	0.399	0.894	0.897	0.895	0.905	0.898	0.892	0.896	0.893	0.903	0.908	0.907	0.89	0.889	0.901	0.909	0.919	0.897	0.889	0.889	0.889	0.899	0.894	0.908	0.404	0.403	0
CIN8	0	0	0	0	0	0	0	0	0	0	0	0	0	0	0	0	0	0	0.325	0.397	0.387	0	0.301	0.352	0	0	0	0	0	0	0	0	0	0	0	0	0	0	0	0	0	0	0	0	0	0	0	0	0
CIT1	0.985	0.985	0.986	0.988	0.988	0.988	0.987	0.987	0.988	0.985	0.987	0.987	0.987	0.986	0.986	0.986	0.987	0.986	0.985	0.986	0.985	0.985	0.985	0.984	0.985	0.985	0.983	0.984	0.984	0.983	0.982	0.984	0.983	0.982	0.983	0.982	0.981	0.981	0.98	0.979	0.976	0.977	0.974	0.975	0.978	0.976	0.977	0.975	0.971
CIT3	0.924	0.935	0.918	0.915	0.918	0.924	0.934	0.925	0.931	0.929	0.93	0.924	0.931	0.938	0.942	0.935	0.938	0.94	0.94	0.939	0.942	0.941	0.944	0.931	0.942	0.937	0.92	0.943	0.9	0.862	0.94	0.935	0.663	0.94	0.764	0.894	0.733	0.937	0.73	0.671	0.754	0.677	0.676	0.728	0.94	0.892	0.67	0.671	0.766
CLD1	0.949	0.942	0.943	0.947	0.947	0.95	0.945	0.949	0.945	0.943	0.951	0.95	0.953	0.949	0.951	0.942	0.95	0.95	0.952	0.944	0.939	0.945	0.946	0.941	0.953	0.953	0.948	0.948	0.951	0.944	0.954	0.952	0.952	0.952	0.953	0.952	0.955	0.952	0.951	0.954	0.952	0.957	0.949	0.957	0.95	0.956	0.957	0.95	0.939
MCX1	0.935	0.924	0.948	0.952	0.951	0.942	0.95	0.949	0.957	0.953	0.955	0.951	0.954	0.951	0.946	0.954	0.956	0.954	0.951	0.957	0.955	0.951	0.955	0.949	0.953	0.958	0.953	0.952	0.954	0.955	0.948	0.958	0.953	0.955	0.956	0.958	0.959	0.957	0.951	0.955	0.955	0.956	0.955	0.956	0.958	0.959	0.954	0.948	0.954
SAL1	0.408	0.41	0.407	0.412	0.41	0.412	0.411	0.412	0.4	0.408	0.389	0.412	0.411	0.398	0.399	0.41	0.41	0.411	0.396	0.411	0.4	0.411	0.41	0.412	0.408	0.391	0	0.41	0.364	0.405	0.409	0.41	0.383	0	0.411	0.399	0.408	0.402	0.397	0.397	0.687	0.407	0.407	0.4	0.391	0.399	0.408	0.411	0.407
COA1	0.938	0.946	0.956	0.961	0.958	0.958	0.959	0.959	0.954	0.95	0.956	0.957	0.96	0.955	0.954	0.948	0.954	0.947	0.957	0.956	0.948	0.959	0.956	0.957	0.957	0.958	0.948	0.952	0.949	0.953	0.95	0.952	0.954	0.946	0.948	0.951	0.944	0.938	0.937	0.927	0.929	0.946	0.94	0.949	0.925	0.949	0.942	0.946	0.943
COA3	0.726	0.739	0.79	0.795	0.797	0.831	0.795	0.819	0.826	0.844	0.823	0.835	0.85	0.757	0.779	0.792	0.799	0.843	0.81	0.842	0.836	0.821	0.813	0.738	0.814	0.86	0.807	0.849	0.847	0.769	0.794	0.782	0.817	0.838	0.831	0.827	0.787	0.808	0.765	0.845	0.838	0.817	0.695	0.718	0.685	0.725	0.84	0.737	0.411
COA6	0	0.34	0.336	0.411	0.41	0.841	0.002	0.41	0.826	0.841	0	0.391	0.382	0	0.366	0.395	0	0	0	0	0	0.391	0	0.408	0.407	0	0.872	0.394	0.883	0	0	0.408	0	0	0	0	0	0	0	0	0	0	0	0	0	0	0	0	0
COG7	0	0	0	0	0	0	0	0	0	0	0	0	0	0	0	0	0	0	0	0	0	0	0	0	0	0	0	0	0	0	0	0	0	0	0.39	0.39	0	0	0	0	0	0	0	0	0.435	0	0	0	0
COQ1	0.903	0.91	0.902	0.907	0.901	0.914	0.896	0.894	0.923	0.922	0.876	0.873	0.892	0.918	0.913	0.915	0.921	0.92	0.926	0.93	0.902	0.918	0.917	0.913	0.906	0.915	0.919	0.92	0.892	0.9	0.922	0.913	0.916	0.881	0.912	0.916	0.91	0.922	0.924	0.907	0.925	0.896	0.886	0.914	0.884	0.915	0.911	0.899	0.903
COQ10	0.915	0.914	0.897	0.886	0.877	0.881	0.884	0.893	0.871	0.894	0.886	0.888	0.893	0.887	0.891	0.898	0.889	0.891	0.892	0.891	0.397	0.9	0.885	0.883	0.894	0.889	0.89	0.892	0.893	0.876	0.897	0.881	0.38	0.887	0.888	0.885	0.884	0.891	0.885	0.89	0.41	0.885	0.884	0.887	0.885	0.898	0.898	0.9	0.895
COQ11	0.937	0.933	0.932	0.936	0.941	0.94	0.938	0.945	0.94	0.93	0.938	0.946	0.941	0.941	0.935	0.933	0.944	0.937	0.94	0.943	0.938	0.944	0.95	0.947	0.935	0.941	0.944	0.941	0.945	0.942	0.942	0.941	0.94	0.939	0.942	0.937	0.947	0.94	0.931	0.934	0.932	0.936	0.936	0.943	0.927	0.942	0.94	0.937	0.933
COQ2	0.883	0.893	0.908	0.909	0.915	0.906	0.92	0.915	0.913	0.918	0.909	0.918	0.914	0.922	0.914	0.913	0.918	0.928	0.926	0.924	0.918	0.914	0.934	0.921	0.929	0.928	0.898	0.915	0.929	0.925	0.917	0.924	0.92	0.91	0.919	0.926	0.927	0.929	0.929	0.92	0.92	0.914	0.93	0.927	0.924	0.92	0.931	0.931	0.93
COQ3	0.886	0.408	0	0.897	0.894	0.895	0.878	0	0.899	0	0	0.398	0	0	0.889	0	0.405	0.4	0.883	0.411	0.893	0.41	0.896	0.902	0.899	0.888	0.905	0.9	0.906	0.395	0.901	0.9	0.914	0.898	0.892	0.895	0.906	0.911	0.907	0.892	0.894	0.898	0.916	0.916	0.896	0.9	0.923	0.919	0.913
COQ4	0.918	0.931	0.919	0.924	0.925	0.925	0.921	0.929	0.919	0.573	0.925	0.917	0.919	0.41	0.403	0.923	0.911	0.927	0.922	0.903	0.929	0.932	0.931	0.927	0.937	0.933	0.929	0.932	0.916	0.92	0.917	0.923	0.912	0.917	0.9	0.912	0.898	0.918	0.899	0.914	0.898	0.879	0.915	0.906	0.888	0.914	0.913	0.919	0.895
COQ5	0.888	0.914	0.887	0.902	0.894	0.88	0.903	0.915	0.905	0.888	0.91	0.926	0.916	0.911	0.909	0.918	0.903	0.916	0.917	0.907	0.908	0.388	0.396	0.411	0.905	0.41	0.906	0.909	0.91	0.404	0.913	0.909	0.911	0.896	0.911	0.917	0.904	0.899	0.905	0.892	0.905	0.907	0.892	0.914	0.885	0.9	0.895	0.851	0.859
COQ6	0.92	0	0.398	0.32	0.835	0.949	0.878	0.949	0.412	0.927	0.946	0.801	0.946	0.411	0.945	0.945	0.948	0.835	0.401	0.941	0.937	0.932	0.941	0.939	0.946	0.947	0.936	0.943	0.942	0.942	0.947	0.935	0.942	0.934	0.938	0.935	0.926	0.948	0.936	0.928	0.937	0.937	0.94	0.938	0.938	0.94	0.93	0.94	0.929
CAT5	0	0.91	0	0	0	0.885	0	0.379	0.891	0.898	0.404	0.902	0.893	0.903	0.9	0.899	0.896	0.917	0.91	0.92	0.907	0.919	0.923	0.917	0.913	0.918	0.91	0.894	0.9	0.917	0.905	0.907	0.898	0.91	0.909	0.919	0.919	0.919	0.915	0.906	0.913	0.928	0.888	0.924	0.901	0.925	0.927	0.918	0.916
COQ8	0.963	0.96	0.966	0.97	0.967	0.969	0.968	0.967	0.966	0.964	0.967	0.97	0.966	0.969	0.964	0.968	0.97	0.967	0.967	0.968	0.97	0.961	0.967	0.963	0.964	0.97	0.97	0.969	0.968	0.969	0.966	0.968	0.971	0.965	0.972	0.972	0.972	0.969	0.966	0.972	0.97	0.969	0.972	0.971	0.964	0.971	0.973	0.973	0.965
COQ9	0.924	0	0.924	0.911	0.91	0.411	0.913	0.919	0.923	0.916	0.927	0.925	0.934	0.919	0.943	0.942	0.94	0.942	0.941	0.94	0.942	0.937	0.93	0.937	0.933	0.937	0.93	0.937	0.932	0.94	0.933	0.936	0.927	0.93	0.941	0.928	0.943	0.944	0.945	0.938	0.929	0.937	0.944	0.938	0.925	0.937	0.942	0.935	0.938
COT1	0.752	0.803	0.856	0.833	0.827	0.832	0.835	0.834	0.802	0.819	0.838	0.836	0.798	0.833	0.816	0.818	0.817	0.824	0.843	0.829	0.766	0.786	0.794	0.807	0.817	0.789	0.412	0.767	0.793	0	0.753	0.736	0.838	0.806	0.762	0.761	0.81	0.784	0.811	0	0.792	0.796	0.795	0.788	0.365	0.825	0.809	0.363	0
COX1	0.905	0.901	0.907	0.931	0.919	0.914	0.915	0.92	0.913	0.908	0.926	0.913	0.9	0.908	0.901	0.923	0.916	0.914	0.912	0.908	0.912	0.917	0.93	0.922	0.911	0.932	0.923	0.937	0.936	0.925	0.919	0.933	0.929	0.933	0.932	0.936	0.927	0.923	0.925	0.916	0.917	0.926	0.925	0.935	0.892	0.918	0.938	0.939	0.923
COX10	0.906	0.898	0.913	0.907	0.921	0.915	0.922	0.915	0.917	0.9	0.913	0.908	0.927	0.904	0.906	0.908	0.921	0.907	0.909	0.902	0.913	0.899	0.91	0.905	0.908	0.919	0.907	0.913	0.904	0.872	0.91	0.918	0.917	0.902	0.91	0.91	0.901	0.917	0.918	0.909	0.907	0.912	0.905	0.908	0.898	0.916	0.914	0.916	0.901
COX11	0.948	0.946	0.947	0.954	0.956	0.952	0.952	0.957	0.958	0.952	0.959	0.953	0.959	0.952	0.944	0.959	0.956	0.959	0.96	0.957	0.955	0.949	0.949	0.952	0.958	0.96	0.952	0.953	0.951	0.955	0.95	0.954	0.954	0.948	0.947	0.947	0.951	0.946	0.94	0.927	0.949	0.931	0.937	0.947	0.914	0.939	0.951	0.949	0.948
COX12	0.765	0.327	0.806	0.75	0.789	0.702	0.77	0.696	0.813	0.796	0.767	0.792	0.802	0.78	0.793	0.776	0.734	0.786	0.736	0.701	0.409	0.797	0.812	0.773	0.727	0.824	0.826	0.798	0.824	0.777	0.787	0.752	0.829	0.786	0.787	0.748	0.798	0.796	0.827	0.795	0.788	0.828	0.798	0.795	0.765	0.767	0.402	0.396	0.295
COX13	0.948	0.951	0.949	0.961	0.961	0.962	0.96	0.96	0.959	0.961	0.958	0.956	0.963	0.957	0.961	0.961	0.965	0.964	0.963	0.967	0.964	0.968	0.967	0.962	0.963	0.969	0.958	0.966	0.967	0.966	0.966	0.966	0.966	0.969	0.971	0.97	0.964	0.966	0.968	0.968	0.961	0.967	0.968	0.971	0.949	0.969	0.97	0.97	0.968
COX14	0.898	0.901	0.92	0.929	0.926	0.92	0.922	0.918	0.916	0.9	0.931	0.913	0.924	0.928	0.923	0.919	0.909	0.925	0.918	0.923	0.916	0.909	0.917	0.911	0.932	0.917	0.899	0.917	0.916	0.924	0.911	0.917	0.914	0.919	0.924	0.922	0.923	0.919	0.92	0.918	0.924	0.916	0.926	0.928	0.891	0.919	0.92	0.928	0.928
COX15	0.972	0.971	0.975	0.98	0.981	0.98	0.981	0.981	0.98	0.976	0.98	0.98	0.98	0.979	0.981	0.981	0.98	0.981	0.98	0.982	0.982	0.979	0.981	0.979	0.981	0.981	0.976	0.98	0.981	0.979	0.979	0.98	0.981	0.98	0.981	0.98	0.978	0.979	0.977	0.978	0.977	0.979	0.977	0.979	0.968	0.977	0.976	0.977	0.976
COX16	0.884	0.878	0.874	0.856	0.835	0.871	0.851	0.874	0.858	0.818	0.839	0.844	0.859	0.853	0.845	0.86	0.877	0.849	0.858	0.869	0.871	0.845	0.821	0.87	0.866	0.845	0.794	0.856	0.86	0.898	0.875	0.863	0.848	0.852	0.874	0.844	0.856	0.83	0.852	0.865	0.84	0.855	0.89	0.875	0.876	0.888	0.886	0.88	0.873
COX17	0.751	0.752	0.798	0.751	0.797	0.798	0.799	0.797	0.748	0.801	0.752	0.799	0.759	0.798	0.755	0.785	0.772	0.769	0.798	0.8	0.791	0.798	0.788	0.807	0.815	0.793	0.796	0.782	0.799	0.832	0.787	0.817	0.802	0.811	0.818	0.817	0.816	0.816	0.823	0.797	0.829	0.83	0.824	0.828	0.816	0.83	0.826	0.826	0.411
COX18	0.888	0.892	0.881	0.858	0.879	0.894	0.89	0.9	0.894	0.901	0.886	0.898	0.902	0.889	0.91	0.902	0.79	0.912	0.904	0.899	0.92	0.908	0.916	0.918	0.898	0.906	0.891	0.905	0.907	0.909	0.912	0.906	0.9	0.898	0.906	0.907	0.893	0.901	0.899	0.902	0.909	0.895	0.904	0.9	0.876	0.837	0.874	0.874	0.89
COX2	0.972	0.972	0.971	0.97	0.969	0.97	0.972	0.974	0.973	0.897	0.971	0.973	0.974	0.972	0.972	0.976	0.976	0.975	0.975	0.977	0.975	0.977	0.973	0.976	0.975	0.975	0.967	0.978	0.975	0.976	0.974	0.974	0.974	0.973	0.977	0.978	0.975	0.976	0.972	0.974	0.974	0.976	0.976	0.975	0.959	0.976	0.977	0.974	0.973
COX20	0.944	0.947	0.955	0.961	0.96	0.959	0.959	0.959	0.956	0.95	0.96	0.959	0.959	0.96	0.963	0.958	0.958	0.963	0.953	0.961	0.959	0.958	0.96	0.96	0.961	0.955	0.956	0.959	0.959	0.952	0.958	0.963	0.962	0.959	0.958	0.955	0.957	0.95	0.956	0.955	0.946	0.955	0.957	0.955	0.944	0.951	0.948	0.948	0.953
COX26	0.826	0.699	0.827	0.873	0.871	0.872	0.871	0.873	0.855	0.691	0.873	0.865	0.852	0.872	0.863	0.871	0.87	0.871	0.806	0.851	0.85	0.819	0.851	0.852	0.869	0.873	0.827	0.864	0.862	0.87	0.861	0.866	0.865	0.869	0.865	0.873	0.87	0.864	0.854	0.871	0.817	0.871	0.855	0.872	0.771	0.864	0.821	0.869	0.866
COX3	0.881	0.892	0.878	0.894	0.884	0.892	0.89	0.893	0.882	0.828	0.873	0.885	0.885	0.866	0.859	0.868	0.882	0.884	0.883	0.864	0.89	0.897	0.893	0.868	0.899	0.918	0.908	0.914	0.912	0.905	0.914	0.916	0.898	0.904	0.91	0.912	0.897	0.901	0.904	0.908	0.907	0.913	0.911	0.915	0.888	0.909	0.91	0.912	0.923
COX4	0.958	0.955	0.953	0.968	0.97	0.968	0.971	0.966	0.968	0.964	0.966	0.963	0.967	0.964	0.963	0.968	0.966	0.966	0.966	0.97	0.965	0.967	0.966	0.965	0.963	0.97	0.963	0.965	0.969	0.97	0.971	0.971	0.97	0.974	0.971	0.973	0.971	0.97	0.966	0.969	0.963	0.97	0.969	0.97	0.958	0.969	0.966	0.971	0.968
COX5A	0.968	0.97	0.967	0.973	0.967	0.967	0.971	0.972	0.967	0.963	0.97	0.968	0.971	0.969	0.972	0.972	0.974	0.973	0.97	0.973	0.969	0.974	0.971	0.971	0.972	0.971	0.97	0.97	0.97	0.973	0.973	0.974	0.973	0.973	0.976	0.97	0.969	0.969	0.964	0.974	0.969	0.972	0.97	0.972	0.957	0.971	0.971	0.972	0.97
COX5B	0.41	0.411	0.411	0.409	0.405	0.394	0.408	0.408	0.408	0.412	0.405	0.401	0.407	0.406	0.408	0.412	0.41	0.393	0.397	0.411	0.411	0.412	0.411	0.406	0.412	0.405	0.403	0.41	0.362	0.409	0.409	0.404	0.393	0.411	0.412	0.397	0.407	0.383	0.412	0.408	0.412	0.412	0.409	0.551	0.41	0.411	0.411	0.412	0
COX6	0.952	0.955	0.953	0.965	0.958	0.965	0.961	0.963	0.962	0.956	0.961	0.958	0.963	0.964	0.961	0.959	0.963	0.961	0.959	0.96	0.959	0.958	0.957	0.956	0.959	0.959	0.958	0.958	0.961	0.958	0.962	0.963	0.963	0.965	0.964	0.963	0.961	0.962	0.956	0.959	0.959	0.962	0.959	0.962	0.947	0.963	0.963	0.964	0.963
COX7	0.788	0.775	0.826	0.838	0.854	0.857	0.847	0.855	0.835	0.659	0.855	0.871	0.863	0.847	0.82	0.845	0.845	0.844	0.84	0.832	0.828	0.81	0.853	0.781	0.813	0.852	0.755	0.841	0.837	0.838	0.851	0.867	0.856	0.849	0.871	0.854	0.85	0.863	0.83	0.856	0.837	0.828	0.852	0.873	0.754	0.838	0.848	0.853	0.871
COX8	0.8	0.793	0.808	0.839	0.819	0.779	0.847	0.793	0.798	0.823	0.832	0.811	0.829	0.821	0.818	0.789	0.839	0.742	0.759	0.798	0.828	0.839	0.842	0.814	0.814	0.741	0.597	0.775	0.805	0.755	0.809	0.834	0.844	0.846	0.829	0.803	0.763	0.816	0.728	0.798	0.74	0.805	0.834	0.769	0.747	0.812	0.694	0.813	0.775
COX9	0.938	0.931	0.936	0.949	0.946	0.946	0.949	0.939	0.949	0.938	0.95	0.952	0.951	0.951	0.953	0.955	0.956	0.955	0.957	0.957	0.958	0.959	0.955	0.956	0.955	0.956	0.948	0.95	0.953	0.957	0.959	0.955	0.956	0.955	0.957	0.958	0.954	0.954	0.957	0.958	0.952	0.957	0.957	0.954	0.943	0.956	0.955	0.957	0.954
CMC2	0	0	0	0	0	0	0	0	0	0	0	0	0	0	0	0	0	0	0	0	0	0	0	0	0	0	0	0	0	0	0	0	0	0	0	0	0	0	0	0	0	0	0	0	0	0	0	0	0
CPT1	0	0.369	0	0	0.397	0	0	0.412	0.409	0	0.407	0	0.34	0	0	0	0	0	0	0	0	0	0	0	0	0	0	0	0	0	0	0	0	0	0	0	0	0	0	0	0	0	0	0	0	0	0	0	0
CRC1	0.947	0.946	0.946	0.95	0.946	0.95	0.944	0.95	0.948	0.943	0.945	0.949	0.948	0.947	0.941	0.946	0.951	0.949	0.951	0.948	0.952	0.949	0.944	0.95	0.951	0.951	0.955	0.954	0.957	0.95	0.947	0.95	0.949	0.945	0.942	0.941	0.945	0.947	0.941	0.94	0.935	0.932	0.943	0.935	0.923	0.934	0.931	0.93	0.928
CRD1	0.796	0.796	0.834	0.854	0.834	0.832	0.845	0.855	0.828	0.804	0.835	0.821	0.857	0.827	0.801	0.829	0.844	0.817	0.846	0.84	0.855	0.846	0.848	0.844	0.855	0.803	0.836	0.856	0.853	0.797	0.816	0.816	0.841	0.82	0.83	0.846	0.847	0.826	0.776	0.74	0.801	0.796	0.401	0.778	0.756	0.798	0.854	0.804	0.408
UTR2	0.752	0.755	0.766	0.751	0.758	0.743	0.764	0.752	0.732	0.738	0.759	0.761	0.748	0.777	0.764	0.765	0.772	0.779	0.767	0.756	0.773	0.762	0.768	0.693	0.761	0.76	0.757	0.763	0.752	0.796	0.77	0.69	0.754	0.761	0.757	0.795	0.761	0.755	0.754	0.757	0.763	0.755	0.753	0.763	0.76	0.764	0.757	0.752	0.782
CSF1	0.273	0.301	0	0	0.388	0	0.412	0.401	0.411	0.41	0.411	0	0.405	0	0	0	0.412	0.396	0.409	0	0.392	0.411	0.869	0.411	0.411	0.857	0	0.38	0	0	0	0.399	0	0	0	0	0	0	0.394	0.411	0.407	0.411	0.396	0.881	0	0	0	0.889	0
CUE1	0	0.772	0.406	0.788	0	0.751	0.793	0.781	0.749	0	0.411	0.412	0.744	0.755	0.412	0.764	0.785	0.763	0.361	0.767	0.775	0.747	0.773	0.411	0.779	0.781	0.794	0.382	0	0.41	0.777	0.78	0.788	0.406	0.406	0.789	0.77	0.773	0.783	0.747	0.784	0.775	0.411	0.783	0.386	0.392	0.386	0	0.409
CYT1	0.975	0.977	0.979	0.981	0.981	0.98	0.981	0.981	0.98	0.977	0.981	0.98	0.981	0.981	0.983	0.982	0.984	0.983	0.982	0.983	0.983	0.983	0.983	0.983	0.983	0.983	0.98	0.982	0.983	0.984	0.984	0.983	0.982	0.984	0.983	0.984	0.983	0.984	0.982	0.984	0.982	0.983	0.981	0.983	0.97	0.983	0.982	0.983	0.982
CYR1	0	0	0	0	0	0	0	0	0	0	0	0	0	0	0	0	0	0	0	0	0	0	0	0	0	0	0	0	0	0	0	0	0	0	0	0	0	0.249	0	0.391	0.404	0	0	0	0	0.405	0	0.412	0
COB	0.897	0.907	0.891	0.906	0.911	0.919	0.896	0.893	0.913	0.902	0.911	0.901	0.908	0.911	0.919	0.927	0.921	0.929	0.925	0.931	0.928	0.921	0.926	0.927	0.918	0.913	0.921	0.926	0.921	0.92	0.924	0.916	0.931	0.919	0.918	0.915	0.921	0.919	0.914	0.914	0.891	0.928	0.913	0.915	0.86	0.923	0.918	0.914	0.924
CYB2	0.986	0.986	0.985	0.987	0.988	0.988	0.988	0.987	0.989	0.986	0.988	0.988	0.989	0.987	0.987	0.985	0.986	0.986	0.986	0.985	0.985	0.985	0.985	0.984	0.986	0.987	0.986	0.986	0.987	0.983	0.985	0.985	0.986	0.985	0.986	0.985	0.985	0.986	0.987	0.987	0.985	0.985	0.985	0.986	0.986	0.986	0.986	0.986	0.983
CYC1	0.948	0.948	0.95	0.954	0.955	0.961	0.95	0.957	0.959	0.953	0.957	0.958	0.958	0.959	0.959	0.96	0.96	0.958	0.955	0.961	0.96	0.961	0.959	0.961	0.96	0.959	0.96	0.959	0.958	0.954	0.962	0.959	0.96	0.96	0.958	0.961	0.958	0.958	0.963	0.959	0.958	0.956	0.962	0.958	0.95	0.954	0.957	0.955	0.947
CYC2	0.941	0.945	0.945	0.951	0.947	0.947	0.953	0.951	0.948	0.945	0.951	0.942	0.948	0.95	0.946	0.949	0.95	0.95	0.944	0.951	0.948	0.947	0.951	0.943	0.942	0.94	0.949	0.943	0.943	0.95	0.945	0.948	0.944	0.948	0.95	0.947	0.932	0.944	0.938	0.94	0.935	0.936	0.94	0.943	0.922	0.944	0.947	0.942	0.941
CYM1	0.985	0.984	0.984	0.985	0.984	0.985	0.984	0.985	0.984	0.981	0.981	0.983	0.982	0.979	0.98	0.978	0.979	0.979	0.978	0.978	0.977	0.976	0.98	0.975	0.978	0.974	0.409	0.39	0.98	0	0	0.403	0	0.979	0.295	0	0	0.371	0	0.296	0.978	0.407	0.399	0	0	0	0.206	0	0
CPR3	0.923	0.92	0.906	0.915	0.894	0.913	0.913	0.927	0.922	0.928	0.925	0.926	0.932	0.931	0.929	0.934	0.926	0.933	0.932	0.939	0.928	0.937	0.942	0.94	0.94	0.942	0.94	0.94	0.941	0.934	0.94	0.941	0.939	0.928	0.936	0.936	0.937	0.932	0.926	0.93	0.915	0.908	0.919	0.889	0	0.884	0.882	0.873	0
CPR1	0	0	0	0	0	0	0	0	0	0	0	0	0	0	0	0	0	0	0	0	0	0	0	0	0	0	0	0	0	0	0	0	0	0	0	0	0	0.842	0	0	0	0	0	0	0	0	0	0	0
CYT2	0.931	0.915	0.93	0.941	0.945	0.943	0.949	0.947	0.947	0.941	0.946	0.942	0.946	0.946	0.946	0.946	0.945	0.946	0.944	0.949	0.94	0.94	0.946	0.934	0.942	0.946	0.926	0.943	0.941	0.943	0.936	0.93	0.934	0.935	0.934	0.933	0.933	0.924	0.935	0.92	0.933	0.935	0.933	0.932	0.916	0.929	0.934	0.925	0.927
DAM1	0	0	0	0	0	0	0	0	0	0	0	0	0	0	0	0	0	0	0	0	0	0	0	0	0	0	0	0	0	0	0	0	0	0	0	0	0	0	0	0	0	0	0	0	0	0	0	0	0
DCK1	0	0	0	0	0	0	0	0	0	0	0	0	0	0	0	0	0	0.412	0.412	0	0.411	0.394	0.336	0.409	0.412	0.384	0	0	0	0	0	0	0	0	0	0	0	0	0	0	0	0	0	0	0	0	0	0	0
GDH2	0.961	0.964	0.411	0.962	0.966	0.963	0.963	0.963	0.963	0	0.966	0.961	0.964	0.965	0.963	0.964	0.965	0.965	0.963	0.966	0.964	0.965	0.965	0.966	0.965	0.41	0.964	0	0.963	0	0.963	0.964	0.963	0.393	0.409	0.963	0.392	0.961	0.395	0.914	0	0.368	0	0.411	0.28	0	0.895	0.403	0.405
SDH4	0.942	0.943	0.948	0.952	0.953	0.956	0.953	0.954	0.951	0.953	0.956	0.955	0.955	0.962	0.958	0.963	0.957	0.96	0.959	0.961	0.955	0.959	0.96	0.957	0.955	0.959	0.955	0.952	0.954	0.944	0.954	0.951	0.946	0.943	0.95	0.952	0.957	0.952	0.946	0.942	0.944	0.951	0.95	0.945	0.932	0.944	0.946	0.946	0.94
DIC1	0.965	0.962	0.957	0.97	0.965	0.971	0.971	0.975	0.972	0.968	0.967	0.971	0.974	0.966	0.969	0.973	0.973	0.973	0.973	0.975	0.969	0.973	0.971	0.971	0.969	0.974	0.969	0.971	0.972	0.967	0.966	0.968	0.965	0.967	0.964	0.968	0.967	0.968	0.969	0.964	0.97	0.97	0.97	0.968	0.962	0.969	0.967	0.97	0.968
DLD1	0.992	0.992	0.992	0.994	0.994	0.994	0.994	0.994	0.994	0.993	0.994	0.994	0.994	0.994	0.994	0.994	0.995	0.995	0.994	0.995	0.994	0.994	0.994	0.994	0.994	0.994	0.993	0.994	0.994	0.994	0.993	0.994	0.994	0.994	0.994	0.993	0.993	0.993	0.993	0.993	0.993	0.994	0.994	0.994	0.993	0.994	0.994	0.994	0.993
DLD2	0.972	0.971	0.97	0.97	0.971	0.97	0.97	0.972	0.971	0.969	0.972	0.969	0.97	0.971	0.969	0.965	0.968	0.969	0.968	0.966	0	0.966	0.962	0.965	0.966	0.964	0.963	0	0	0	0	0	0	0	0	0	0	0	0	0	0	0	0	0	0	0	0	0	0
LPD1	0.993	0.993	0.993	0.994	0.993	0.994	0.994	0.994	0.993	0.992	0.993	0.993	0.993	0.993	0.993	0.993	0.993	0.994	0.994	0.994	0.994	0.994	0.994	0.993	0.993	0.993	0.992	0.992	0.992	0.991	0.992	0.992	0.992	0.992	0.992	0.992	0.992	0.992	0.992	0.991	0.991	0.991	0.991	0.991	0.991	0.991	0.991	0.991	0.989
CDC9	0	0	0	0	0	0	0.893	0	0.889	0.341	0.259	0	0	0.331	0	0	0.129	0	0	0.135	0	0	0	0.358	0.405	0	0	0	0	0	0	0	0	0	0	0	0	0	0	0	0	0	0	0	0	0	0	0	0
DNM1	0.398	0.409	0.412	0.666	0.666	0.666	0.666	0.666	0.666	0.394	0.666	0.666	0.666	0.666	0.666	0.666	0.666	0.666	0.666	0.666	0.666	0.666	0.666	0.666	0.666	0.666	0.666	0.666	0.666	0	0.666	0.666	0.666	0.666	0.666	0	0.666	0.407	0.41	0.402	0.412	0	0.41	0.409	0	0.412	0.389	0.387	0
DPM1	0.949	0.951	0.946	0.951	0.955	0.953	0.95	0.955	0.953	0.949	0.955	0.954	0.952	0.946	0.955	0.953	0.951	0.954	0.947	0.952	0.954	0.954	0.949	0.949	0.955	0.958	0.951	0.954	0.955	0.952	0.957	0.956	0.956	0.954	0.955	0.955	0.953	0.953	0.951	0.95	0.955	0.952	0.957	0.953	0.943	0.947	0.948	0.95	0.945
MIP1	0.688	0.686	0.411	0.717	0.899	0.654	0.401	0.731	0.406	0.396	0.896	0.412	0.91	0.411	0.411	0.838	0.411	0.405	0.39	0.398	0	0.405	0.911	0.411	0.406	0.41	0.384	0.412	0.411	0	0.411	0.402	0.391	0.409	0.936	0.406	0.399	0.94	0.411	0.405	0.934	0.938	0.405	0.936	0	0.398	0.387	0.412	0
REV3	0	0	0	0	0	0	0	0	0	0	0	0	0	0	0	0	0	0	0	0	0	0	0	0	0	0	0	0	0	0	0	0	0	0	0	0	0	0	0	0	0	0	0	0	0	0	0	0	0
DSS1	0.973	0.972	0.973	0.974	0.97	0.972	0.972	0.972	0.972	0.97	0.971	0.973	0.972	0.974	0.972	0.974	0.971	0.973	0.973	0.974	0.971	0.972	0.973	0.972	0.973	0.974	0.969	0.97	0.972	0.408	0.974	0.974	0.971	0.971	0.973	0.972	0.972	0.97	0.973	0.972	0.974	0.97	0.973	0.973	0.971	0.971	0.973	0.973	0.97
DTD1	0	0	0	0	0	0	0	0	0	0	0	0	0	0	0	0	0	0	0	0	0	0	0	0	0	0	0	0	0	0	0	0	0	0	0	0	0	0	0	0	0	0	0	0	0	0	0	0	0
DUG1	0.946	0.944	0.936	0.941	0.938	0.937	0.938	0.942	0.942	0	0.934	0.94	0.937	0	0.277	0.931	0	0	0	0	0	0	0	0	0	0	0	0	0	0	0	0	0	0	0	0	0	0	0	0	0	0	0	0	0	0	0	0	0
SMM1	0	0	0	0	0	0	0	0	0	0	0	0	0	0	0	0	0	0	0.38	0.394	0.364	0.412	0.4	0.348	0	0	0	0	0	0	0	0	0	0	0	0	0	0	0	0	0	0	0	0	0	0	0	0	0
ECM18	0.753	0.798	0.744	0.797	0.795	0.748	0.799	0.756	0.753	0.75	0.75	0.753	0.799	0.795	0.753	0.794	0.794	0.771	0.787	0.766	0.747	0.729	0.412	0.77	0.727	0.788	0.799	0.75	0.796	0.705	0.795	0.755	0.733	0.749	0.745	0.746	0.411	0.687	0.717	0.398	0.752	0.734	0.754	0.77	0.364	0.786	0.678	0.754	0
ECM19	0.823	0.552	0.82	0.83	0.853	0.842	0.855	0.831	0.85	0.806	0.831	0.853	0.854	0.832	0.819	0.832	0.832	0.854	0.801	0.803	0.768	0.81	0.771	0.766	0.734	0.762	0.842	0.848	0.849	0.797	0.818	0.83	0.827	0.83	0.831	0.829	0.798	0.751	0.79	0.803	0.774	0.763	0.409	0.828	0.77	0.82	0.155	0.404	0
ECM33	0.915	0.91	0.925	0.939	0.941	0.945	0.938	0.938	0.942	0.93	0.943	0.938	0.934	0.93	0.926	0.933	0.926	0.933	0.922	0.933	0.925	0.926	0.933	0.917	0.918	0.935	0.931	0.937	0.942	0.945	0.943	0.945	0.947	0.947	0.946	0.949	0.946	0.942	0.944	0.944	0.94	0.94	0.943	0.938	0.91	0.942	0.936	0.939	0.925
TEF1	0.973	0.975	0.977	0.977	0.976	0.976	0.976	0.977	0.978	0.975	0.976	0.977	0.977	0.977	0.975	0.976	0.977	0.978	0.978	0.977	0.977	0.976	0.978	0.976	0.978	0.977	0.976	0.976	0.977	0.973	0.974	0.976	0.977	0.976	0.976	0.976	0.976	0.975	0.976	0.976	0.975	0.975	0.974	0.975	0.973	0.972	0.975	0.973	0.972
TEF4	0.386	0	0	0.411	0.412	0.408	0	0	0.409	0.402	0.386	0.404	0.405	0.409	0.406	0.409	0.411	0.404	0.353	0.381	0.4	0.389	0.388	0.405	0.411	0.41	0.348	0	0.41	0.344	0	0.406	0.396	0.407	0	0	0	0.412	0	0	0	0	0	0	0	0.292	0	0	0
MEF1	0.968	0.964	0.966	0.968	0.968	0.971	0.967	0.97	0.969	0.967	0.968	0.966	0.971	0.967	0.966	0.965	0.972	0.97	0.969	0.964	0.969	0.971	0.956	0.968	0.968	0.969	0.962	0.959	0.968	0.972	0.968	0.968	0.965	0.968	0.966	0.966	0.966	0.968	0.962	0.964	0.965	0.967	0.97	0.971	0.964	0.969	0.962	0.963	0.969
EFR3	0.95	0.949	0.951	0.949	0.947	0.943	0.947	0.946	0.944	0.95	0.951	0.944	0.942	0.943	0.947	0.951	0.952	0.947	0.952	0.949	0.957	0.957	0.956	0.954	0.957	0.954	0.401	0.949	0.952	0	0.952	0.95	0.948	0.949	0.95	0.409	0.952	0.95	0.953	0.946	0.953	0.41	0.412	0.411	0.946	0.412	0.411	0	0
TUF1	0.972	0.971	0.971	0.977	0.976	0.975	0.976	0.978	0.977	0.975	0.975	0.976	0.977	0.977	0.977	0.978	0.978	0.978	0.978	0.978	0.978	0.978	0.978	0.978	0.978	0.98	0.976	0.976	0.976	0.974	0.976	0.977	0.977	0.976	0.976	0.971	0.97	0.978	0.957	0.948	0.973	0.973	0.965	0.958	0.952	0.955	0.972	0.973	0.959
EIS1	0	0	0	0	0	0	0	0	0	0	0	0	0	0	0	0	0	0	0	0	0	0	0.382	0.378	0.401	0.356	0.349	0.328	0	0.226	0.22	0.411	0.407	0.368	0.399	0.308	0.406	0.371	0.956	0.411	0.407	0.357	0.294	0.324	0.129	0.315	0.366	0.95	0.405
ELP2	0	0	0	0	0	0.411	0.411	0	0.38	0	0.403	0.412	0	0.411	0	0	0.41	0.399	0	0.407	0	0.412	0.403	0	0.412	0	0	0	0	0	0	0.319	0	0	0	0	0	0	0	0	0	0	0	0	0	0	0	0	0
EMI1	0.396	0.411	0.375	0.375	0	0.795	0.412	0.793	0.795	0	0.412	0.379	0.407	0	0.412	0	0.021	0.4	0.411	0	0.382	0.411	0	0	0.366	0	0.4	0	0	0	0.351	0	0	0.749	0	0	0	0	0	0	0	0	0	0	0	0	0	0	0
ENO1	0	0	0.408	0	0	0	0.412	0.412	0	0.41	0	0	0	0.38	0.366	0	0	0	0	0	0	0	0	0	0	0	0	0	0	0	0	0	0	0	0	0	0	0	0	0	0	0	0	0	0	0	0	0	0
ENO2	0	0	0	0	0	0.826	0.826	0.827	0.404	0.411	0.396	0.837	0.399	0.835	0.155	0.359	0	0	0	0	0	0	0	0	0	0	0	0	0	0	0	0	0	0	0	0	0	0	0	0	0	0	0	0	0	0	0	0	0
ERG27	0.893	0.902	0.912	0.912	0.906	0.92	0.902	0.919	0.91	0.891	0.912	0.911	0.903	0.896	0.916	0.882	0.903	0.911	0.872	0.894	0.895	0.861	0.895	0.88	0.893	0.893	0.886	0.897	0.9	0.867	0.874	0.851	0.899	0.863	0.896	0.879	0.89	0.887	0.89	0.863	0.867	0.853	0.881	0.887	0.876	0.886	0.857	0.896	0.403
ERG6	0.982	0.981	0.981	0.982	0.983	0.983	0.982	0.982	0.983	0.982	0.983	0.982	0.982	0.981	0.98	0.98	0.98	0.98	0.982	0.981	0.981	0.98	0.981	0.981	0.981	0.982	0.982	0.982	0.981	0.977	0.981	0.982	0.982	0.981	0.981	0.981	0.98	0.982	0.982	0.981	0.979	0.98	0.981	0.981	0.981	0.98	0.98	0.98	0.974
ERP1	0.924	0.916	0.924	0.913	0.93	0.934	0.937	0.937	0.935	0.925	0.934	0.938	0.943	0.939	0.931	0.937	0.936	0.944	0.937	0.938	0.939	0.934	0.941	0.934	0.94	0.94	0.94	0.937	0.936	0.938	0.937	0.936	0.944	0.937	0.939	0.944	0.933	0.94	0.938	0.935	0.932	0.937	0.936	0.94	0.919	0.94	0.943	0.932	0.933
ERP6	0	0	0.357	0.377	0	0.832	0	0	0.812	0	0.396	0.833	0	0	0	0	0.397	0.409	0.264	0.393	0	0.849	0	0	0	0.802	0.819	0	0	0	0	0	0.264	0	0	0	0	0	0	0	0	0.376	0	0	0.397	0.397	0.403	0.409	0
ERV1	0.891	0.89	0.893	0.885	0.896	0.886	0.859	0.89	0.893	0.4	0.884	0.392	0.398	0.381	0.851	0.872	0.401	0.37	0	0.337	0.396	0	0	0.371	0	0	0	0.376	0	0	0	0.131	0	0	0	0	0	0	0	0	0	0	0	0	0	0	0	0	0
ESBP6	0.666	0.412	0.664	0.41	0.4	0.371	0.743	0.412	0.741	0.701	0.747	0.748	0.748	0.41	0.749	0.747	0.75	0.75	0.749	0.674	0.749	0.714	0.749	0.4	0.749	0.711	0.741	0.745	0.737	0.389	0.696	0.743	0.749	0.749	0.75	0.749	0.748	0.746	0.7	0.749	0.74	0.714	0	0.713	0.665	0.713	0.407	0.405	0.719
AIM45	0.954	0.953	0.956	0.958	0.955	0.962	0.963	0.96	0.959	0.957	0.957	0.957	0.958	0.956	0.953	0.957	0.957	0.959	0.96	0.961	0.963	0.956	0.957	0.956	0.958	0.957	0.959	0.956	0.955	0.948	0.948	0.95	0.954	0.946	0.955	0.946	0.948	0.95	0.947	0.94	0.373	0.948	0.947	0.947	0.94	0.362	0.954	0.952	0.397
CIR1	0.95	0.954	0.947	0.958	0.96	0.954	0.956	0.96	0.959	0.95	0.958	0.949	0.953	0.961	0.96	0.96	0.955	0.959	0.959	0.956	0.96	0.957	0.959	0.958	0.958	0.959	0.96	0.964	0.957	0.954	0.959	0.957	0.958	0.962	0.959	0.959	0.949	0.953	0.411	0.952	0.409	0	0	0.409	0	0.95	0.956	0.959	0.411
CIR2	0.968	0.973	0.969	0.976	0.976	0.975	0.974	0.978	0.975	0.974	0.975	0.974	0.978	0.975	0.974	0.975	0.977	0.974	0.975	0.977	0.976	0.976	0.976	0.976	0.976	0.977	0.974	0.975	0.977	0.976	0.973	0.975	0.978	0.974	0.976	0.976	0.973	0.976	0.973	0.976	0.976	0.976	0.971	0.976	0.973	0.974	0.976	0.974	0.972
ETR1	0.978	0.979	0.979	0.978	0.979	0.98	0.978	0.98	0.98	0.978	0.98	0.979	0.98	0.979	0.977	0.978	0.977	0.979	0.978	0.978	0.977	0.977	0.975	0.976	0.977	0.976	0.976	0.976	0.975	0.969	0.969	0.975	0.972	0.969	0.969	0.964	0.967	0.968	0.966	0.964	0.954	0.957	0.957	0.951	0.958	0.957	0.951	0.953	0.966
EXG2	0.784	0.724	0.735	0.791	0.807	0.838	0.807	0.777	0.83	0.804	0.769	0.712	0.723	0.807	0.808	0.766	0.795	0.843	0.808	0.798	0.835	0.82	0.401	0.816	0.832	0.81	0.839	0.827	0.797	0.797	0.854	0.853	0.833	0.852	0.819	0.829	0.807	0.832	0.824	0.854	0.855	0.759	0.828	0.849	0.819	0.8	0.832	0.825	0.801
EXO5	0	0	0	0	0	0	0	0	0	0	0.397	0	0	0	0.334	0.412	0.411	0.582	0.356	0	0	0.412	0	0.408	0	0.342	0	0.381	0	0	0	0.402	0	0	0	0.398	0	0	0	0	0	0	0	0	0	0	0	0	0
FAB1	0.238	0.31	0.627	0	0.41	0.411	0	0.408	0.39	0	0.305	0.609	0.411	0.411	0.387	0.605	0.411	0.605	0.605	0.386	0.384	0.409	0.41	0.383	0.382	0.364	0.312	0.411	0.412	0.377	0	0.412	0.371	0.409	0.412	0.396	0	0.605	0.357	0.41	0.387	0	0.325	0.411	0	0	0.406	0.054	0.108
MCT1	0.879	0.86	0.884	0.888	0.899	0.896	0.887	0.898	0.893	0.897	0.908	0.885	0.909	0.878	0.897	0.912	0.89	0.909	0.886	0.905	0.887	0.899	0.911	0.903	0.896	0.908	0.918	0.891	0.909	0.889	0.901	0.911	0.92	0.912	0.911	0.905	0.894	0.917	0.87	0.873	0.871	0.886	0.855	0.895	0.895	0.863	0.874	0.795	0.773
OAR1	0	0.412	0	0	0	0	0.412	0	0.183	0	0.41	0	0.873	0.397	0.396	0	0	0.411	0	0	0	0	0.351	0	0.306	0	0	0	0	0	0	0	0	0	0	0	0	0	0	0	0	0	0	0	0	0	0	0	0
FAS1	0.495	0.372	0.566	0.98	0.984	0.984	0.984	0.982	0.985	0.978	0.985	0.985	0.985	0.984	0.983	0.985	0.985	0.984	0.985	0.986	0.986	0.987	0.988	0.989	0.99	0.989	0.989	0.99	0.99	0.988	0.987	0.986	0.986	0.985	0.986	0.985	0.985	0.985	0.984	0.985	0.984	0.983	0.983	0.984	0.407	0	0.983	0.985	0
FAS2	0.28	0.969	0.627	0.642	0.403	0.939	0.808	0	0.409	0.381	0.989	0.989	0.989	0.989	0.989	0.99	0.99	0.991	0.991	0.991	0.991	0.992	0.992	0.993	0.992	0.993	0.993	0.993	0.993	0.993	0.991	0.991	0.991	0.99	0.99	0.99	0.99	0.99	0.675	0.971	0.983	0.988	0.987	0.986	0.005	0.372	0.986	0.287	0
ERG9	0.89	0.914	0.916	0.93	0.923	0.919	0.929	0.911	0.925	0.916	0.918	0.89	0.925	0.934	0.913	0.931	0.924	0.938	0.931	0.905	0.916	0.923	0.926	0.919	0.914	0.925	0.916	0.924	0.903	0.884	0.935	0.911	0.921	0.904	0.935	0.928	0.916	0.913	0.914	0.926	0.925	0.913	0.928	0.913	0.872	0.906	0.926	0.919	0.932
RAD27	0	0	0	0	0	0	0	0	0	0	0	0	0	0	0	0	0	0	0	0	0	0	0	0	0	0	0	0	0	0	0	0	0	0.402	0	0.403	0.368	0	0	0	0.299	0.387	0	0	0.409	0	0.411	0	0
YHB1	0.969	0.966	0.967	0.975	0.972	0.973	0.974	0.973	0.974	0.971	0.973	0.972	0.973	0.969	0.968	0.969	0.971	0.969	0.969	0.971	0.971	0.969	0.97	0.969	0.966	0.966	0.969	0.969	0.968	0.967	0.966	0.965	0.968	0.97	0.968	0.968	0.968	0.967	0.967	0.966	0.968	0.967	0.964	0.965	0.962	0.963	0.961	0.963	0.412
FIS1	0.956	0.959	0.955	0.965	0.964	0.957	0.966	0.964	0.965	0.956	0.967	0.963	0.96	0.965	0.963	0.964	0.964	0.967	0.961	0.967	0.968	0.966	0.97	0.969	0.967	0.967	0.96	0.968	0.967	0.968	0.965	0.967	0.967	0.97	0.968	0.967	0.968	0.963	0.961	0.965	0.956	0.964	0.963	0.963	0.943	0.965	0.962	0.965	0.963
FPR1	0	0.116	0	0	0	0	0	0.398	0.404	0	0.406	0	0	0	0	0	0	0	0.166	0	0	0	0.283	0	0	0	0	0	0	0	0	0.401	0.398	0	0	0	0	0	0	0	0	0	0	0	0	0	0	0	0
FKS1	0.913	0.919	0.92	0.925	0.911	0.902	0.923	0.908	0.914	0.893	0.894	0.929	0.926	0.904	0.88	0.908	0.91	0.885	0.903	0.867	0.904	0.896	0.885	0.917	0.904	0.905	0.923	0.916	0.913	0.913	0.923	0.92	0.926	0.9	0.918	0.926	0.912	0.907	0.913	0.924	0.907	0.921	0.908	0.915	0.894	0.88	0.915	0.901	0.885
FKS3	0	0	0	0	0	0	0.412	0	0	0	0	0	0.411	0	0.412	0.408	0.407	0	0	0.406	0	0	0.238	0	0	0	0	0	0	0	0	0	0	0	0	0	0	0	0	0	0	0	0	0	0	0	0	0	0
FLC3	0.373	0.409	0.411	0.666	0.666	0.666	0.665	0.666	0.377	0	0.666	0.666	0.404	0.411	0.411	0	0.408	0.398	0	0	0.666	0.412	0.41	0.404	0.41	0	0.665	0.41	0.39	0.666	0.666	0.392	0.666	0.412	0.404	0.412	0	0.405	0.41	0.409	0.332	0.287	0.404	0	0	0	0.372	0	0
FLX1	0.854	0.854	0.857	0.851	0.798	0.832	0.832	0.848	0.847	0.839	0.855	0.853	0.856	0.837	0.863	0.855	0.798	0.8	0.802	0.805	0.81	0.772	0.779	0.836	0.834	0.857	0.825	0.813	0.803	0.826	0.872	0.826	0.839	0.798	0.827	0.408	0.793	0.846	0.782	0.411	0.823	0	0.369	0.411	0.393	0	0.34	0	0
FMC1	0.775	0.738	0.411	0.687	0.396	0.723	0.759	0.753	0.644	0.411	0	0.408	0.394	0	0.404	0.406	0.775	0.37	0.361	0	0.41	0.411	0.41	0.387	0.401	0.4	0	0.409	0.393	0.405	0.266	0.277	0	0.412	0	0	0.393	0.362	0	0	0	0	0	0	0	0	0	0	0
FMP10	0.959	0.966	0.968	0.969	0.973	0.974	0.974	0.975	0.972	0.968	0.973	0.973	0.972	0.972	0.972	0.973	0.974	0.975	0.973	0.975	0.976	0.975	0.975	0.974	0.977	0.973	0.97	0.974	0.974	0.972	0.972	0.973	0.973	0.974	0.975	0.973	0.972	0.97	0.967	0.967	0.969	0.97	0.969	0.968	0.961	0.971	0.969	0.969	0.969
FMP25	0.974	0.976	0.975	0.977	0.977	0.978	0.978	0.979	0.978	0.974	0.977	0.977	0.977	0.978	0.974	0.975	0.975	0.978	0.976	0.977	0.977	0.977	0.975	0.975	0.976	0.974	0.976	0.975	0.972	0.976	0.975	0.974	0.976	0.975	0.976	0.973	0.974	0.973	0.971	0.972	0.974	0.973	0.972	0.975	0.97	0.976	0.974	0.973	0.975
FMP27	0.986	0.988	0	0.987	0.331	0.987	0.988	0.986	0.988	0.988	0.986	0.988	0.987	0.987	0.987	0.987	0.987	0.988	0.988	0.988	0.988	0.988	0.988	0.989	0.988	0.988	0.989	0.988	0.988	0.987	0.989	0.988	0.988	0.988	0.988	0.988	0.988	0.988	0.988	0.988	0.988	0.988	0.988	0.988	0.986	0.988	0.988	0.988	0.987
FMP30	0.909	0.909	0.908	0.927	0.922	0.922	0.933	0.921	0.914	0.919	0.928	0.932	0.927	0.918	0.924	0.927	0.932	0.935	0.933	0.931	0.934	0.929	0.916	0.924	0.93	0.939	0.921	0.929	0.906	0.907	0.925	0.932	0.931	0.919	0.926	0.926	0.914	0.925	0.911	0.889	0.912	0.91	0.909	0.922	0.891	0.922	0.902	0.913	0.913
FMP32	0.956	0.964	0.961	0.963	0.962	0.962	0.962	0.959	0.959	0.94	0.956	0.958	0.952	0.954	0.949	0.955	0.96	0.956	0.959	0.96	0.956	0.959	0.962	0.958	0.961	0.961	0.961	0.961	0.958	0.961	0.956	0.957	0.956	0.954	0.959	0.959	0.958	0.957	0.956	0.955	0.962	0.955	0.957	0.953	0.949	0.956	0.96	0.96	0.958
FMP33	0.924	0.928	0.932	0.936	0.933	0.938	0.938	0.939	0.937	0.928	0.934	0.938	0.94	0.919	0.927	0.92	0.93	0.925	0.933	0.931	0.919	0.928	0.927	0.913	0.93	0.929	0.921	0.936	0.924	0.926	0.924	0.924	0.929	0.906	0.914	0.916	0.911	0.876	0.903	0.808	0.887	0.89	0.864	0.873	0.874	0.881	0.881	0.874	0.913
FMP41	0.9	0.908	0.888	0.927	0.919	0.926	0.923	0.918	0.925	0.91	0.915	0.915	0.923	0.932	0.922	0.927	0.923	0.919	0.919	0.921	0.905	0.929	0.899	0.914	0.891	0.916	0.915	0.914	0.912	0.923	0.922	0.923	0.903	0.912	0.909	0.916	0.901	0.908	0.881	0.894	0.9	0.899	0.889	0.914	0.899	0.894	0.913	0.864	0
FMP42	0.814	0.787	0.849	0.868	0.401	0.78	0.781	0.851	0.828	0.811	0.34	0.84	0.875	0	0.411	0.405	0.383	0.33	0	0	0	0	0	0	0	0	0	0	0	0	0	0	0	0	0	0	0	0	0	0	0	0	0	0	0	0	0	0	0
FMP45	0.797	0.796	0.799	0.747	0.796	0.798	0.744	0.667	0.799	0.751	0.799	0.787	0.798	0.794	0.666	0.685	0.797	0.757	0.688	0.764	0.412	0.798	0.711	0.767	0.786	0.763	0.755	0.745	0.68	0.752	0.79	0.749	0.795	0.67	0.758	0.761	0.697	0.797	0.673	0.796	0.71	0.697	0.798	0.798	0.746	0.411	0.412	0.71	0.411
FMP46	0.791	0.679	0.729	0.752	0.694	0.8	0.67	0.796	0.798	0.331	0.669	0.67	0.673	0.68	0.751	0.755	0.752	0.722	0.686	0.687	0.39	0.731	0.767	0.747	0.727	0.697	0.673	0.735	0.708	0.399	0.766	0.385	0.409	0.746	0.731	0.74	0.718	0.756	0.7	0.723	0.765	0.77	0.716	0.731	0.412	0.742	0.412	0.737	0.781
FMP52	0.962	0.967	0.968	0.973	0.97	0.97	0.972	0.972	0.971	0.97	0.973	0.975	0.974	0.973	0.974	0.974	0.974	0.974	0.973	0.975	0.973	0.974	0.973	0.973	0.974	0.976	0.972	0.973	0.974	0.97	0.97	0.974	0.974	0.974	0.973	0.972	0.971	0.971	0.969	0.972	0.964	0.973	0.969	0.972	0.961	0.97	0.969	0.967	0.971
FMT1	0.093	0.94	0.934	0.934	0.402	0.411	0.411	0.889	0.411	0.936	0.936	0.934	0.408	0.931	0.933	0.933	0.932	0.405	0.935	0.411	0.407	0	0.362	0.935	0.939	0	0	0.407	0.276	0	0.389	0	0	0	0.412	0	0.398	0	0	0	0	0	0	0	0	0	0	0	0
FOL1	0	0	0	0	0	0	0	0	0	0	0	0	0	0	0	0	0	0	0	0	0	0	0	0	0	0	0	0	0	0	0	0	0	0	0	0	0	0	0	0	0	0	0	0	0	0	0	0	0
MET7	0	0	0.22	0.36	0	0	0.17	0	0	0	0	0.403	0	0.412	0.41	0	0	0	0	0	0	0	0	0	0	0	0	0	0	0	0	0	0	0	0	0	0	0	0	0	0	0	0	0	0	0	0	0	0
FSF1	0.973	0.973	0.975	0.98	0.98	0.981	0.981	0.982	0.979	0.976	0.98	0.98	0.982	0.98	0.976	0.979	0.98	0.979	0.98	0.981	0.981	0.981	0.981	0.979	0.98	0.979	0.977	0.979	0.978	0.978	0.975	0.976	0.976	0.976	0.975	0.975	0.978	0.976	0.975	0.974	0.975	0.976	0.975	0.976	0.969	0.979	0.975	0.975	0.978
FTR1	0.882	0.887	0.881	0.914	0.916	0.913	0.915	0.914	0.92	0.919	0.915	0.914	0.907	0.91	0.909	0.911	0.917	0.909	0.918	0.915	0.915	0.902	0.91	0.922	0.891	0.895	0.904	0.908	0.913	0.898	0.895	0.911	0.893	0.907	0.89	0.878	0.873	0.888	0.894	0.893	0.904	0.862	0.876	0.909	0.86	0.908	0.895	0.873	0.878
FUM1	0.987	0.987	0.987	0.988	0.987	0.988	0.987	0.988	0.988	0.986	0.987	0.987	0.988	0.987	0.987	0.987	0.987	0.987	0.986	0.987	0.986	0.986	0.986	0.985	0.985	0.986	0.984	0.983	0.982	0.979	0.98	0.979	0.981	0.977	0.975	0.971	0.968	0.969	0.972	0.973	0.968	0.968	0.971	0.975	0.978	0.976	0.971	0.969	0.953
FUN14	0.856	0.77	0.853	0.871	0.845	0.864	0.873	0.818	0.854	0.839	0.838	0.813	0.859	0.814	0.86	0.862	0.858	0.858	0.871	0.867	0.846	0.87	0.833	0.842	0.847	0.873	0.831	0.848	0.818	0.795	0.864	0.847	0.843	0.799	0.817	0.868	0.841	0.845	0.841	0.855	0.83	0.844	0.81	0.746	0.679	0.77	0.77	0.839	0.329
FYV4	0	0	0	0	0	0	0	0	0	0	0	0	0	0	0	0	0	0.399	0.407	0.411	0	0	0	0	0	0.397	0	0	0.406	0	0	0	0.378	0	0	0	0	0	0	0	0	0	0	0	0	0	0	0	0
FZO1	0.98	0.981	0.981	0.981	0.981	0.982	0.982	0.98	0.982	0.981	0.981	0.982	0.982	0.982	0.982	0.983	0.982	0.982	0.982	0.982	0.982	0.983	0.982	0.982	0.982	0.982	0.983	0.983	0.983	0.982	0.982	0.982	0.982	0.982	0.982	0.982	0.981	0.981	0.981	0.977	0.981	0.981	0.981	0.981	0.977	0.98	0.979	0.978	0.98
TDH3	0.953	0.955	0.353	0.405	0.951	0.399	0.946	0.951	0.95	0.411	0.945	0.95	0.946	0.389	0.379	0	0	0	0.158	0	0	0	0	0	0	0	0	0	0	0	0	0	0	0	0	0	0	0	0	0	0	0	0	0	0	0.909	0	0	0
PGI1	0	0	0	0	0	0	0	0	0	0	0	0	0	0	0	0	0	0	0	0	0	0	0	0	0	0	0	0	0	0	0	0	0	0	0	0	0	0	0	0	0	0	0	0	0	0	0	0	0
GAS1	0.935	0.934	0.929	0.936	0.933	0.933	0.942	0.947	0.933	0.925	0.935	0.938	0.936	0.935	0.934	0.925	0.936	0.926	0.941	0.94	0.929	0.935	0.936	0.937	0.932	0.947	0.935	0.941	0.944	0.941	0.941	0.944	0.946	0.945	0.948	0.946	0.94	0.947	0.941	0.947	0.939	0.946	0.941	0.945	0.934	0.943	0.94	0.94	0.926
HER2	0.97	0.971	0.972	0.974	0.971	0.974	0.969	0.973	0.974	0.715	0.973	0.974	0.972	0.974	0.97	0.973	0.974	0.974	0.974	0.974	0.973	0.975	0.651	0.974	0.973	0.974	0.976	0.975	0.977	0.974	0.975	0.975	0.976	0.975	0.974	0.976	0.976	0.977	0.977	0.975	0.975	0.974	0.976	0.973	0.972	0.976	0.977	0.977	0.973
PET112	0.964	0.38	0.967	0.384	0.969	0.97	0.967	0.971	0.97	0	0.97	0.971	0.973	0.971	0.97	0.969	0.969	0.969	0.971	0.968	0.971	0.971	0.97	0.971	0.673	0.971	0.972	0.968	0.971	0.97	0.972	0.973	0.974	0.972	0.974	0.973	0.974	0.975	0.972	0.972	0.974	0.974	0.973	0.973	0.971	0.973	0.974	0.973	0.968
GTF1	0	0	0	0.557	0.932	0.406	0.406	0.411	0.903	0	0.402	0.883	0.913	0.89	0.859	0.816	0.847	0.763	0.9	0	0.855	0	0.411	0.406	0	0.926	0	0	0	0.374	0.369	0.948	0.823	0.941	0.408	0.808	0.723	0.397	0.946	0.673	0.945	0.942	0.372	0.393	0.949	0.821	0.857	0.946	0.868
GCV3	0.857	0.855	0.874	0.852	0.831	0.873	0.847	0.853	0.874	0.857	0.834	0.831	0.814	0.835	0.835	0.841	0.842	0.768	0.793	0.83	0.778	0.737	0.809	0.778	0.749	0.791	0.787	0.765	0.81	0.834	0.745	0	0.812	0.825	0.407	0.866	0.859	0.844	0.818	0	0.284	0.844	0	0.299	0	0	0	0	0
GCV2	0.989	0.989	0.99	0.99	0.99	0.99	0.989	0.99	0.989	0.989	0.989	0.989	0.989	0.988	0.987	0.987	0.988	0.988	0.988	0.988	0.987	0.987	0.986	0.986	0.986	0.986	0.987	0.987	0.986	0.984	0.986	0.986	0.987	0.986	0.986	0.986	0.985	0.986	0.986	0.986	0.982	0.983	0.984	0.984	0.986	0.984	0.983	0.983	0.978
GCV1	0.968	0.97	0.969	0.967	0.969	0.969	0.968	0.969	0.967	0.96	0.969	0.969	0.969	0.967	0.971	0.974	0.97	0.974	0.97	0.976	0.975	0.97	0.974	0.975	0.971	0.974	0.972	0.975	0.973	0.971	0.974	0.973	0.973	0.97	0.971	0.971	0.972	0.972	0.971	0.969	0.968	0.969	0.967	0.963	0.966	0.962	0.965	0.966	0
GDB1	0	0	0	0	0	0	0	0	0	0	0	0	0	0	0	0	0	0	0	0	0	0	0	0	0	0	0	0	0	0	0	0	0	0	0	0	0	0	0	0	0	0	0	0	0	0	0	0	0
GEA1	0.404	0	0.409	0.402	0.384	0	0	0.409	0.363	0.346	0	0.405	0.399	0.401	0.401	0.382	0.39	0.412	0.405	0.403	0.409	0.408	0.408	0.409	0.403	0.41	0	0.408	0.396	0	0.412	0	0.411	0	0.385	0.407	0.412	0.406	0.397	0.409	0.409	0	0.401	0.396	0	0	0	0.408	0.354
GEM1	0.856	0.878	0.907	0.901	0.908	0.914	0.901	0.93	0.918	0.902	0.913	0.894	0.926	0.926	0.926	0.91	0.921	0.91	0.899	0.915	0.91	0.927	0.917	0.911	0.921	0.911	0.907	0.916	0.914	0.92	0.883	0.898	0.914	0.885	0.917	0.901	0.895	0.882	0.892	0.905	0.882	0.903	0.878	0.915	0.861	0.905	0.897	0.91	0.934
GEP3	0.959	0.959	0.957	0.957	0.955	0.956	0.953	0.948	0.951	0.954	0.954	0.957	0.955	0.954	0.954	0.953	0.954	0.953	0.95	0.955	0.953	0.952	0.953	0.955	0.951	0.948	0.949	0.953	0.955	0	0.955	0	0.951	0.665	0.949	0	0.41	0	0	0.409	0.951	0.37	0	0	0	0	0	0	0
GEP4	0.898	0.894	0.903	0.884	0.896	0.887	0.898	0.887	0.888	0.894	0.9	0.896	0.899	0.897	0.884	0.902	0.887	0.902	0.887	0.895	0.89	0.899	0.862	0.889	0.905	0.907	0.901	0.908	0.892	0.894	0.895	0.892	0.913	0.907	0.907	0.913	0.903	0.907	0.882	0.899	0.911	0.896	0.9	0.89	0.879	0.897	0.888	0.898	0.744
GEP5	0.379	0.919	0.264	0	0.315	0	0	0	0.925	0	0	0.409	0.929	0.386	0.411	0.412	0	0.408	0	0	0.375	0	0	0	0.935	0.409	0.913	0	0.412	0	0.401	0.926	0.927	0.925	0.926	0.93	0.932	0.926	0.922	0.907	0.927	0.906	0.905	0.898	0.915	0.921	0.913	0.917	0.91
GEP7	0.911	0.883	0.917	0.918	0.926	0.919	0.92	0.93	0.926	0.925	0.933	0.922	0.929	0.911	0.919	0.924	0.928	0.93	0.91	0.926	0.924	0.91	0.909	0.916	0.915	0.908	0.895	0.919	0.911	0.909	0.921	0.918	0.915	0.899	0.908	0.916	0.913	0.921	0.907	0.898	0.915	0.913	0.912	0.912	0.878	0.899	0.899	0.906	0.92
GET1	0	0	0.386	0	0	0	0	0.409	0.409	0	0.829	0	0	0	0	0	0	0	0.406	0	0	0.362	0	0	0	0	0	0	0	0	0	0	0	0.39	0.402	0	0.373	0	0	0	0	0	0	0	0	0	0	0	0
GGC1	0.975	0.975	0.978	0.982	0.983	0.983	0.984	0.984	0.984	0.98	0.983	0.983	0.982	0.982	0.981	0.982	0.981	0.983	0.982	0.983	0.981	0.981	0.982	0.982	0.983	0.982	0.978	0.982	0.982	0.982	0.98	0.98	0.982	0.979	0.981	0.981	0.98	0.979	0.979	0.978	0.978	0.979	0.98	0.981	0.978	0.981	0.982	0.98	0.98
GLO4	0	0	0.39	0	0.408	0.412	0.405	0	0.369	0	0	0	0	0	0	0	0	0	0	0	0	0	0	0	0	0	0	0	0	0	0	0	0	0	0	0	0	0	0	0	0	0	0	0	0	0	0	0	0
GUT1	0	0	0	0	0.756	0.41	0	0	0.394	0.317	0.407	0.393	0	0.384	0	0	0	0.771	0.354	0.409	0	0	0	0.755	0	0.406	0	0	0	0	0	0.407	0.411	0.411	0.397	0.408	0.374	0.387	0	0.37	0	0.397	0	0	0	0	0	0	0
GRX2	0.667	0.667	0.667	0.829	0.846	0.827	0.824	0.799	0.818	0.827	0.822	0.869	0.799	0.828	0.852	0.833	0.799	0.862	0.859	0.851	0.755	0.831	0.855	0.855	0.872	0.871	0.855	0.829	0.83	0.859	0.84	0.837	0.86	0.872	0.831	0.86	0.87	0.854	0.852	0.828	0.837	0.862	0.81	0.816	0.831	0.81	0.81	0.854	0.847
GLT1	0.407	0.411	0.541	0.761	0.412	0.335	0.169	0.403	0.677	0.702	0.524	0.674	0.691	0.745	0.303	0.756	0.724	0.728	0.384	0.526	0.538	0.313	0.41	0.801	0.405	0.398	0.768	0.392	0.366	0.532	0.402	0.411	0.402	0.738	0.76	0.406	0.76	0.409	0.757	0.41	0.803	0.805	0.412	0.406	0.406	0.406	0.404	0.563	0
ROT2	0	0	0	0	0	0	0	0	0	0	0	0	0	0	0	0	0	0	0	0	0	0	0	0	0	0	0	0	0	0	0	0	0	0	0	0	0	0	0	0	0	0	0	0	0	0	0	0	0
SHM1	0.984	0.983	0.983	0.986	0.985	0.985	0.985	0.985	0.985	0.981	0.983	0.984	0.983	0.982	0.981	0.981	0.978	0.981	0.98	0.981	0.974	0.975	0.972	0.973	0.972	0.971	0.971	0.964	0.966	0.966	0.968	0.981	0.966	0.966	0.971	0.972	0.971	0.962	0.384	0.966	0.412	0.409	0.394	0.963	0.684	0.959	0.966	0.961	0
VRG4	0.387	0.408	0.385	0.749	0.408	0.411	0.675	0.677	0.398	0.748	0.405	0.409	0.411	0.408	0.409	0.411	0.679	0.719	0.745	0.743	0.747	0.749	0.746	0.749	0.749	0.746	0.412	0.396	0.75	0.313	0.401	0.673	0.671	0.407	0.405	0.41	0.399	0.394	0.41	0.41	0.407	0.411	0.411	0.391	0.279	0.411	0.394	0.397	0
GNP1	0.754	0.775	0.763	0.808	0.799	0.801	0.831	0.768	0.388	0.79	0.775	0.717	0.825	0.806	0.775	0.821	0.804	0.826	0.796	0.807	0.832	0.803	0.814	0.412	0.792	0.406	0.833	0.827	0.82	0.342	0.41	0.791	0.842	0.391	0.84	0.838	0.403	0.815	0.832	0.381	0.848	0	0.834	0.845	0.38	0.845	0.406	0.842	0.388
GOR1	0	0	0	0.403	0.406	0.406	0.395	0	0.399	0	0.409	0.371	0	0.409	0.411	0.41	0.412	0.409	0.409	0.374	0.323	0.387	0.405	0.382	0.388	0.335	0.268	0.412	0.39	0.411	0.411	0.408	0.411	0.41	0.406	0.395	0.407	0.409	0.381	0.352	0.293	0.412	0.387	0.401	0	0.407	0.412	0.408	0.407
GPA2	0.822	0.843	0.782	0.812	0.807	0.855	0.841	0.838	0.842	0.852	0.84	0.827	0.847	0.829	0.832	0.856	0.84	0.861	0.832	0.843	0.848	0.848	0.831	0.827	0.775	0.833	0.846	0.816	0.792	0.399	0.84	0.387	0.407	0.809	0.381	0	0.857	0.718	0.808	0.8	0.403	0.791	0.374	0.836	0	0	0	0	0
GPD2	0.4	0.409	0.396	0.412	0.394	0.402	0.411	0.388	0.41	0.253	0.404	0.379	0.407	0.411	0.409	0.412	0.385	0	0.401	0	0.397	0	0	0	0	0	0	0	0.397	0	0	0.383	0.369	0	0	0	0	0	0	0	0	0	0	0	0	0	0	0	0
GUT2	0.991	0.991	0.991	0.992	0.991	0.992	0.991	0.992	0.992	0.992	0.992	0.991	0.992	0.992	0.991	0.992	0.992	0.992	0.992	0.992	0.992	0.992	0.992	0.992	0.992	0.992	0.991	0.992	0.992	0.992	0.992	0.992	0.992	0.992	0.992	0.992	0.991	0.992	0.991	0.991	0.991	0.992	0.992	0.992	0.99	0.991	0.992	0.992	0.991
GPI18	0	0	0	0	0	0	0	0	0	0	0	0	0	0	0	0	0	0	0	0	0	0	0	0	0	0	0	0	0	0	0	0	0	0	0	0	0	0	0	0	0	0	0	0	0	0	0	0	0
HYR1	0	0	0	0.396	0.395	0.336	0.392	0	0	0.41	0	0	0	0	0	0.409	0	0	0	0	0	0	0	0	0	0	0	0	0	0	0	0	0	0	0	0	0	0	0	0	0	0	0	0	0	0	0	0	0
MGE1	0.929	0.93	0.919	0.932	0.934	0.941	0.933	0.938	0.932	0.921	0.935	0.932	0.935	0.923	0.921	0.918	0.925	0.926	0	0.921	0	0	0	0	0	0	0	0	0	0	0	0	0	0	0	0	0	0.392	0.398	0	0	0.403	0	0	0.403	0	0	0	0
GSF2	0.916	0.917	0.916	0.925	0.905	0.922	0.92	0.914	0.932	0.92	0.903	0.909	0.913	0.918	0.91	0.925	0.909	0.916	0.923	0.912	0.905	0.909	0.904	0.907	0.919	0.92	0.925	0.902	0.913	0.913	0.921	0.905	0.922	0.92	0.924	0.915	0.924	0.91	0.91	0.921	0.907	0.923	0.912	0.911	0.893	0.91	0.916	0.71	0.899
GLR1	0.957	0.961	0.96	0.959	0.959	0.898	0.88	0.802	0.789	0.952	0.957	0.957	0.404	0.955	0.948	0.567	0.265	0.406	0.41	0.402	0.364	0.368	0.955	0	0	0.951	0	0.371	0.953	0	0	0.406	0.408	0.41	0.402	0.402	0.348	0.378	0	0.3	0.236	0.411	0	0.195	0	0	0	0	0
GTT1	0.877	0.886	0.885	0.882	0.865	0.869	0.85	0.822	0.829	0.883	0.874	0.875	0.854	0.881	0.862	0.885	0.882	0.878	0.871	0.866	0.883	0.888	0.856	0.857	0.875	0.852	0.84	0.876	0.868	0.866	0.857	0.867	0.876	0.867	0.866	0.868	0.854	0.874	0.858	0.851	0.867	0.872	0.887	0.88	0.869	0.864	0.861	0.857	0.861
ECM4	0	0	0	0	0	0	0	0	0	0	0	0	0	0	0	0	0	0	0	0	0	0	0	0	0	0	0	0	0	0	0	0	0	0	0	0	0	0	0	0	0	0	0	0	0	0	0	0	0
GUF1	0	0.411	0.399	0	0.409	0.411	0.405	0.276	0.397	0	0.943	0.41	0.943	0.941	0.4	0.408	0.405	0.412	0	0	0.378	0	0.389	0	0	0	0	0	0.402	0	0.942	0	0.411	0	0.398	0.397	0.38	0.94	0.41	0.344	0	0	0	0	0	0	0.412	0	0
HEM1	0.411	0.956	0.892	0.954	0.954	0.954	0.947	0.954	0.955	0.952	0.957	0.955	0.956	0.95	0.411	0	0.956	0.954	0.082	0.954	0.954	0.412	0.411	0.955	0.411	0.955	0	0.398	0.411	0	0.408	0	0.405	0.412	0	0.957	0.401	0	0.951	0.408	0	0.408	0.946	0	0.412	0.28	0.945	0.405	0.412
HEM15	0.969	0.97	0.969	0.976	0.975	0.976	0.974	0.973	0.976	0.972	0.973	0.974	0.972	0.969	0.97	0.97	0.97	0.973	0.974	0.975	0.969	0.973	0.97	0.972	0.975	0.974	0.972	0.974	0.972	0.971	0.969	0.971	0.974	0.972	0.974	0.97	0.971	0.972	0.967	0.972	0.969	0.969	0.968	0.972	0.954	0.968	0.969	0.972	0.968
HER1	0	0.332	0.832	0.409	0	0.357	0.412	0.391	0.756	0.405	0.775	0.766	0.369	0	0.158	0	0.388	0	0	0	0	0	0	0	0.409	0.409	0.516	0	0.779	0.412	0.396	0.396	0.395	0.369	0.394	0.41	0.405	0.393	0.411	0.401	0.39	0.412	0.407	0.34	0.39	0.391	0.411	0.404	0.341
HFA1	0	0	0	0.986	0	0.986	0.987	0.987	0.987	0.986	0.988	0.987	0.987	0	0.983	0.987	0.984	0	0.406	0	0	0	0	0	0	0.985	0.987	0	0	0	0	0	0	0.983	0	0.359	0	0	0.986	0	0	0.345	0.987	0	0.987	0.985	0.987	0.987	0
HFD1	0.977	0.976	0.976	0.977	0.977	0.977	0.975	0.979	0.976	0.975	0.977	0.978	0.978	0.977	0.977	0.976	0.976	0.977	0.975	0.976	0.976	0.977	0.977	0.978	0.976	0.979	0.978	0.977	0.976	0.977	0.977	0.976	0.978	0.975	0.976	0.978	0.976	0.977	0.973	0.975	0.975	0.977	0.976	0.979	0.971	0.978	0.977	0.977	0.977
EHD3	0.943	0.945	0.932	0.922	0.608	0.643	0.774	0.923	0.717	0.806	0.671	0.929	0.722	0.931	0.905	0.654	0.93	0.705	0.878	0.669	0.404	0	0.412	0.929	0	0.646	0.927	0.896	0.919	0	0.412	0.643	0.401	0.937	0.921	0	0.387	0.408	0.411	0.934	0.936	0.41	0	0.923	0	0.363	0	0	0
HMI1	0	0	0	0	0	0	0	0	0	0	0	0	0	0	0	0	0	0	0	0	0	0	0	0	0	0	0	0	0	0	0	0	0	0	0	0	0	0	0	0	0	0	0	0	0	0	0	0	0
HNT2	0.728	0.404	0.411	0	0.407	0.412	0.411	0.412	0	0.408	0	0	0	0	0.404	0	0.392	0	0	0	0	0	0	0	0	0	0	0	0	0	0	0	0	0	0	0	0	0	0	0	0	0	0	0	0	0	0	0	0
LYS21	0	0	0	0	0	0	0	0	0	0	0	0	0	0	0	0	0.336	0	0	0	0	0	0	0.412	0.411	0	0.406	0	0.393	0	0	0	0	0	0	0	0	0	0	0	0	0	0	0	0	0	0	0	0
HSL1	0.36	0.406	0.411	0.41	0.408	0.408	0.394	0	0.411	0.407	0.41	0.401	0.41	0.409	0.411	0.411	0.412	0.408	0.407	0.412	0.408	0.411	0.411	0.411	0.41	0.412	0.41	0.406	0.409	0.407	0.666	0.409	0.412	0.666	0.666	0.666	0.66	0.6	0.661	0.604	0.665	0.664	0.666	0.666	0.584	0.666	0.666	0.667	0.667
HSP60	0.994	0.994	0.994	0.995	0.994	0.995	0.995	0.995	0.995	0.994	0.995	0.994	0.995	0.994	0.994	0.994	0.993	0.993	0.992	0.992	0.992	0.99	0.988	0.987	0.988	0.986	0.986	0.984	0.986	0.985	0.985	0.985	0.987	0.986	0.984	0.983	0.984	0.985	0.985	0.985	0.984	0.985	0.985	0.986	0.987	0.986	0.986	0.986	0.982
SSC1	0.989	0.989	0.99	0.992	0.991	0.991	0.991	0.992	0.992	0.991	0.992	0.991	0.992	0.992	0.991	0.992	0.992	0.992	0.992	0.991	0.992	0.992	0.991	0.992	0.991	0.992	0.991	0.991	0.991	0.99	0.991	0.991	0.991	0.991	0.991	0.991	0.99	0.99	0.99	0.99	0.99	0.99	0.99	0.991	0.99	0.99	0.99	0.99	0.989
HSP78	0.98	0.979	0.981	0.982	0.981	0.981	0.982	0.983	0.981	0.979	0.981	0.981	0.98	0.978	0.977	0.977	0.975	0.97	0.973	0.971	0.969	0.97	0.979	0	0.411	0.98	0.626	0.404	0.975	0.965	0.97	0.979	0.961	0.41	0.467	0.411	0.974	0.92	0.978	0.405	0.408	0.412	0.411	0.959	0.921	0.973	0.411	0.404	0.589
SSQ1	0.95	0.955	0.953	0.952	0.948	0.949	0.95	0.951	0.951	0.955	0.95	0.954	0.948	0.405	0.951	0.947	0.411	0.951	0.86	0.402	0.953	0.392	0.649	0.412	0.405	0	0.881	0	0.953	0	0.953	0	0.365	0	0	0	0	0	0	0	0	0	0	0	0	0	0	0	0
HTD2	0.927	0.403	0.403	0	0.38	0.336	0.385	0.352	0.408	0.905	0.397	0.921	0.412	0.4	0.392	0.375	0.408	0.908	0	0.916	0.918	0.412	0	0	0.919	0	0.412	0.407	0.41	0	0	0.372	0.923	0.366	0.384	0	0.924	0.393	0	0.334	0	0	0.271	0	0.344	0	0	0	0
HXK1	0	0.924	0	0.411	0.923	0.928	0.385	0.929	0.918	0.394	0.407	0.925	0.923	0	0.922	0.405	0.928	0.403	0	0	0	0.4	0.403	0	0	0	0	0	0	0	0	0	0	0	0	0	0	0	0	0	0	0	0	0	0	0	0	0	0
HXK2	0.851	0	0	0	0	0	0.409	0	0	0	0.393	0	0	0	0	0	0	0	0	0	0	0	0	0	0	0	0	0	0	0	0	0	0	0	0	0	0	0	0	0	0	0	0	0	0	0	0	0	0
GLK1	0.893	0.889	0.888	0.867	0.845	0.84	0.848	0.865	0.851	0.841	0.847	0.827	0.866	0.869	0.851	0.847	0.852	0.848	0.762	0.706	0.862	0.391	0.822	0.339	0.786	0.843	0.84	0.348	0.85	0.412	0.828	0.848	0.874	0.894	0.874	0.4	0.896	0.888	0.371	0.883	0.192	0.411	0.868	0.407	0.869	0.379	0.301	0.411	0.412
HXT7	0.942	0.941	0.946	0.954	0.951	0.952	0.953	0.957	0.948	0.949	0.95	0.954	0.952	0.952	0.956	0.953	0.958	0.957	0.956	0.955	0.952	0.958	0.958	0.955	0.957	0.946	0.944	0.954	0.951	0.945	0.945	0.947	0.954	0.946	0.956	0.948	0.945	0.935	0.938	0.942	0.937	0.947	0.937	0.94	0.908	0.95	0.935	0.939	0.938
ICP55	0.924	0.924	0.927	0.376	0.313	0.928	0	0.927	0	0	0	0	0	0	0	0	0	0	0	0	0	0	0	0	0	0	0	0	0	0	0	0	0	0	0	0	0	0	0	0	0	0	0	0	0	0	0	0	0
ICT1	0	0	0	0	0	0	0	0	0	0	0	0	0	0	0	0	0	0	0	0	0	0	0	0	0	0	0	0	0	0	0	0	0	0	0	0	0	0	0	0	0	0	0	0	0	0	0	0	0
IDH1	0.987	0.987	0.988	0.989	0.989	0.989	0.988	0.989	0.989	0.988	0.988	0.988	0.989	0.988	0.988	0.987	0.988	0.988	0.988	0.989	0.987	0.987	0.987	0.987	0.987	0.987	0.987	0.987	0.987	0.986	0.987	0.987	0.987	0.988	0.988	0.987	0.986	0.987	0.987	0.987	0.986	0.986	0.987	0.986	0.986	0.986	0.986	0.986	0.984
IDH2	0.985	0.985	0.986	0.986	0.986	0.987	0.986	0.986	0.986	0.985	0.986	0.986	0.986	0.985	0.984	0.983	0.984	0.985	0.984	0.985	0.985	0.984	0.983	0.982	0.983	0.984	0.984	0.984	0.984	0.981	0.982	0.984	0.985	0.985	0.985	0.984	0.982	0.983	0.982	0.982	0.98	0.981	0.982	0.983	0.984	0.982	0.981	0.981	0.976
IDP1	0.98	0.982	0.98	0.982	0.982	0.984	0.984	0.984	0.984	0.98	0.984	0.983	0.984	0.983	0.982	0.982	0.983	0.982	0.983	0.983	0.982	0.983	0.983	0.982	0.982	0.983	0.983	0.983	0.983	0.981	0.981	0.981	0.982	0.98	0.981	0.982	0.981	0.982	0.981	0.981	0.979	0.98	0.98	0.98	0.979	0.98	0.982	0.981	0.978
IFM1	0.95	0.952	0.957	0.953	0.947	0.95	0.954	0.95	0.948	0.942	0.95	0.949	0.953	0.947	0.949	0.95	0.948	0.946	0.946	0.949	0.949	0.95	0.948	0.945	0.944	0.943	0.942	0.938	0.934	0.948	0.943	0.944	0.949	0.943	0.943	0.941	0.932	0.938	0.941	0.943	0.926	0.934	0.931	0.953	0.941	0.943	0.944	0.411	0.951
FUN12	0.098	0	0.347	0.399	0.407	0.4	0.409	0.407	0.412	0.386	0.41	0.412	0.406	0.408	0.41	0.386	0.666	0.239	0.396	0.379	0.399	0.394	0.408	0.401	0.407	0.375	0.362	0.399	0.367	0.315	0.398	0.403	0.397	0.666	0.409	0.666	0.374	0.407	0.666	0	0.407	0.409	0.666	0.408	0	0.396	0.389	0	0.406
HYP2	0	0	0	0.402	0.408	0.41	0	0.739	0.409	0	0.372	0.409	0.408	0	0	0	0	0	0.337	0	0	0	0	0	0	0	0	0	0	0	0	0	0	0	0	0	0	0	0	0	0	0	0	0	0	0	0	0	0
ILV3	0.982	0.98	0.979	0.982	0.98	0.982	0.981	0.981	0.982	0.979	0.98	0.981	0.98	0.98	0.978	0.98	0.98	0.98	0.979	0.978	0.979	0.979	0.978	0.979	0.98	0.978	0.98	0.979	0.978	0.977	0.977	0.977	0.977	0.974	0.974	0.973	0.972	0.974	0.971	0.412	0	0.967	0.411	0.969	0.408	0.972	0.971	0.971	0
ILV5	0.98	0.981	0.98	0.984	0.983	0.985	0.984	0.984	0.983	0.982	0.984	0.983	0.984	0.985	0.983	0.987	0.986	0.986	0.985	0.986	0.985	0.986	0.986	0.986	0.985	0.985	0.984	0.985	0.985	0.984	0.984	0.985	0.985	0.985	0.984	0.985	0.984	0.984	0.982	0.983	0.983	0.982	0.982	0.983	0.98	0.982	0.981	0.981	0.974
ILV6	0.964	0.963	0.964	0.969	0.971	0.968	0.97	0.971	0.97	0.966	0.971	0.971	0.973	0.966	0.966	0.964	0.967	0.966	0.923	0.964	0.966	0.962	0.965	0.966	0.966	0.966	0.965	0.966	0.967	0.966	0.963	0.963	0.967	0.966	0.966	0.964	0.964	0.964	0.961	0.965	0	0.412	0.962	0.966	0.966	0.411	0.966	0.965	0.406
ILV2	0.981	0.982	0.983	0.982	0.981	0.981	0.983	0.983	0.984	0.984	0.984	0.984	0.984	0.984	0.984	0.983	0.984	0.984	0.983	0.984	0.983	0.983	0.983	0.983	0.983	0.983	0.984	0.984	0.984	0.982	0.984	0.984	0.984	0.985	0.983	0.984	0.984	0.984	0.982	0.983	0.983	0.984	0.983	0.983	0.981	0.983	0.983	0.983	0.978
IMG1	0.934	0.922	0.927	0.932	0.921	0.946	0.929	0.939	0.939	0.923	0.939	0.934	0.934	0.939	0.914	0.924	0.928	0.938	0.937	0.933	0.926	0.924	0.918	0.914	0.927	0.923	0.931	0.92	0.93	0.924	0.916	0.921	0.931	0.918	0.928	0.925	0.92	0.928	0.92	0.916	0.915	0.919	0.911	0.929	0.917	0.917	0.402	0.922	0.412
IMG2	0.948	0.947	0.954	0.958	0.959	0.96	0.959	0.961	0.957	0.958	0.96	0.96	0.962	0.959	0.957	0.961	0.959	0.962	0.959	0.96	0.963	0.96	0.96	0.957	0.958	0.956	0.951	0.95	0.954	0.953	0.954	0.952	0.956	0.95	0.95	0.947	0.945	0.946	0.955	0.953	0.949	0.949	0.953	0.949	0.945	0.948	0.948	0.952	0.947
IML2	0	0	0.875	0.873	0.87	0.851	0.862	0.867	0.411	0.326	0.844	0.394	0.87	0	0.362	0	0.285	0	0	0	0	0.374	0	0	0	0	0	0	0	0.362	0	0	0	0	0	0	0	0	0	0	0	0	0	0	0	0	0	0	0
IMO32	0.859	0.843	0.87	0.864	0.859	0.859	0.861	0.872	0.843	0.856	0.869	0.853	0.853	0.412	0.842	0.411	0	0.851	0.851	0.845	0.855	0	0.405	0.41	0.323	0.861	0.86	0.004	0.402	0	0	0	0	0.407	0	0	0	0	0	0	0	0	0	0	0	0	0	0	0
IMP1	0.906	0.893	0.88	0.908	0.906	0.886	0.909	0.911	0.911	0.913	0.898	0.92	0.92	0.896	0.905	0.907	0.916	0.92	0.928	0.915	0.926	0.906	0.913	0.906	0.921	0.914	0.915	0.915	0.915	0.871	0.907	0.92	0.922	0.913	0.915	0.905	0.914	0.908	0.902	0.905	0.886	0.885	0.9	0.905	0.862	0.891	0.875	0.895	0.412
IMP2	0.883	0.803	0.88	0.858	0.897	0.894	0.851	0.897	0.888	0.892	0.898	0.883	0.888	0.89	0.874	0.872	0.896	0.882	0.883	0.884	0.896	0.893	0.904	0.866	0.898	0.894	0.863	0.876	0.899	0.876	0.886	0.869	0.904	0.882	0.893	0.826	0.844	0.831	0.823	0.846	0.858	0.814	0.843	0.865	0.774	0.857	0.851	0.837	0.393
INA17	0.918	0.925	0.929	0.937	0.938	0.937	0.939	0.939	0.936	0.922	0.944	0.936	0.943	0.938	0.931	0.934	0.941	0.929	0.932	0.938	0.925	0.931	0.922	0.933	0.912	0.922	0.93	0.925	0.935	0.927	0.924	0.928	0.93	0.922	0.933	0.937	0.924	0.928	0.922	0.927	0.932	0.938	0.931	0.927	0.912	0.92	0.928	0.928	0.935
INA22	0.851	0.8	0.834	0.89	0.823	0.889	0.893	0.874	0.862	0.842	0.877	0.848	0.861	0.863	0.87	0.885	0.888	0.85	0.813	0.809	0.73	0.813	0.843	0.408	0.799	0.853	0.809	0.814	0.861	0.753	0.882	0.811	0.821	0.868	0.78	0.879	0.903	0.895	0.341	0.756	0.885	0.865	0.895	0.811	0.856	0.389	0.887	0.815	0.384
INP52	0	0	0	0.366	0.398	0.386	0.412	0.403	0.407	0.409	0.402	0.412	0.396	0.388	0.313	0.36	0.325	0.409	0.403	0.411	0.407	0.411	0.408	0	0.412	0	0.408	0.394	0.385	0	0	0	0.409	0.412	0.41	0	0.407	0.411	0.395	0.411	0.362	0	0.407	0	0.402	0.403	0.41	0.393	0
PPA2	0.773	0.784	0.726	0.806	0.745	0.689	0.808	0.771	0.763	0.739	0.781	0.786	0.782	0	0.8	0.831	0.359	0.257	0.412	0.027	0.395	0.379	0	0	0	0	0	0	0	0	0	0	0	0	0	0	0	0	0	0	0	0	0	0	0	0	0	0	0
IRA1	0	0	0.364	0.375	0	0	0	0	0.41	0.358	0	0.38	0	0.408	0	0.412	0	0.404	0.412	0.41	0.41	0	0.388	0	0.373	0	0.347	0.411	0.408	0.406	0.396	0	0	0	0	0	0	0	0	0	0	0	0	0	0	0	0	0	0
IRC19	0	0	0	0	0	0	0	0	0	0	0	0	0	0	0.367	0.929	0.383	0.412	0.408	0.946	0.945	0	0	0	0.379	0.939	0.943	0.941	0.931	0.385	0.924	0.322	0.936	0	0.933	0.939	0.94	0.942	0.946	0.94	0.943	0.947	0.939	0.943	0.931	0.943	0.936	0.94	0.944
IRC3	0	0	0	0	0	0.412	0	0	0	0	0	0	0	0.391	0	0.347	0.349	0.383	0	0	0	0.195	0	0	0	0	0	0	0	0	0.402	0.332	0.351	0	0	0	0	0.299	0	0	0	0.057	0	0	0	0	0.272	0.409	0.373
ISA1	0.798	0.831	0.823	0.837	0.779	0.836	0.81	0.8	0.808	0.82	0.831	0.808	0.806	0.834	0.812	0.826	0.824	0.834	0.821	0.771	0.819	0.814	0.404	0.813	0.795	0.832	0.827	0.378	0.836	0	0	0.839	0	0.411	0.83	0.402	0.405	0.842	0	0.829	0	0.408	0.286	0.802	0.402	0.819	0.81	0.406	0
ISC1	0.867	0.354	0.402	0.39	0.354	0.407	0.398	0.85	0.36	0.277	0.88	0.865	0.41	0.406	0	0	0	0	0	0	0	0	0	0	0	0	0	0	0	0	0	0	0	0	0	0	0	0	0	0	0	0	0	0	0	0	0	0	0
ISD11	0.949	0.948	0.948	0.949	0.948	0.948	0.95	0.951	0.949	0.95	0.951	0.952	0.952	0.951	0.949	0.948	0.951	0.95	0.948	0.95	0.95	0.947	0.951	0.953	0.952	0.956	0.954	0.949	0.947	0.953	0.957	0.954	0.96	0.953	0.953	0.952	0.949	0.957	0.956	0.948	0.951	0.956	0.953	0.954	0.942	0.957	0.953	0.954	0.951
ISU1	0.183	0	0	0.4	0	0.378	0	0	0	0	0	0	0	0	0	0	0	0	0	0	0	0	0	0	0	0	0	0	0	0	0	0	0	0	0	0	0	0	0	0	0	0	0	0	0	0	0	0	0
JAC1	0	0	0.002	0	0.393	0.792	0	0	0.41	0	0.408	0	0	0	0	0.34	0	0	0	0	0	0	0	0	0	0	0	0	0	0	0	0	0	0	0	0	0	0	0	0	0	0	0	0	0	0	0	0	0
JEN1	0.959	0.957	0.959	0.962	0.959	0.964	0.961	0.962	0.953	0.948	0.959	0.961	0.96	0.951	0.945	0.953	0.955	0.951	0.951	0.959	0.958	0.956	0.956	0.957	0.957	0.955	0.954	0.955	0.956	0.956	0.95	0.954	0.955	0.951	0.955	0.958	0.954	0.952	0.95	0.948	0.951	0.95	0.943	0.95	0.941	0.952	0.951	0.957	0.948
JID1	0	0	0	0	0	0	0	0	0	0	0	0	0.365	0	0	0	0	0	0	0	0	0	0.392	0	0	0.406	0.375	0.403	0	0	0.337	0	0.411	0.407	0.41	0	0	0.378	0.342	0.403	0	0.399	0	0	0.409	0	0	0.411	0
ADK2	0.666	0.748	0.668	0	0	0	0	0	0	0	0	0	0	0	0	0	0	0	0	0	0	0	0	0	0	0	0	0	0	0	0	0	0	0	0	0	0	0	0	0	0	0	0	0	0	0	0	0	0
YCK1	0.827	0.802	0.859	0.854	0.857	0.839	0.857	0.842	0.869	0.836	0.805	0.841	0.844	0.675	0.841	0.801	0.848	0.822	0.852	0.852	0.852	0.793	0.856	0.842	0.827	0.843	0.849	0.77	0.69	0.812	0.807	0.793	0.757	0.783	0.746	0.847	0.412	0.746	0.723	0.702	0.412	0.41	0.815	0.389	0.739	0.41	0.758	0.853	0.406
KIP2	0.41	0.412	0.405	0.412	0.405	0.407	0.41	0.384	0.404	0.306	0.407	0.402	0.397	0.412	0.41	0.412	0.41	0.405	0.409	0.393	0.411	0.397	0.408	0.41	0.409	0.397	0.411	0.399	0.408	0	0.409	0.411	0.412	0.407	0.412	0.409	0.407	0.406	0.396	0.41	0.409	0.408	0.406	0.409	0.398	0.402	0.411	0.399	0
BNA4	0.261	0.285	0.958	0.961	0.962	0.965	0.965	0.966	0.967	0.955	0.964	0.965	0.967	0.959	0.959	0.96	0.411	0.959	0.936	0.958	0.962	0.955	0.408	0.96	0.946	0.957	0.965	0.964	0.961	0	0.955	0.962	0.964	0.96	0.959	0	0.957	0.962	0.965	0	0.951	0.953	0.96	0.963	0.412	0.411	0	0.949	0.201
KOG1	0	0	0	0	0	0	0	0	0	0	0	0.411	0.314	0.407	0.395	0.327	0	0	0	0.346	0.265	0	0	0	0	0	0	0	0	0	0	0	0	0	0	0	0	0	0	0	0	0	0	0	0	0	0	0	0
LAM1	0.847	0.856	0.867	0.861	0.841	0.86	0.864	0.838	0.841	0.852	0.873	0.869	0.873	0.854	0.857	0.849	0.842	0.874	0.874	0.871	0.854	0.855	0.845	0.854	0.85	0.854	0.87	0.868	0.872	0.857	0.851	0.837	0.862	0.864	0.857	0.856	0.855	0.846	0.868	0.827	0.851	0.851	0.84	0.836	0.383	0.856	0.858	0.119	0
LAM4	0.864	0.899	0.89	0.814	0.875	0.848	0.89	0.848	0.892	0.851	0.866	0.888	0.89	0.9	0.889	0.89	0.875	0.885	0.89	0.888	0.896	0.874	0.853	0.887	0.889	0.877	0.875	0.863	0.901	0.894	0.875	0.893	0.9	0.894	0.9	0.901	0	0	0	0	0	0	0	0	0	0.412	0	0	0
LAM5	0	0	0.057	0	0.393	0	0.361	0.886	0.403	0	0.885	0.382	0.411	0.399	0.378	0	0.887	0.875	0	0.393	0	0.409	0.403	0	0.886	0.331	0.867	0.865	0.847	0.828	0.8	0.811	0.888	0.839	0.872	0.881	0.888	0.886	0.898	0.871	0.872	0.886	0.868	0.834	0.887	0.871	0.854	0.856	0.854
LAM6	0.923	0.925	0.935	0.932	0.926	0.923	0.917	0.898	0.895	0.91	0.912	0.909	0.893	0.916	0.904	0.907	0.908	0.907	0.906	0.902	0.914	0.912	0.912	0.906	0.911	0.901	0.926	0.921	0.898	0.922	0.91	0.915	0.923	0.901	0.919	0.917	0.893	0.903	0.924	0.92	0.897	0.885	0.896	0.888	0.918	0.909	0.902	0.913	0.91
LCB1	0.969	0.969	0.965	0.971	0.969	0.968	0.969	0.969	0.968	0.959	0.971	0.969	0.97	0.971	0.969	0.97	0.971	0.97	0.97	0.967	0.971	0.971	0.969	0.971	0.971	0.97	0.97	0.971	0.971	0.972	0.971	0.971	0.97	0.971	0.97	0.971	0.971	0.973	0.968	0.972	0.972	0.972	0.97	0.968	0.954	0.97	0.971	0.971	0.969
LCB2	0.97	0.969	0.97	0.971	0.971	0.97	0.971	0.971	0.971	0.97	0.971	0.972	0.974	0.971	0.969	0.972	0.97	0.97	0.971	0.972	0.971	0.971	0.973	0.97	0.973	0.974	0.972	0.972	0.972	0.967	0.971	0.971	0.97	0.971	0.971	0.972	0.974	0.972	0.971	0.97	0.973	0.97	0.97	0.972	0.965	0.97	0.971	0.969	0.97
FAA1	0.983	0.984	0.985	0.987	0.988	0.988	0.987	0.989	0.988	0.988	0.988	0.989	0.988	0.988	0.987	0.988	0.988	0.989	0.988	0.989	0.989	0.989	0.989	0.989	0.989	0.989	0.987	0.989	0.989	0.989	0.989	0.99	0.99	0.99	0.99	0.99	0.99	0.99	0.989	0.99	0.988	0.989	0.988	0.989	0.984	0.989	0.989	0.989	0.988
FAA2	0	0	0	0.199	0	0	0	0.854	0.839	0.85	0.845	0.358	0.404	0	0.405	0	0	0	0.274	0	0	0	0	0.411	0.412	0	0	0	0	0	0.407	0.408	0	0	0	0	0	0	0	0	0.388	0	0	0	0	0	0	0	0
LCL3	0.868	0.814	0.886	0.899	0.894	0.88	0.886	0.898	0.884	0.872	0.899	0.896	0.886	0.883	0.878	0.875	0.871	0.896	0.854	0.885	0.839	0.881	0.871	0.886	0.874	0.888	0.855	0.875	0.876	0.852	0.875	0.886	0.86	0.858	0.832	0.872	0.865	0.865	0.839	0.828	0.869	0.796	0.848	0.873	0.843	0.842	0.874	0.886	0.88
LEU4	0.978	0.978	0.978	0.98	0.976	0.979	0.979	0.98	0.979	0.98	0.979	0.98	0.98	0.98	0.98	0.98	0.98	0.98	0.979	0.98	0.979	0.98	0.979	0.98	0.98	0.979	0.979	0.979	0.978	0.975	0.979	0.978	0.978	0.978	0.978	0.977	0.977	0.978	0.979	0.978	0.977	0.977	0.977	0.976	0.977	0.977	0.978	0.976	0.971
LEU5	0.934	0.936	0.914	0.923	0.931	0.928	0.936	0.938	0.93	0.929	0.927	0.928	0.946	0.929	0.942	0.943	0.915	0.932	0.929	0.943	0.938	0.939	0.916	0.933	0.926	0.933	0.936	0.928	0.908	0.929	0.929	0.931	0.907	0.926	0.93	0.911	0.937	0.94	0.828	0.885	0.903	0.854	0.87	0.816	0.811	0.948	0.827	0.813	0.882
LHS1	0	0	0	0	0	0	0	0	0	0	0	0	0	0	0	0	0	0	0	0	0	0	0	0	0	0	0	0	0	0	0	0	0	0	0	0	0	0	0	0	0	0	0	0	0	0	0	0	0
LIP5	0.939	0.941	0.93	0.937	0.934	0.94	0.94	0.941	0.939	0.94	0.944	0.942	0.937	0.945	0.937	0.943	0.939	0.934	0.942	0.936	0.402	0.931	0.939	0.94	0.934	0.943	0.935	0	0	0	0	0.934	0	0	0.938	0	0.941	0.944	0.932	0.408	0	0	0	0.182	0	0	0.942	0	0
LIP2	0.212	0.384	0.401	0.404	0.261	0.682	0.697	0.695	0.689	0	0.299	0.403	0	0	0	0	0	0	0	0	0	0	0	0	0	0	0	0	0	0	0	0	0	0	0	0	0	0	0	0	0	0	0	0	0	0	0	0	0
LMO1	0	0.387	0.659	0.407	0.381	0.396	0.659	0.659	0.659	0.659	0.659	0.41	0.659	0.411	0.659	0.395	0.659	0	0	0.408	0.411	0.404	0.398	0	0.408	0.393	0.387	0.412	0.404	0	0.659	0.397	0.408	0	0	0	0	0.366	0	0	0	0	0	0	0	0	0	0	0
PIM1	0.99	0.989	0.99	0.99	0.99	0.99	0.99	0.99	0.989	0.989	0.99	0.99	0.989	0.988	0.988	0.989	0.989	0.989	0.989	0.988	0.988	0.989	0.989	0.989	0.989	0.99	0.99	0.99	0.991	0.988	0.991	0.991	0.991	0.991	0.991	0.992	0.991	0.992	0.991	0.991	0.991	0.991	0.991	0.991	0.989	0.99	0.992	0.991	0.989
MFM1	0.29	0	0.862	0.88	0.367	0.86	0.862	0.412	0.411	0.881	0.871	0.867	0.873	0.846	0.871	0.884	0.872	0.876	0.872	0.875	0.864	0.866	0.854	0.411	0.848	0.874	0.84	0.86	0.843	0.392	0.846	0.872	0.889	0.871	0.887	0.867	0.848	0.846	0.407	0.863	0.871	0.863	0.82	0.813	0.839	0.837	0.854	0.846	0.873
AIM22	0.845	0.829	0	0	0	0	0	0	0	0	0	0	0	0	0	0	0	0	0	0.843	0	0	0	0	0	0	0	0	0	0	0	0	0	0	0	0	0	0	0	0	0	0	0	0	0	0	0	0	0
LSB3	0.913	0.914	0.909	0.904	0.904	0.9	0.393	0.399	0.904	0.405	0.911	0.266	0.412	0.4	0.411	0.402	0	0	0	0.914	0.909	0.914	0.913	0.897	0.404	0.245	0.036	0	0	0	0	0	0	0	0	0	0	0	0	0	0	0	0	0	0	0	0	0	0
LSP1	0.945	0.946	0.948	0.953	0.956	0.959	0.96	0.96	0.966	0.955	0.965	0.962	0.965	0.962	0.962	0.961	0.963	0.96	0.958	0.964	0.96	0.963	0.962	0.961	0.962	0.966	0.966	0.966	0.966	0.956	0.964	0.966	0.967	0.963	0.967	0.967	0.967	0.968	0.968	0.968	0.965	0.966	0.967	0.969	0.963	0.966	0.968	0.964	0.96
LYS12	0.969	0.972	0.969	0.967	0.969	0.969	0.97	0.972	0.971	0.968	0.972	0.971	0.974	0.973	0.971	0.972	0.973	0.974	0.971	0.97	0.969	0.968	0.967	0.968	0.967	0.972	0.972	0.965	0.968	0.963	0.967	0.965	0.964	0.964	0.962	0.964	0.962	0.963	0.964	0.958	0.959	0.962	0.964	0.386	0.387	0.943	0.091	0	0
LYS4	0.954	0.946	0.943	0.94	0.949	0.94	0.946	0.933	0.939	0.917	0.95	0.946	0.916	0.946	0.93	0.951	0.952	0.951	0.953	0	0	0.41	0.953	0.39	0.402	0	0	0	0	0	0	0	0.307	0	0	0	0	0	0	0	0	0	0	0	0	0	0	0	0
MAM33	0.858	0.819	0.869	0.874	0.873	0.857	0.866	0.887	0.852	0.854	0.864	0.856	0.866	0.801	0.827	0.79	0.838	0.798	0.868	0.883	0.401	0.873	0.88	0.36	0.407	0.401	0.852	0.405	0.322	0	0	0	0	0	0	0	0	0	0	0	0	0	0	0	0	0	0	0	0
MAE1	0.977	0.979	0.978	0.979	0.978	0.978	0.978	0.978	0.978	0.974	0.977	0.977	0.978	0.977	0.974	0.974	0.976	0.975	0.976	0.976	0.975	0.976	0.976	0.975	0.972	0.976	0.974	0.973	0.975	0	0.974	0.97	0.969	0.972	0.975	0.406	0.973	0.974	0.504	0.971	0.384	0.411	0.971	0.974	0.971	0.973	0.471	0.107	0
MBA1	0.923	0.914	0.905	0.933	0.928	0.924	0.933	0.943	0.928	0.935	0.937	0.923	0.933	0.933	0.938	0.932	0.942	0.939	0.94	0.937	0.932	0.932	0.93	0.936	0.932	0.94	0.93	0.934	0.934	0.929	0.934	0.939	0.938	0.939	0.943	0.941	0.937	0.946	0.934	0.942	0.941	0.938	0.93	0.947	0.931	0.944	0.944	0.939	0.942
MBF1	0	0	0	0.253	0.397	0.405	0.382	0.875	0.401	0.873	0.84	0.87	0	0.849	0.849	0.865	0.286	0.862	0	0.87	0.853	0	0	0.411	0.868	0.742	0.829	0.836	0.843	0	0.804	0.852	0.862	0.854	0.868	0.86	0.845	0.851	0.879	0.859	0.294	0.832	0.832	0.405	0.355	0.847	0.854	0	0
BI2	0.407	0	0	0.203	0.748	0	0.725	0.4	0.407	0.393	0	0.411	0.702	0.411	0.4	0.729	0.411	0	0.384	0.393	0.695	0.409	0.391	0.404	0	0.404	0	0	0	0	0.353	0.4	0	0	0	0	0.409	0.331	0	0.362	0	0.412	0.402	0	0	0.4	0	0.371	0
BI4	0.794	0.804	0.847	0.832	0.827	0.832	0.835	0.855	0.829	0.834	0.832	0.855	0.854	0.831	0.822	0.839	0.853	0.846	0.855	0.853	0.834	0.835	0.824	0.833	0.811	0.827	0.853	0.803	0.802	0.816	0.856	0.831	0.734	0.778	0.809	0.853	0.836	0.83	0.798	0.406	0.83	0.809	0.796	0.792	0.005	0.394	0.389	0.755	0.412
EHT1	0.934	0.931	0.934	0.933	0.933	0.937	0.928	0.939	0.938	0.932	0.931	0.93	0.939	0.936	0.938	0.935	0.934	0.93	0.933	0.93	0.931	0.938	0.934	0.918	0.924	0.93	0.934	0.925	0.919	0.932	0.938	0.934	0.934	0.925	0.933	0.935	0.932	0.936	0.934	0.928	0.928	0.926	0.929	0.929	0.412	0.932	0.924	0.929	0.922
MCP1	0	0	0	0	0	0	0	0	0	0	0	0	0	0	0	0	0	0	0	0	0	0	0	0	0	0	0	0	0	0	0	0	0	0	0	0	0	0	0	0	0	0	0	0	0	0	0	0	0
MCP2	0.961	0.963	0.957	0.971	0.967	0.968	0.967	0.972	0.969	0.968	0.97	0.971	0.971	0.971	0.968	0.968	0.973	0.972	0.971	0.972	0.968	0.968	0.969	0.97	0.972	0.971	0.969	0.97	0.969	0.964	0.967	0.969	0.967	0.961	0.967	0.966	0.958	0.958	0.957	0.954	0.961	0.957	0.956	0.96	0.953	0.961	0.964	0.963	0.965
MCR1	0.978	0.978	0.979	0.984	0.982	0.983	0.983	0.983	0.983	0.978	0.982	0.981	0.983	0.98	0.982	0.983	0.982	0.983	0.983	0.983	0.983	0.983	0.983	0.981	0.981	0.984	0.979	0.982	0.982	0.982	0.982	0.983	0.985	0.982	0.984	0.984	0.984	0.984	0.98	0.983	0.981	0.983	0.982	0.983	0.972	0.983	0.984	0.984	0.98
MCY1	0.879	0.974	0.974	0.978	0.978	0.978	0.976	0.978	0.978	0.977	0.979	0.98	0.979	0.979	0.977	0.978	0.977	0.977	0.977	0.975	0.974	0.976	0.977	0.974	0.974	0.976	0.976	0.978	0.978	0.972	0.977	0.976	0.976	0.975	0.976	0.979	0.979	0.98	0.978	0.979	0.979	0.979	0.979	0.978	0.977	0.978	0.977	0.978	0.974
MDH1	0.98	0.981	0.98	0.983	0.981	0.982	0.982	0.982	0.982	0.933	0.982	0.981	0.982	0.981	0.982	0.981	0.982	0.981	0.983	0.984	0.982	0.982	0.982	0.983	0.981	0.983	0.981	0.982	0.981	0.981	0.98	0.982	0.981	0.981	0.982	0.981	0.981	0.981	0.981	0.981	0.98	0.98	0.979	0.98	0.977	0.98	0.98	0.979	0.974
MDH3	0.941	0.925	0.935	0.923	0.929	0.936	0.921	0.937	0.92	0.939	0.937	0.934	0.934	0.945	0.933	0.95	0.942	0.945	0.941	0.942	0.943	0.938	0.94	0.945	0.949	0.947	0.931	0.94	0.929	0.93	0.938	0.943	0.945	0.945	0.949	0.95	0.944	0.946	0.942	0.945	0.951	0.951	0.568	0.951	0.942	0.95	0.573	0.951	0.54
MDJ1	0.975	0.97	0.972	0.977	0.974	0.977	0.976	0.977	0.977	0.972	0.975	0.976	0.977	0.976	0.976	0.977	0.976	0.976	0.976	0.978	0.976	0.975	0.978	0.975	0.975	0.977	0.972	0.975	0.976	0.976	0.977	0.978	0.978	0.977	0.977	0.977	0.977	0.978	0.977	0.977	0.975	0.976	0.975	0.977	0.974	0.978	0.977	0.976	0.97
MDJ2	0.878	0.404	0.887	0.901	0.406	0.88	0.899	0.883	0.877	0.896	0.889	0.877	0.863	0.891	0.87	0.886	0.867	0.875	0.893	0.891	0.897	0.857	0.887	0.889	0.896	0.892	0.904	0.906	0.905	0.898	0.891	0.901	0.875	0.906	0.903	0.878	0.889	0.888	0.846	0.873	0.885	0.876	0.887	0.906	0.882	0.885	0.889	0.885	0.884
MDL1	0.964	0.968	0.963	0.966	0.966	0.967	0.968	0.969	0.962	0.968	0.969	0.969	0.968	0.97	0.969	0.968	0.971	0.97	0.97	0.968	0.967	0.968	0.968	0.969	0.971	0.97	0.97	0.97	0.968	0.966	0.968	0.969	0.969	0.969	0.969	0.969	0.969	0.971	0.97	0.969	0.968	0.969	0.97	0.97	0.966	0.966	0.969	0.968	0.967
MDL2	0.978	0.975	0.974	0.977	0.978	0.978	0.978	0.976	0.975	0.969	0.972	0.973	0.97	0.97	0.676	0.966	0.417	0.963	0.57	0.597	0.411	0.423	0.499	0.898	0.977	0.576	0.968	0.977	0.861	0	0.967	0.971	0.971	0.968	0.848	0.969	0.969	0.972	0.969	0.97	0.966	0.972	0.971	0.973	0.973	0.974	0.973	0.976	0.968
MDM10	0.925	0.937	0.941	0.952	0.94	0.954	0.947	0.952	0.954	0.941	0.951	0.945	0.955	0.94	0.945	0.945	0.948	0.943	0.948	0.942	0.935	0.942	0.935	0.945	0.943	0.945	0.942	0.947	0.927	0.94	0.939	0.926	0.949	0.942	0.944	0.949	0.944	0.937	0.946	0.938	0.938	0.932	0.934	0.93	0.924	0.942	0.931	0.939	0.927
MDM12	0.891	0.881	0.864	0.874	0.855	0.849	0.882	0.87	0.803	0.846	0.864	0.865	0.868	0.875	0.874	0.874	0.879	0.858	0.412	0.879	0.886	0.881	0.867	0.848	0.883	0.868	0.411	0.886	0.846	0.894	0.883	0.858	0.894	0.882	0.885	0.89	0.888	0.884	0.888	0.884	0.883	0.877	0.889	0.872	0.889	0.888	0.893	0.879	0.893
MDM31	0.882	0.884	0.872	0.883	0.879	0.858	0.831	0.869	0.853	0.855	0.872	0.859	0.87	0.81	0.841	0.794	0.856	0.824	0.825	0.85	0.835	0.857	0.843	0.848	0.856	0.796	0.858	0.804	0.86	0.411	0.835	0.804	0.814	0.794	0.849	0.817	0.839	0.82	0.854	0.807	0.839	0.829	0.814	0.772	0.739	0.785	0.827	0.772	0.814
MDM32	0.855	0.836	0.857	0.873	0.887	0.874	0.883	0.885	0.872	0.885	0.832	0.886	0.886	0.854	0.868	0.879	0.878	0.858	0.852	0.872	0.86	0.847	0.855	0.812	0.839	0.872	0.831	0.833	0.857	0.836	0.792	0.854	0.823	0.793	0.84	0.829	0.817	0.835	0.819	0.353	0.803	0.788	0.792	0.816	0.833	0.839	0.409	0.837	0.357
MDM34	0.812	0.828	0.803	0.857	0.873	0.885	0.855	0.875	0.87	0.852	0.875	0.888	0.874	0.856	0.87	0.856	0.885	0.884	0.872	0.886	0.857	0.872	0.889	0.874	0.883	0.876	0.873	0.884	0.857	0.858	0.872	0.863	0.879	0.856	0.889	0.852	0.876	0.875	0.876	0.86	0.865	0.84	0.862	0.883	0.879	0.89	0.873	0.888	0.841
[truncated: 515 more rows]
[truncated: 196 more columns]

## Sheet: MITCOM_extended_scores
slice #	1	2	3	4	5	6	7	8	9	10	11	12	13	14	15	16	17	18	19	20	21	22	23	24	25	26	27	28	29	30	31	32	33	34	35	36	37	38	39	40	41	42	43	44	45	46	47	48	49
[truncated: 49 more rows]
[truncated: 196 more columns]
