# Supplementary material for: Mitochondrial complexome reveals quality-control pathways of protein import
Source: Nature. 2023 Jan 25;614(7946):153–9. doi: 10.1038/s41586-022-05641-w (PMC9892010; doi:10.1038/s41586-022-05641-w)
Supplement: Supplementary file 6 — MS data related to identification/quantification of non-mitochondrial proteins (total of 985 proteins). [file 41586_2022_5641_MOESM6_ESM.xlsx]

## Sheet: nonMito proteins
SGD name	SGD #	UniProt accession	UniProt short name	Protein name	Gene name(s)	Mass [Da]	Length [aa]	Identified total peptides	Identified specific peptides	Subcellular localization	Transmembrane domains	Functional Classification
VPH1	S000005796	P32563	VPH1_	V-type proton ATPase subunit a, vacuolar isoform	VPH1 YOR270C	95529	840	152	152	vac	8	Vacuolar function
PDR12	S000005979	Q02785	PDR12_	ATP-dependent permease PDR12	PDR12 YPL058C LPE14C	171065	1511	124	121	PM	12	Other known process
YBT1	S000003971	P32386	YBT1_	ATP-dependent bile acid permease	YBT1 BAT1 YLL048C	189162	1661	115	107	ER, vac	17	Other known process
YCF1	S000002542	P39109	YCFI_	Metal resistance protein YCF1	YCF1 YDR135C YD9302.11C	171121	1515	109	103	vac	17	Other known process
VMA1	S000002344	P17255	VATA_	V-type proton ATPase catalytic subunit A	VMA1 CLS8 TFP1 YDL185W D1286	118637	1071	88	88	vac	0	Vacuolar function
FOX2	S000001717	Q02207	FOX2_	Peroxisomal hydratase-dehydrogenase-epimerase	FOX2 YKR009C YK108	98703	900	73	73	perox	0	Metabolism / biosynthesis
HMG1	S000004540	P12683	HMDH1_	3-hydroxy-3-methylglutaryl-coenzyme A reductase 1	HMG1 YML075C	115626	1054	83	69	ER	8	Metabolism / biosynthesis
VTC4	S000003549	P47075	VTC4_	Vacuolar transporter chaperone 4	VTC4 PHM3 YJL012C J1345	83155	721	64	64	ER, vac	3	Vacuolar function
PMC1	S000002974	P38929	ATC2_	Calcium-transporting ATPase 2	PMC1 YGL006W	130861	1173	62	62	vac	10	Other known process
APE4	S000001155	P38821	DNPEP_	Aspartyl aminopeptidase 4	APE4 YHR113W	54174	490	62	62	vac, cyt	0	Protein biogenesis / degradation
PMT2	S000000021	P31382	PMT2_	Dolichyl-phosphate-mannose--protein mannosyltransferase 2	PMT2 FUN25 YAL023C	86870	759	61	61	ER	9	Protein biogenesis / degradation
VMA6	S000004439	P32366	VA0D_	V-type proton ATPase subunit d	VMA6 YLR447C L9324.8	39791	345	61	61	vac	0	Vacuolar function
PMT1	S000002253	P33775	PMT1_	Dolichyl-phosphate-mannose--protein mannosyltransferase 1	PMT1 YDL095W D2390	92675	817	59	59	ER	7	Protein biogenesis / degradation
CHC1	S000003174	P22137	CLH_	Clathrin heavy chain	CHC1 YGL206C	187234	1653	56	56	cyt	0	Vesicular transport
WBP1	S000000728	P33767	OSTB_	Dolichyl-diphosphooligosaccharide--protein glycosyltransferase subunit WBP1	WBP1 YEL002C	49392	430	55	54	ER	1	Protein biogenesis / degradation
NUP157	S000000907	P40064	NU157_	Nucleoporin NUP157	NUP157 YER105C	156649	1391	51	51	N	0	Morphology and dynamics
STT3	S000002990	P39007	STT3_	Dolichyl-diphosphooligosaccharide--protein glycosyltransferase subunit STT3	STT3 YGL022W	81529	718	51	51	ER	13	Protein biogenesis / degradation
AMS1	S000003124	P22855	MAN1_	Alpha-mannosidase	AMS1 YGL156W G1861	124499	1083	48	48	vac	0	Metabolism / biosynthesis
CWH41	S000002995	P53008	CWH41_	Mannosyl-oligosaccharide glucosidase	CWH41 GLS1 YGL027C	96507	833	48	48	ER, vac	1	Protein biogenesis / degradation
EMC1	S000000550	P25574	EMC1_	ER membrane protein complex subunit 1	EMC1 YCL045C YCL315 YCL45C	87181	760	48	48	ER	1	Protein biogenesis / degradation
ADP1	S000000604	P25371	ADP1_	Probable ATP-dependent permease	ADP1 YCR011C YCR105 YCR11C	117231	1049	45	44	ER	9	Other known process
TOR1	S000003827	P35169	TOR1_	Serine/threonine-protein kinase TOR1	TOR1 DRR1 YJR066W J1803	281140	2470	49	43	N, cyt, PM, vac, endo	0	Regulation and signaling
APE1	S000001586	P14904	AMPL_	Vacuolar aminopeptidase 1	APE1 API LAP4 YSC1 YKL103C YKL455	57093	514	43	43	vac	0	Protein biogenesis / degradation
KAR2	S000003571	P16474	BIP_	Endoplasmic reticulum chaperone BiP	KAR2 GRP78 SSD1 YJL034W J1248	74468	682	44	42	ER	0	Protein biogenesis / degradation
CWH43	S000000610	P25618	CWH43_	Protein CWH43	CWH43 YCR017C YCR17C	107883	953	43	42	ER, PM	18	Morphology and dynamics
SSM4	S000001292	P40318	DOA10_	ERAD-associated E3 ubiquitin-protein ligase DOA10	SSM4 DOA10 YIL030C YI3299.01C YI9905.18C	151455	1319	42	42	ER	14	Protein biogenesis / degradation
OST1	S000003539	P41543	OST1_	Dolichyl-diphosphooligosaccharide--protein glycosyltransferase subunit 1	OST1 NLT1 YJL002C J1404	54072	476	41	41	ER	1	Protein biogenesis / degradation
PCS60	S000000426	P38137	FAT2_	Peroxisomal-coenzyme A synthetase	PCS60 FAT2 YBR222C YBR1512	60489	543	41	41	perox	0	Metabolism / biosynthesis
SSB1	S000002388	P11484	SSB1_	Ribosome-associated molecular chaperone SSB1	SSB1 YG101 YDL229W	66602	613	40	40	PM, cyt	0	Protein biogenesis / degradation
PMT4	S000003904	P46971	PMT4_	Dolichyl-phosphate-mannose--protein mannosyltransferase 4	PMT4 YJR143C J2176	87966	762	40	40	ER	10	Protein biogenesis / degradation
IST2	S000000290	P38250	IST2_	Increased sodium tolerance protein 2	IST2 YBR086C YBR0809	105854	946	40	40	ER, PM	8	Other known process
CDC19	S000000036	P00549	KPYK1_	Pyruvate kinase 1	CDC19 PYK1 YAL038W	54545	500	41	39	PM, cyt	0	Metabolism / biosynthesis
MSC7	S000001081	P38694	MSC7_	Putative aldehyde dehydrogenase-like protein YHR039C	MSC7 YHR039C	71321	644	38	38	ER	0	Metabolism / biosynthesis
NIC96	S000001898	P34077	NIC96_	Nucleoporin NIC96	NIC96 YFR002W	96174	839	37	37	N	0	Morphology and dynamics
PFF1	S000000278	P38244	PFF1_	Vacuolar membrane protease	PFF1 YBR074W YBR0718 YBR0719 YBR075W	111035	976	37	37	vac	9	Vacuolar function
VMA13	S000006240	P41807	VATH_	V-type proton ATPase subunit H	VMA13 CLS11 YPR036W YP3085.02	54416	478	37	37	vac	0	Vacuolar function
CHO2	S000003389	P05374	CHO2_	Phosphatidylethanolamine N-methyltransferase	CHO2 PEM1 YGR157W G6673	101204	869	38	35	ER	11	Metabolism / biosynthesis
NUP188	S000004571	P52593	NU188_	Nucleoporin NUP188	NUP188 YML103C	188577	1655	35	35	N	0	Morphology and dynamics
VTC3	S000005940	Q02725	VTC3_	Vacuolar transporter chaperone 3	VTC3 PHM2 YPL019C	96553	835	37	34	ER, vac	3	Protein biogenesis / degradation
GPT2	S000001775	P36148	GPT2_	Glycerol-3-phosphate O-acyltransferase 2	GPT2 GAT1 YKR067W	83645	743	33	33	ER	4	Metabolism / biosynthesis
OLE1	S000003023	P21147	ACO1_	Acyl-CoA desaturase 1	OLE1 YGL055W	58403	510	33	33	ER	4	Metabolism / biosynthesis
YPP1	S000003430	P46951	YPP1_	Cargo-transport protein YPP1	YPP1 YGR198W G7594	95366	817	32	32	cyt, endo	0	Protein biogenesis / degradation
DAP2	S000001070	P18962	DAP2_	Dipeptidyl aminopeptidase B	DAP2 YHR028C	93404	818	32	32	vac	1	Protein biogenesis / degradation
EMC2	S000003848	P47133	EMC2_	ER membrane protein complex subunit 2	EMC2 YJR088C J1875	33855	292	32	32	ER	0	Protein biogenesis / degradation
DPL1	S000002702	Q05567	SGPL_	Sphingosine-1-phosphate lyase	DPL1 BST1 YDR294C D9819.5	65566	589	32	32	ER	0	Metabolism / biosynthesis
VAC8	S000000739	P39968	VAC8_	Vacuolar protein 8	VAC8 YEB3 YEL013W	63208	578	31	31	vac	0	Vacuolar function
VMA5	S000001563	P31412	VATC_	V-type proton ATPase subunit C	VMA5 VAT3 VATC YKL080W YKL410	44189	392	30	30	vac	0	Vacuolar function
RPL1A	S000006141	P0CX43	RL1A_	60S ribosomal protein L1-A	RPL1A SSM1 SSM1A YPL220W	24486	217	30	30	cyt	0	Protein biogenesis / degradation
CTR1	S000006328	P49573	CTR1_	Copper transport protein CTR1	CTR1 YPR124W P9642.3	44442	406	29	29	PM	2	Other known process
BPT1	S000003938	P14772	BPT1_	Bile pigment transporter 1	BPT1 YLL015W L1313	176874	1559	31	28	ER, vac	17	Other known process
SEY1	S000005691	Q99287	SEY1_	Protein SEY1	SEY1 YOR165W O3590	89432	776	29	28	ER	2	Morphology and dynamics
ERG11	S000001049	P10614	CP51_	Lanosterol 14-alpha demethylase	ERG11 CYP51 YHR007C	60720	530	28	28	ER	1	Metabolism / biosynthesis
SLC1	S000002210	P33333	PLSC_	Probable 1-acyl-sn-glycerol-3-phosphate acyltransferase	SLC1 YDL052C	33887	303	28	28	ER	1	Metabolism / biosynthesis
IFA38	S000000363	P38286	MKAR_	Very-long-chain 3-oxoacyl-CoA reductase	IFA38 YBR159W YBR1209	38708	347	28	28	ER	1	Metabolism / biosynthesis
MYO5	S000004715	Q04439	MYO5_	Myosin-5	MYO5 YMR109W YM9718.08	136899	1219	32	27	cyt	0	Morphology and dynamics
FET5	S000001853	P43561	FET5_	Iron transport multicopper oxidase FET5	FET5 YFL041W	70880	622	27	27	ER	1	Other known process
RSN1	S000004879	Q03516	RSN1_	Uncharacterized protein RSN1	RSN1 YMR266W YM8156.08	107673	953	27	27	ER, vac	11	Unknown function
CDC3	S000004306	P32457	CDC3_	Cell division control protein 3	CDC3 YLR314C L8543.7	60054	520	27	27	cyt	0	Cell cycle and division
DNF2	S000002500	Q12675	ATC4_	Phospholipid-transporting ATPase DNF2	DNF2 YDR093W YD8557.01	182619	1612	31	26	ER	10	Other known process
NUP192	S000003576	P47054	NU192_	Nucleoporin NUP192	NUP192 YJL039C J1216	191535	1683	28	26	N	0	Morphology and dynamics
RPL7A	S000003044	P05737	RL7A_	60S ribosomal protein L7-A	RPL7A RPL6A RPL8A YL8A YGL076C	27638	244	26	26	cyt	0	Protein biogenesis / degradation
YNL115C	S000005059	P53925	YNL5_	Uncharacterized vacuolar membrane protein YNL115C	YNL115C N1929	74039	644	26	26	vac	5	Unknown function
YNR021W	S000005304	P53723	YN8B_	UPF0674 endoplasmic reticulum membrane protein YNR021W	YNR021W N3216	47093	404	26	26	ER	1	Unknown function
SEC61	S000004370	P32915	SC61A_	Protein transport protein SEC61	SEC61 YLR378C L3502.5	52937	480	26	26	ER	10	Protein biogenesis / degradation
TCB2	S000005031	P48231	TCB2_	Tricalbin-2	TCB2 YNL087W N2250	132509	1178	26	26	ER	2	Regulation and signaling
NTE1	S000004524	Q04958	NTE1_	Lysophospholipase NTE1	NTE1 YML059C YM9958.03C	187133	1679	26	26	ER	2	Metabolism / biosynthesis
NUP170	S000000175	P38181	NU170_	Nucleoporin NUP170	NUP170 NLE3 YBL079W YBL0725	169475	1502	25	25	N	0	Morphology and dynamics
PDI1	S000000548	P17967	PDI_	Protein disulfide-isomerase	PDI1 MFP1 TRG1 YCL043C YCL313 YCL43C	58227	522	25	25	ER	0	Protein biogenesis / degradation
VMA4	S000005859	P22203	VATE_	V-type proton ATPase subunit E	VMA4 VAT5 YOR332W O6241	26471	233	25	25	vac	0	Vacuolar function
YPF1	S000001583	P34248	YKK0_	Probable intramembrane protease YKL100C	YKL100C YKL450	67525	587	25	25	ER	9	Unknown function
UGP1	S000001518	P32861	UGPA1_	UTP--glucose-1-phosphate uridylyltransferase	UGP1 YKL035W YKL248	55988	499	24	24	PM, cyt	0	Metabolism / biosynthesis
BUD2	S000001575	P33314	BUD2_	Inhibitory regulator protein BUD2/CLA2	BUD2 CLA2 ERC25 YKL092C YKL424	126663	1104	24	24	cyt	0	Regulation and signaling
FRA1	S000003952	Q07825	FRA1_	Putative Xaa-Pro aminopeptidase FRA1	FRA1 YLL029W	84924	749	24	24	cyt	0	Protein biogenesis / degradation
RPL3	S000005589	P14126	RL3_	60S ribosomal protein L3	RPL3 MAK8 TCM1 YOR063W YOR29-14	43758	387	24	24	cyt	0	Protein biogenesis / degradation
YET3	S000002230	Q07451	YET3_	Endoplasmic reticulum transmembrane protein 3	YET3 YDL072C	22903	203	23	23	ER	3	Unknown function
SSH1	S000000487	P38353	SSH1_	Sec sixty-one protein homolog	SSH1 YBR283C YBR2020	53312	490	23	23	ER	10	Protein biogenesis / degradation
TKL1	S000006278	P23254	TKT1_	Transketolase 1	TKL1 YPR074C YP9499.29C	73806	680	23	22	cyt	0	Metabolism / biosynthesis
ERV25	S000004473	P54837	TMEDA_	Endoplasmic reticulum vesicle protein 25	ERV25 YML012W YM9571.06	24106	211	22	22	ER	1	Vesicular transport
NCR1	S000005927	Q12200	NPC1_	NPC intracellular sterol transporter 1-related protein 1	NCR1 YPL006W	132645	1170	22	22	ER, vac	13	Other known process
NVJ2	S000006295	Q06833	NVJ2_	Nucleus-vacuole junction protein 2	NVJ2 YPR091C	87324	770	22	22	ER	1	Morphology and dynamics
QNS1	S000001116	P38795	NADE_	Glutamine-dependent NAD(+) synthetase	QNS1 YHR074W	80686	714	22	22	N, cyt	0	Metabolism / biosynthesis
CDS1	S000000233	P38221	CDS1_	Phosphatidate cytidylyltransferase	CDS1 CDG1 YBR029C YBR0313	51823	457	22	22	ER	6	Metabolism / biosynthesis
GPI16	S000001231	P38875	GPI16_	GPI transamidase component GPI16	GPI16 YHR188C	68771	610	21	21	ER	1	Protein biogenesis / degradation
CDC12	S000001149	P32468	CDC12_	Cell division control protein 12	CDC12 CLA10 PSL7 YHR107C	46668	407	21	21	cyt	0	Cell cycle and division
EFT1	S000005659	P32324	EF2_	Elongation factor 2	EFT1 YOR133W O3317 YOR3317W; EFT2 YDR385W	93289	842	21	21	cyt	0	Protein biogenesis / degradation
SEC62	S000006015	P21825	SEC62_	Translocation protein SEC62	SEC62 YPL094C LPG14C	31347	274	21	21	ER	2	Protein biogenesis / degradation
YIL108W	S000001370	P40483	YIK8_	Putative zinc metalloproteinase YIL108W	YIL108W	77414	696	21	21	cyt	0	Protein biogenesis / degradation
ALG12	S000005313	P53730	ALG12_	Dol-P-Man:Man(7)GlcNAc(2)-PP-Dol alpha-1,6-mannosyltransferase	ALG12 ECM39 YNR030W N3265	62672	551	21	21	ER	12	Protein biogenesis / degradation
VTC2	S000001890	P43585	VTC2_	Vacuolar transporter chaperone 2	VTC2 PHM1 YFL004W	95441	828	24	20	ER, vac	3	Vacuolar function
ERG3	S000004046	P32353	ERG3_	Delta(7)-sterol 5(6)-desaturase	ERG3 PSO6 SYR1 YLR056W L2150	42730	365	20	20	ER	3	Metabolism / biosynthesis
SEC66	S000000375	P33754	SEC66_	Translocation protein SEC66	SEC66 HSS1 SEC71 YBR171W YBR1232	24231	206	20	20	ER	1	Protein biogenesis / degradation
SEC72	S000004283	P39742	SEC72_	Translocation protein SEC72	SEC72 SEC67 SIM2 YLR292C L8003.18	21607	193	20	20	ER	0	Protein biogenesis / degradation
YET1	S000001548	P35723	YET1_	Endoplasmic reticulum transmembrane protein 1	YET1 YKL065C YKL331	23459	206	20	20	ER	3	Unknown function
MCD4	S000001648	P36051	MCD4_	GPI ethanolamine phosphate transferase 1	MCD4 FSR2 SSU21 ZRG16 YKL165C YKL619	105693	919	20	20	ER, vac	15	Protein biogenesis / degradation
RPL14A	S000001489	P36105	RL14A_	60S ribosomal protein L14-A	RPL14A YKL006W YKL153	15167	138	20	20	cyt	0	Protein biogenesis / degradation
EMP24	S000003168	P32803	EMP24_	Endosomal protein P24B	EMP24 YGL200C G1271	23332	203	20	20	ER	1	Vesicular transport
ZTA1	S000000250	P38230	QOR_	Probable quinone oxidoreductase	ZTA1 YBR046C YBR0421	37019	334	19	19	cyt, N	0	Metabolism / biosynthesis
TIF1	S000001767	P10081	IF4A_	ATP-dependent RNA helicase eIF4A	TIF1 TIF41A YKR059W; TIF2 TIF41B YJL138C J0660	44697	395	19	19	cyt	0	Gene expression, RNA/DNA
PMT6	S000003431	P42934	PMT6_	Dolichyl-phosphate-mannose--protein mannosyltransferase 6	PMT6 YGR199W G7722	88026	759	19	19	ER	9	Protein biogenesis / degradation
GAA1	S000004078	P39012	GAA1_	GPI transamidase component GAA1	GAA1 END2 YLR088W L9449.4	69221	614	19	19	ER	6	Protein biogenesis / degradation
STV1	S000004658	P37296	STV1_	V-type proton ATPase subunit a, Golgi isoform	STV1 YMR054W YM9796.07	101661	890	19	19	ER, vac, endo	8	Vacuolar function
LAP2	S000004990	Q10740	LKHA4_	Leucine aminopeptidase 2	LAP2 YNL045W N2535	77353	671	19	19	cyt, N	0	Protein biogenesis / degradation
RTN2	S000002363	Q12443	RTN2_	Reticulon-like protein 2	RTN2 YDL204W D1062	44359	393	19	19	ER	2	Unknown function
PMT7	S000002715	Q06644	PMT7_	Probable dolichyl-phosphate-mannose--protein mannosyltransferase 7	PMT7 YDR307W D9740.4	77570	662	19	19	ER	7	Protein biogenesis / degradation
SSO2	S000004795	P39926	SSO2_	Protein SSO2	SSO2 YMR183C YM8010.13C	33734	295	23	18	ER, PM	1	Vesicular transport
FTH1	S000000411	P38310	FTH1_	Iron transporter FTH1	FTH1 YBR207W YBR1446	51420	465	18	18	ER, vac	5	Other known process
ARF2	S000002296	P19146	ARF2_	ADP-ribosylation factor 2	ARF2 YDL137W D2165	20658	181	18	18	ER	0	Vesicular transport
ERG7	S000001114	P38604	ERG7_	Lanosterol synthase	ERG7 YHR072W	83460	731	18	18	ER	0	Metabolism / biosynthesis
GDH1	S000005902	P07262	DHE4_	NADP-specific glutamate dehydrogenase 1	GDH1 URE1 YOR375C	49570	454	18	18	N, cyt	0	Metabolism / biosynthesis
OST3	S000005611	P48439	OST3_	Dolichyl-diphosphooligosaccharide--protein glycosyltransferase subunit 3	OST3 YOR085W YOR3124W	39483	350	18	18	ER	4	Protein biogenesis / degradation
ACT1	S000001855	P60010	ACT_	Actin	ACT1 ABY1 END7 YFL039C	41690	375	18	18	cyt	0	Morphology and dynamics
ERG26	S000002969	P53199	ERG26_	Sterol-4-alpha-carboxylate 3-dehydrogenase, decarboxylating	ERG26 YGL001C	38706	349	18	18	ER	0	Metabolism / biosynthesis
PEX25	S000006033	Q02969	PEX25_	Peroxisomal membrane protein PEX25	PEX25 YPL112C	44911	394	18	17	perox	1	Morphology and dynamics
SCS2	S000000922	P40075	SCS2_	Vesicle-associated membrane protein-associated protein SCS2	SCS2 YER120W	26926	244	17	17	ER	1	Protein biogenesis / degradation
RPL15A	S000004019	P05748	RL15A_	60S ribosomal protein L15-A	RPL15A RPL10A RPL13A YL10A YLR029C	24422	204	17	17	cyt	0	Protein biogenesis / degradation
SED4	S000000663	P25365	SED4_	Putative guanine nucleotide-exchange factor SED4	SED4 YCR067C YCR67C YCR901	114079	1065	17	17	ER	1	Other known process
CDC10	S000000595	P25342	CDC10_	Cell division control protein 10	CDC10 YCR002C YCR022 YCR2C	37025	322	17	17	cyt	0	Cell cycle and division
OLA1	S000000229	P38219	OLA1_	Obg-like ATPase 1	OLA1 YBR025C YBR0309	44174	394	17	17	cyt	0	Unknown function
SEG1	S000004692	Q04279	SEG1_	Eisosome protein SEG1	SEG1 YMR086W YM9582.10	105874	960	17	17	cyt, PM	0	Morphology and dynamics
NDC1	S000004493	P32500	NDC1_	Nucleoporin NDC1	NDC1 YML031W	74134	655	17	17	N	6	Morphology and dynamics
ERG4	S000002980	P25340	ERG4_	Delta(24(24(1)))-sterol reductase	ERG4 YGL012W YGL022	56040	473	17	17	ER	7	Metabolism / biosynthesis
RPN2	S000001337	P32565	RPN2_	26S proteasome regulatory subunit RPN2	RPN2 SEN3 YIL075C	104232	945	17	16	N	0	Regulation and signaling
CSC1	S000004231	Q06538	CSC1_	Calcium permeable stress-gated cation channel 1	CSC1 YLR241W	89344	782	16	16	ER, vac	11	Regulation and signaling
PRE5	S000004931	P40302	PSA6_	Proteasome subunit alpha type-6	PRE5 YMR314W YM9924.06	25604	234	16	16	N, cyt	0	Protein biogenesis / degradation
PEX30	S000004316	Q06169	PEX30_	Peroxisomal membrane protein PEX30	PEX30 YLR324W	59462	523	16	16	ER, cyt, perox	4	Unknown function
SAH1	S000000845	P39954	SAHH_	Adenosylhomocysteinase	SAH1 YER043C	49126	449	16	16	cyt	0	Metabolism / biosynthesis
RPL16B	S000005013	P26785	RL16B_	60S ribosomal protein L16-B	RPL16B RP23 RPL21B YNL069C N2377	22249	198	28	15	cyt	0	Protein biogenesis / degradation
VPS16	S000005966	Q03308	VPS16_	Vacuolar protein sorting-associated protein 16	VPS16 VAM9 VPT16 YPL045W	92741	798	16	15	vac, endo	0	Vesicular transport
PHO86	S000003653	P46956	PHO86_	Inorganic phosphate transporter PHO86	PHO86 YJL117W J0744	34882	311	15	15	ER	2	Metabolism / biosynthesis
RPL25	S000005487	P04456	RL25_	60S ribosomal protein L25	RPL25 YOL127W	15758	142	15	15	cyt	0	Protein biogenesis / degradation
EMC4	S000003200	P53073	EMC4_	ER membrane protein complex subunit 4	EMC4 YGL231C	21460	190	15	15	ER	2	Protein biogenesis / degradation
GAS3	S000004828	Q03655	GAS3_	Probable 1,3-beta-glucanosyltransferase GAS3	GAS3 YMR215W YM8261.09	56794	524	15	15	vac, PM	0	Morphology and dynamics
PRE9	S000003367	P23638	PSA3_	Proteasome subunit alpha type-3	PRE9 PRS5 YGR135W	28714	258	15	15	N, cyt	0	Protein biogenesis / degradation
SWP1	S000004757	Q02795	OSTD_	Dolichyl-diphosphooligosaccharide--protein glycosyltransferase subunit SWP1	SWP1 YMR149W YM9375.19	31653	286	15	15	ER	3	Protein biogenesis / degradation
ADH2	S000004918	P00331	ADH2_	Alcohol dehydrogenase 2	ADH2 ADR2 YMR303C YM9952.05C	36732	348	24	14	cyt	0	Metabolism / biosynthesis
FAA4	S000004860	P47912	LCF4_	Long-chain-fatty-acid--CoA ligase 4	FAA4 YMR246W YM9408.08	77267	694	15	14	cyt, PM	0	Metabolism / biosynthesis
ALG9	S000005163	P53868	ALG9_	Alpha-1,2-mannosyltransferase ALG9	ALG9 YNL219C N1295	63777	555	14	14	ER	9	Protein biogenesis / degradation
NNR2	S000001634	P36059	NNRD_	ATP-dependent	NNR2 YKL151C YKL606	37357	337	14	14	cyt	0	Metabolism / biosynthesis
CLU1	S000004614	Q03690	CLU_	Clustered mitochondria protein 1	CLU1 TIF31 YMR012W YM8270.16	145166	1277	14	14	cyt	0	Protein biogenesis / degradation
ALG8	S000005593	P40351	ALG8_	Dolichyl pyrophosphate Glc1Man9GlcNAc2 alpha-1,3-glucosyltransferase	ALG8 YOR067C YOR29-18	67385	577	14	14	ER	13	Protein biogenesis / degradation
PEP3	S000004138	P27801	PEP3_	Vacuolar membrane protein PEP3	PEP3 VAM8 VPS18 VPT18 YLR148W L9634.2	107398	918	14	14	cyt, vac, endo	0	Vesicular transport
SIP3	S000005201	P38717	SIP3_	Membrane-anchored lipid-binding protein SIP3	SIP3 LAM3 YNL257C N0844	142820	1229	14	14	ER, PM	1	Other known process
ARF1	S000002351	P11076	ARF1_	ADP-ribosylation factor 1	ARF1 YDL192W D1244	20529	181	14	14	ER	0	Vesicular transport
RPS6A	S000006011	P0CX37	RS6A_	40S ribosomal protein S6-A	RPS6A RPS101 RPS10B YPL090C LPG18C	26996	236	14	14	cyt	0	Protein biogenesis / degradation
ERG5	S000004617	P54781	ERG5_	Cytochrome P450 61	ERG5 CYP61 YMR015C YM9711.02C	61334	538	14	14	ER	0	Metabolism / biosynthesis
YGR130C	S000003362	P53278	YG3A_	Uncharacterized protein YGR130C	YGR130C	92698	816	14	14	cyt	0	Unknown function
GUP1	S000003052	P53154	GUP1_	Glycerol uptake protein 1	GUP1 YGL084C	65340	560	14	14	ER, PM	10	Metabolism / biosynthesis
SYP1	S000000626	P25623	SYP1_	Suppressor of yeast profilin deletion	SYP1 YCR030C YCR30C/YCR29C	96137	870	14	14	cyt	0	Morphology and dynamics
RPL8B	S000003968	P29453	RL8B_	60S ribosomal protein L8-B	RPL8B KRB1 RPL4B YLL045C	28112	256	31	13	cyt	0	Protein biogenesis / degradation
ADH1	S000005446	P00330	ADH1_	Alcohol dehydrogenase 1	ADH1 ADC1 YOL086C O0947	36849	348	22	13	PM, cyt	0	Metabolism / biosynthesis
PDC1	S000004034	P06169	PDC1_	Pyruvate decarboxylase isozyme 1	PDC1 YLR044C L2104	61495	563	16	13	cyt	0	Metabolism / biosynthesis
PUP2	S000003485	P32379	PSA5_	Proteasome subunit alpha type-5	PUP2 DOA5 YGR253C G9155	28617	260	13	13	N, cyt	0	Protein biogenesis / degradation
RPL33A	S000006064	P05744	RL33A_	60S ribosomal protein L33-A	RPL33A RPL37A YPL143W LPI4W P2625	12154	107	13	13	cyt	0	Protein biogenesis / degradation
SEC11	S000001461	P15367	SEC11_	Signal peptidase complex catalytic subunit SEC11	SEC11 YIR022W	18762	167	13	13	ER	1	Protein biogenesis / degradation
SRC1	S000004497	Q03707	SRC1_	Inner nuclear membrane protein SRC1	SRC1 HEH1 YML034W YML033W	95498	834	13	13	N	2	Gene expression, RNA/DNA
YMR209C	S000004822	Q03648	YM59_	Uncharacterized protein YMR209C	YMR209C YM8261.03C	52246	457	13	13	ER	2	Unknown function
RPL23A	S000000183	P0CX41	RL23A_	60S ribosomal protein L23-A	RPL23A RPL17A RPL17AA YBL087C YBL0713	14473	137	13	13	cyt	0	Protein biogenesis / degradation
GPI17	S000002842	Q04080	GPI17_	GPI transamidase component GPI17	GPI17 YDR434W D9461.20	60814	534	13	13	ER	2	Protein biogenesis / degradation
VMA3	S000000753	P25515	VATL1_	V-type proton ATPase subunit c	VMA3 CLS7 CUP5 GEF2 YEL027W	16351	160	13	13	vac	4	Vacuolar function
PSG1	S000001560	P36081	PSG1_	PMA1 stabilization in the Golgi protein 1 [Cleaved into: PSG1-N'; PSG1-C']	PSG1 YKL077W	46036	392	13	13	ER	1	Vesicular transport
VPS35	S000003690	P34110	VPS35_	Vacuolar protein sorting-associated protein 35	VPS35 VPT7 YJL154C J0580	109142	944	13	13	vac, endo	0	Vesicular transport
BBC1	S000003557	P47068	BBC1_	Myosin tail region-interacting protein MTI1	BBC1 MTI1 YJL020C J1286 J1305 YJL021C	128297	1157	13	13	cyt	0	Morphology and dynamics
MPS3	S000003556	P47069	MPS3_	Spindle pole body assembly component MPS3	MPS3 NEP98 YJL019W J1310 J1315 YJL018W	79175	682	13	13	cyt	1	Morphology and dynamics
OST6	S000004481	Q03723	OST6_	Dolichyl-diphosphooligosaccharide--protein glycosyltransferase subunit OST6	OST6 YML019W	37891	332	13	13	ER	4	Protein biogenesis / degradation
VTC1	S000000874	P40046	VTC1_	Vacuolar transporter chaperone 1	VTC1 NRF1 PHM4 YER072W	14371	129	13	13	ER, vac	3	Protein biogenesis / degradation
PXA2	S000001671	P34230	PXA2_	Peroxisomal long-chain fatty acid import protein 1	PXA2 PAT1 YKL188C YKL741	97126	853	13	13	perox	4	Metabolism / biosynthesis
SAC6	S000002536	P32599	FIMB_	Fimbrin	SAC6 YDR129C YD9302.04C	71773	642	13	13	cyt	0	Morphology and dynamics
POM33	S000003946	Q12164	POM33_	Pore membrane protein of 33 kDa	POM33 YLL023C L1201	32186	279	13	12	ER, N	5	Gene expression, RNA/DNA
PEX29	S000002887	Q03370	PEX29_	Peroxisomal membrane protein PEX29	PEX29 YDR479C	63543	554	12	12	ER, perox	4	Unknown function
BMH2	S000002506	P34730	BMH2_	Protein BMH2	BMH2 YDR099W YD8557.08	31061	273	12	12	cyt	0	Unknown function
RPS3	S000005122	P05750	RS3_	40S ribosomal protein S3	RPS3 SUF14 YNL178W N1653	26503	240	12	12	cyt	0	Protein biogenesis / degradation
RFS1	S000000256	P38234	RFS1_	Protein RFS1	RFS1 YBR052C YBR0505	22921	210	12	12	cyt	0	Unknown function
PEP5	S000004844	P12868	PEP5_	E3 ubiquitin-protein ligase PEP5	PEP5 END1 VAM1 VPL9 VPS11 VPT11 YMR231W YM9959.13	117478	1029	12	12	cyt, vac, endo	0	Protein biogenesis / degradation
SMF3	S000004024	Q12078	SMF3_	Iron transporter SMF3	SMF3 YLR034C	51775	473	12	12	vac	11	Vacuolar function
MNN11	S000003719	P46985	MNN11_	Probable alpha-1,6-mannosyltransferase MNN11	MNN11 YJL183W J0425	47859	422	12	12	ER	1	Protein biogenesis / degradation
MET17	S000004294	P06106	CYSD_	Homocysteine/cysteine synthase	MET17 MET15 MET25 YLR303W L8003.1	48672	444	12	12	PM, cyt	0	Metabolism / biosynthesis
HRD3	S000004197	Q05787	HRD3_	ERAD-associated E3 ubiquitin-protein ligase component HRD3	HRD3 YLR207W	95481	833	12	12	ER	1	Protein biogenesis / degradation
RMD1	S000002159	Q03441	RMD1_	Sporulation protein RMD1	RMD1 YDL001W	49932	430	12	12	vac	0	Cell cycle and division
ALG11	S000004993	P53954	ALG11_	GDP-Man:Man(3)GlcNAc(2)-PP-Dol alpha-1,2-mannosyltransferase	ALG11 YNL048W N2510 YNL2510W	63143	548	12	12	ER	1	Protein biogenesis / degradation
VMA16	S000001068	P23968	VATO_	V-type proton ATPase subunit c''	VMA16 PPA1 YHR026W	22596	213	12	12	vac	5	Vacuolar function
RPL20A	S000004855	P0CX23	RL20A_	60S ribosomal protein L20-A	RPL20A RPL18A RPL18A2 YMR242C YM9408.04C	20437	172	12	12	cyt	0	Protein biogenesis / degradation
RPP0	S000004332	P05317	RLA0_	60S acidic ribosomal protein P0	RPP0 L10E RPA0 RPL10E RPLA0 YLR340W L8300.8	33717	312	12	12	cyt	0	Protein biogenesis / degradation
YOP1	S000006232	Q12402	YOP1_	Protein YOP1	YOP1 YIP2 YPR028W YP9367.08	20270	180	12	12	ER	4	Morphology and dynamics
RPL2A	S000002104	P0CX45	RL2A_	60S ribosomal protein L2-A	RPL2A RPL5B YFR031C-A YFR031BC	27408	254	12	12	cyt	0	Protein biogenesis / degradation
MKT1	S000005029	P40850	MKT1_	Post-transcriptional regulator MKT1	MKT1 YNL085W N2302	94495	830	12	12	N	0	Regulation and signaling
ERG2	S000004815	P32352	ERG2_	C-8 sterol isomerase	ERG2 YMR202W YM8325.03	24896	222	12	12	ER	1	Metabolism / biosynthesis
PHO8	S000002889	P11491	PPB_	Repressible alkaline phosphatase	PHO8 YDR481C D8035.24	63004	566	12	11	Vac	1	Vacuolar function
ARE2	S000005302	P53629	ARE2_	Sterol O-acyltransferase 2	ARE2 SAT1 YNR019W N3206	74023	642	11	11	ER	7	Metabolism / biosynthesis
POX1	S000003173	P13711	ACOX_	Acyl-coenzyme A oxidase	POX1 FOX1 YGL205W	84042	748	11	11	perox	0	Metabolism / biosynthesis
HTB1	S000002632	P02293	H2B1_	Histone H2B.1	HTB1 H2B1 SPT12 YDR224C YD9934.09C	14252	131	11	11	N	0	Gene expression, RNA/DNA
APE3	S000000490	P37302	APE3_	Aminopeptidase Y	APE3 YBR286W YBR2024	60137	537	11	11	vac	0	Protein biogenesis / degradation
VMA8	S000000777	P32610	VATD_	V-type proton ATPase subunit D	VMA8 YEL051W SYGP-ORF11	29194	256	11	11	vac	0	Vacuolar function
ELO3	S000004364	P40319	ELO3_	Elongation of fatty acids protein 3	ELO3 APA1 SRE1 SUR4 VBM1 YLR372W L8039.2	39465	345	11	11	ER	7	Metabolism / biosynthesis
SEC1	S000002571	P30619	SEC1_	Protein transport protein SEC1	SEC1 YDR164C YD8358.18C	83480	724	11	11	PM	0	Protein biogenesis / degradation
VCX1	S000002286	Q99385	VCX1_	Vacuolar calcium ion transporter	VCX1 HUM1 MNR1 YDL128W	44646	411	11	11	vac	11	Vacuolar function
RPL4A	S000000235	P10664	RL4A_	60S ribosomal protein L4-A	RPL4A RPL2 RPL2A YBR031W YBR0315	39092	362	11	11	cyt	0	Protein biogenesis / degradation
SRP101	S000002700	P32916	SRPR_	Signal recognition particle receptor subunit alpha homolog	SRP101 YDR292C D9819.3	69278	621	11	11	ER	0	Protein biogenesis / degradation
SHS1	S000002384	Q07657	SHS1_	Seventh homolog of septin 1	SHS1 SEP7 YDL225W	62630	551	11	11	cyt	0	Cell cycle and division
LOA1	S000006343	Q06508	LOA1_	Lysophosphatidic acid:oleoyl-CoA acyltransferase 1	LOA1 VPS66 YPR139C	33816	300	11	11	ER	1	Metabolism / biosynthesis
ENB1	S000005518	Q08299	ENB1_	Siderophore iron transporter ENB1	ENB1 ARN4 YOL158C	66970	606	11	11	PM, vac	12	Other known process
LAS21	S000003598	P40367	GPI7_	GPI ethanolamine phosphate transferase 2	LAS21 GPI7 YJL062W HRC830 J1132	94851	830	11	11	ER, PM	11	Protein biogenesis / degradation
VPS41	S000002487	P38959	VPS41_	Vacuolar protein sorting-associated protein 41	VPS41 FET2 VAM2 YDR080W D446 YD8554.13	113412	992	11	11	vac, endo	0	Vesicular transport
FRE1	S000004204	P32791	FRE1_	Ferric/cupric reductase transmembrane component 1	FRE1 YLR214W L8167.2	78854	686	11	11	PM	7	Other known process
YLR157C-B	S000007374	P0C2I5	YL12B_	Transposon Ty1-LR2 Gag-Pol polyprotein	TY1B-LR2 YLRCTy1-2 POL YLR157C-B L9632.7	198545	1755	11	11	Cyt	0	Unknown function
RPS27B	S000001063	P38711	RS27B_	40S ribosomal protein S27-B	RPS27B YHR021C	8865	82	17	10	cyt	0	Protein biogenesis / degradation
ERP4	S000005542	Q12450	ERP4_	Protein ERP4	ERP4 YOR016C	23515	207	14	10	ER	1	Vesicular transport
RPT1	S000001628	P33299	PRS7_	26S proteasome regulatory subunit 7 homolog	RPT1 CIM5 YTA3 YKL145W	51983	467	11	10	N, cyt	0	Regulation and signaling
DGA1	S000005771	Q08650	DGAT2_	Diacylglycerol O-acyltransferase 1	DGA1 YOR245C	47711	418	11	10	ER	4	Metabolism / biosynthesis
RPS4A	S000003906	P0CX35	RS4A_	40S ribosomal protein S4-A	RPS4A RPS7B YJR145C J2186	29410	261	10	10	cyt	0	Protein biogenesis / degradation
LST8	S000004951	P41318	LST8_	Target of rapamycin complex subunit LST8	LST8 YNL006W N2005	34034	303	10	10	ER, cyt, PM, endo	0	Regulation and signaling
ASI3	S000004953	P53983	ASI3_	Protein ASI3	ASI3 YNL008C N2874	77649	676	10	10	N	5	Protein biogenesis / degradation
TRA1	S000001141	P38811	TRA1_	Transcription-associated protein 1	TRA1 YHR099W	433180	3744	10	10	N	0	Gene expression, RNA/DNA
NUP57	S000003351	P48837	NUP57_	Nucleoporin NUP57	NUP57 YGR119C G6320	57499	541	10	10	N	0	Morphology and dynamics
RPL10	S000004065	P41805	RL10_	60S ribosomal protein L10	RPL10 GRC5 QSR1 YLR075W	25361	221	10	10	cyt	0	Protein biogenesis / degradation
EMP47	S000001846	P43555	EMP47_	Protein EMP47	EMP47 YFL048C	50330	445	10	10	ER	1	Vesicular transport
CAR1	S000006032	P00812	ARGI_	Arginase	CAR1 YPL111W LPH15W	35662	333	10	10	cyt	0	Metabolism / biosynthesis
MNN9	S000005971	P39107	MNN9_	Mannan polymerase complexes subunit MNN9	MNN9 YPL050C P7102.01	45955	395	10	10	ER	1	Protein biogenesis / degradation
RPS13	S000002471	P05756	RS13_	40S ribosomal protein S13	RPS13 RPS13C YDR064W D4252 YD9609.18	17029	151	10	10	cyt	0	Protein biogenesis / degradation
ALG1	S000000314	P16661	ALG1_	Chitobiosyldiphosphodolichol beta-mannosyltransferase	ALG1 YBR110W YBR0906	51929	449	10	10	ER	1	Protein biogenesis / degradation
MAM3	S000005421	Q12296	MAM3_	Protein MAM3	MAM3 YOL060C	77712	706	10	10	ER, vac	5	Other known process
RPS7A	S000005622	P26786	RS7A_	40S ribosomal protein S7-A	RPS7A RPS30 YOR096W YOR3177W	21622	190	10	10	cyt	0	Protein biogenesis / degradation
RPS9B	S000000393	P05755	RS9B_	40S ribosomal protein S9-B	RPS9B RPS13B SUP46 YBR189W YBR1317	22299	195	10	10	cyt	0	Protein biogenesis / degradation
ALE1	S000005701	Q08548	ALE1_	Lysophospholipid acyltransferase	ALE1 LCA1 LPT1 SLC4 YOR175C O3635	72228	619	10	10	ER	7	Metabolism / biosynthesis
TPD3	S000000014	P31383	2AAA_	Protein phosphatase PP2A regulatory subunit A	TPD3 YAL016W FUN32	70907	635	10	10	cyt	0	Regulation and signaling
ERG24	S000005224	P32462	ERG24_	Delta(14)-sterol reductase	ERG24 YNL280C N0593	50615	438	10	10	ER	7	Metabolism / biosynthesis
RPL18A	S000005480	P0CX49	RL18A_	60S ribosomal protein L18-A	RPL18A RP28A YOL120C	20563	186	10	10	cyt	0	Protein biogenesis / degradation
PBR1	S000005125	P53878	YNS1_	Uncharacterized oxidoreductase YNL181W	YNL181W N1640	46503	407	10	10	ER	1	Unknown function
SPC2	S000004519	Q04969	SPC2_	Signal peptidase complex subunit SPC2	SPC2 SPY1 YML055W YM9958.07	20802	178	10	10	ER	2	Protein biogenesis / degradation
PRM8	S000003021	P53174	PRM8_	Pheromone-regulated membrane protein 8	PRM8 DUP1 YGL053W	27250	237	10	10	ER, PM	2	Unknown function
GAS5	S000005390	Q08193	GAS5_	1,3-beta-glucanosyltransferase GAS5	GAS5 YOL030W	51870	484	10	10	ER	0	Morphology and dynamics
PEX11	S000005507	Q12462	PEX11_	Peroxisomal membrane protein PMP27	PEX11 PMP24 PMP27 YOL147C O0454	26875	236	10	10	ER, perox	0	Unknown function
LAG1	S000000995	P38703	LAG1_	Ceramide synthase LAG1	LAG1 YHL003C	48455	411	10	10	ER	7	Metabolism / biosynthesis
NUP82	S000003597	P40368	NUP82_	Nucleoporin NUP82	NUP82 YJL061W HRB187 J1135	82085	713	10	10	N	0	Morphology and dynamics
YBR096W	S000000300	P38256	YBU6_	Uncharacterized protein YBR096W	YBR096W YBR0824	27092	230	10	10	ER	0	Unknown function
RPS16A	S000004751	P0CX51	RS16A_	40S ribosomal protein S16-A	RPS16A RP61R YMR143W YM9375.12	15847	143	10	10	cyt	0	Protein biogenesis / degradation
RVB1	S000002598	Q03940	RUVB1_	RuvB-like protein 1	RVB1 TIH1 TIP49A YDR190C	50453	463	10	10	N	0	Gene expression, RNA/DNA
PRE8	S000004557	P23639	PSA2_	Proteasome subunit alpha type-2	PRE8 PRS4 YML092C	27162	250	10	10	N, cyt	0	Protein biogenesis / degradation
VPS34	S000004230	P22543	VPS34_	Phosphatidylinositol 3-kinase VPS34	VPS34 END12 PEP15 VPL7 VPT29 YLR240W L9672.10	100921	875	10	10	cyt, N, perox, vac, endo	0	Regulation and signaling
SOP4	S000003728	P39543	SOP4_	Protein SOP4	SOP4 YJL192C J0351	26598	234	10	10	ER	1	Vesicular transport
HHF1	S000000213	P02309	H4_	Histone H4	HHF1 YBR009C YBR0122; HHF2 YNL030W N2752	11368	103	10	10	N	0	Gene expression, RNA/DNA
NSG2	S000005100	P53898	NSG2_	Protein NSG2	NSG2 YNL156C N1747	33667	299	10	10	ER	4	Protein biogenesis / degradation
RVB2	S000006156	Q12464	RUVB2_	RuvB-like protein 2	RVB2 TIH2 TIP49B YPL235W P1060	51612	471	10	10	N	0	Gene expression, RNA/DNA
FAR8	S000004631	Q05040	FAR8_	Factor arrest protein 8	FAR8 YMR029C YM9973.02C	59301	523	10	10	ER	0	Cell cycle and division
TIP20	S000003113	P33891	TIP20_	Protein transport protein TIP20	TIP20 TIP1 YGL145W	81167	701	10	10	ER	0	Vesicular transport
RPL16A	S000001395	P26784	RL16A_	60S ribosomal protein L16-A	RPL16A RPL13 RPL21A YIL133C	22201	199	22	9	cyt	0	Protein biogenesis / degradation
SSA1	S000000004	P10591	HSP71_	Heat shock protein SSA1	SSA1 YAL005C	69657	642	15	9	cyt	0	Protein biogenesis / degradation
HMG2	S000004442	P12684	HMDH2_	3-hydroxy-3-methylglutaryl-coenzyme A reductase 2	HMG2 YLR450W L9324.2	115692	1045	13	9	ER	8	Metabolism / biosynthesis
ERP2	S000000005	P39704	ERP2_	Protein ERP2	ERP2 YAL007C FUN54	24064	215	12	9	ER	1	Vesicular transport
SMC5	S000005394	Q08204	SMC5_	Structural maintenance of chromosomes protein 5	SMC5 YOL034W	126037	1093	10	9	N	0	Gene expression, RNA/DNA
IPP1	S000000215	P00817	IPYR_	Inorganic pyrophosphatase	IPP1 PPA PPA1 YBR011C YBR0202	32300	287	10	9	N, cyt	0	Metabolism / biosynthesis
RNR2	S000003563	P09938	RIR2_	Ribonucleoside-diphosphate reductase small chain 1	RNR2 CRT6 YJL026W J1271	46147	399	9	9	N, cyt	0	Metabolism / biosynthesis
DPP1	S000002692	Q05521	DPP1_	Diacylglycerol pyrophosphate phosphatase 1	DPP1 ZRG1 YDR284C	33514	289	9	9	vac	6	Metabolism / biosynthesis
UBA1	S000001693	P22515	UBA1_	Ubiquitin-activating enzyme E1 1	UBA1 YKL210W	114266	1024	9	9	N	0	Protein biogenesis / degradation
RPS14A	S000000627	P06367	RS14A_	40S ribosomal protein S14-A	RPS14A CRY1 RPL59 YCR031C YCR31C	14537	137	9	9	cyt	0	Protein biogenesis / degradation
EMC5	S000001289	P40540	EMC5_	ER membrane protein complex subunit 5	EMC5 KRE27 YIL027C	15907	141	9	9	ER	2	Protein biogenesis / degradation
HCR1	S000004182	Q05775	EIF3J_	Eukaryotic translation initiation factor 3 subunit J	HCR1 YLR192C L8167.11	29564	265	9	9	cyt	0	Protein biogenesis / degradation
PRE10	S000005889	P21242	PSA7_	Probable proteasome subunit alpha type-7	PRE10 PRC1 PRS1 YOR362C O6650	31536	288	9	9	N, cyt	0	Protein biogenesis / degradation
PUP1	S000005683	P25043	PSB2_	Proteasome subunit beta type-2	PUP1 YOR157C	28268	261	9	9	ER, N, cyt	0	Protein biogenesis / degradation
MPD2	S000005448	Q99316	MPD2_	Protein disulfide isomerase MPD2	MPD2 YOL088C O0941	32401	277	9	9	ER	0	Protein biogenesis / degradation
ERV46	S000000040	P39727	ERV46_	ER-derived vesicles protein ERV46	ERV46 YAL042W FUN9	46235	415	9	9	ER	2	Vesicular transport
SEC27	S000003105	P41811	COPB2_	Coatomer subunit beta'	SEC27 YGL137W G2827	99445	889	9	9	ER	0	Vesicular transport
ATG39	S000004303	Q06159	ATG39_	Autophagy-related protein 39	ATG39 YLR312C	46628	398	9	9	ER	1	Protein biogenesis / degradation
TED1	S000001301	P40533	TED1_	Protein TED1	TED1 YIL039W	54928	473	9	9	ER	2	Protein biogenesis / degradation
SPC110	S000002764	P32380	SP110_	Spindle pole body component 110	SPC110 NUF1 XCM1 YDR356W D9476.3	111782	944	9	9	cyt	0	Cell cycle and division
NUP53	S000004762	Q03790	NUP53_	Nucleoporin NUP53	NUP53 YMR153W YM8520.02	52619	475	9	9	N	0	Morphology and dynamics
SBH1	S000002128	P52870	SC6B1_	Protein transport protein SBH1	SBH1 SEB1 YER087C-B YER087BC	8711	82	9	9	ER	1	Protein biogenesis / degradation
ERJ5	S000001937	P43613	ERJ5_	ER-localized J domain-containing protein 5	ERJ5 YFR041C	34191	295	9	9	ER	1	Protein biogenesis / degradation
ERV29	S000003516	P53337	ERV29_	ER-derived vesicles protein ERV29	ERV29 YGR284C	35013	310	9	9	ER	6	Vesicular transport
MIY1	S000003050	P53155	YGI2_	Uncharacterized protein YGL082W	YGL082W	43321	381	9	9	cyt, N, PM	0	Unknown function
LAC1	S000001491	P28496	LAC1_	Ceramide synthase LAC1	LAC1 DGT1 YKL008C YKL156	48992	418	9	9	ER	7	Metabolism / biosynthesis
ARO9	S000001179	P38840	ARO9_	Aromatic amino acid aminotransferase 2	ARO9 YHR137W	58528	513	9	9	cyt	0	Metabolism / biosynthesis
MLP1	S000001803	Q02455	MLP1_	Protein MLP1	MLP1 YKR095W YKR415	218456	1875	9	9	N	0	Morphology and dynamics
ICL1	S000000867	P28240	ACEA_	Isocitrate lyase	ICL1 YER065C	62409	557	9	9	cyt	0	Metabolism / biosynthesis
RPN1	S000001069	P38764	RPN1_	26S proteasome regulatory subunit RPN1	RPN1 HRD2 NAS1 RPD1 YHR027C	109492	993	9	9	ER, N	0	Regulation and signaling
OST5	S000003194	Q92316	OST5_	Dolichyl-diphosphooligosaccharide--protein glycosyltransferase subunit OST5	OST5 YGL226C-A YGL226BC	9517	86	9	9	ER	2	Protein biogenesis / degradation
YPR114W	S000006318	Q06107	YP114_	Uncharacterized TLC domain-containing protein YPR114W	YPR114W	36750	315	9	9	ER	6	Unknown function
RFT1	S000000116	P38206	RFT1_	Oligosaccharide translocation protein RFT1	RFT1 YBL020W YBL0442	66211	574	9	9	ER	13	Protein biogenesis / degradation
RPL6B	S000004440	P05739	RL6B_	60S ribosomal protein L6-B	RPL6B RPL16B RPL17B YL16B YLR448W L9324.4	19986	176	23	8	cyt	0	Protein biogenesis / degradation
YCK2	S000005098	P23292	KC12_	Casein kinase I homolog 2	YCK2 CKI1 YNL154C N1755	62079	546	15	8	cyt, PM	0	Regulation and signaling
RPT4	S000005785	P53549	PRS10_	26S proteasome subunit RPT4	RPT4 CRL13 PCS1 SUG2 YOR259C	49408	437	9	8	N, cyt	0	Protein biogenesis / degradation
HSP104	S000003949	P31539	HS104_	Heat shock protein 104	HSP104 YLL026W L0948	102035	908	9	8	N, cyt	0	Protein biogenesis / degradation
HEH2	S000002866	Q03281	HEH2_	Inner nuclear membrane protein HEH2	HEH2 YDR458C D8035.2	76377	663	9	8	N	1	Unknown function
VAC14	S000004378	Q06708	VAC14_	Vacuole morphology and inheritance protein 14	VAC14 SVP2 YLR386W L3502.1	99773	880	9	8	vac	0	Vacuolar function
PRE2	S000006307	P30656	PSB5_	Proteasome subunit beta type-5	PRE2 DOA3 PRG1 YPR103W P8283.10	31637	287	8	8	ER, N, cyt	0	Protein biogenesis / degradation
CAR2	S000004430	P07991	OAT_	Ornithine aminotransferase	CAR2 CARGB YLR438W L9753.2	46086	424	8	8	N, cyt	0	Metabolism / biosynthesis
RPL9A	S000003115	P05738	RL9A_	60S ribosomal protein L9-A	RPL9A RPL8A RPL9 YGL147C	21569	191	8	8	cyt	0	Protein biogenesis / degradation
PRE1	S000000814	P22141	PSB4_	Proteasome subunit beta type-4	PRE1 YER012W	22517	198	8	8	ER, cyt, N	0	Protein biogenesis / degradation
HHT1	S000000214	P61830	H3_	Histone H3	HHT1 YBR010W YBR0201; HHT2 SIN2 YNL031C N2749	15356	136	8	8	N	0	Gene expression, RNA/DNA
RPN9	S000002835	Q04062	RPN9_	26S proteasome regulatory subunit RPN9	RPN9 NAS7 YDR427W D9461.14	45782	393	8	8	N	0	Regulation and signaling
MNS1	S000003892	P32906	MNS1_	Endoplasmic reticulum mannosyl-oligosaccharide 1,2-alpha-mannosidase	MNS1 YJR131W J2110	63057	549	8	8	ER	1	Protein biogenesis / degradation
EDE1	S000000143	P34216	EDE1_	EH domain-containing and endocytosis protein 1	EDE1 BUD15 YBL047C YBL0501 YBL0520	150783	1381	8	8	cyt	0	Vesicular transport
RPS22A	S000003726	P0C0W1	RS22A_	40S ribosomal protein S22-A	RPS22A RPS24 RPS24A YJL190C J0355	14626	130	8	8	cyt	0	Protein biogenesis / degradation
PNS1	S000005687	Q12412	PNS1_	Protein PNS1	PNS1 YOR161C O3568	60251	539	8	8	PM	10	Unknown function
RPL30	S000002998	P14120	RL30_	60S ribosomal protein L30	RPL30 RPL32 YGL030W	11415	105	8	8	cyt	0	Protein biogenesis / degradation
RPL26B	S000003266	P53221	RL26B_	60S ribosomal protein L26-B	RPL26B RPL33B YGR034W	14235	127	8	8	cyt	0	Protein biogenesis / degradation
RPN6	S000002255	Q12377	RPN6_	26S proteasome regulatory subunit RPN6	RPN6 NAS4 YDL097C D2381	49774	434	8	8	cyt	0	Protein biogenesis / degradation
AHA1	S000002622	Q12449	AHA1_	Hsp90 co-chaperone AHA1	AHA1 YDR214W YD8142.16 YD8142B.06	39436	350	8	8	cyt	0	Protein biogenesis / degradation
RPS5	S000003884	P26783	RS5_	40S ribosomal protein S5	RPS5 RPS2 YJR123W J2045	25039	225	8	8	cyt	0	Protein biogenesis / degradation
SEC18	S000000284	P18759	SEC18_	Vesicular-fusion protein SEC18	SEC18 YBR080C YBR0736	84056	758	8	8	ER	0	Vesicular transport
OST2	S000005629	P46964	OST2_	Dolichyl-diphosphooligosaccharide--protein glycosyltransferase subunit OST2	OST2 YOR103C YOR3211C	14698	130	8	8	ER	3	Protein biogenesis / degradation
MPD1	S000005814	Q12404	MPD1_	Protein disulfide-isomerase MPD1	MPD1 YOR288C	36408	318	8	8	ER, vac	0	Protein biogenesis / degradation
HSP82	S000006161	P02829	HSP82_	ATP-dependent molecular chaperone HSP82	HSP82 HSP90 YPL240C	81406	709	8	8	cyt	0	Protein biogenesis / degradation
GPA1	S000001047	P08539	GPA1_	Guanine nucleotide-binding protein alpha-1 subunit	GPA1 CDC70 DAC1 SCG1 YHR005C	54076	472	8	8	PM, endo	0	Regulation and signaling
VMA11	S000006155	P32842	VATL2_	V-type proton ATPase subunit c'	VMA11 CLS9 TFP3 YPL234C P1064	17037	164	8	8	vac	4	Vacuolar function
RPL13B	S000004750	P40212	RL13B_	60S ribosomal protein L13-B	RPL13B RPL13 YMR142C YM9375.11C	22525	199	8	8	cyt	0	Protein biogenesis / degradation
LEM3	S000005267	P42838	LEM3_	Alkylphosphocholine resistance protein LEM3	LEM3 BRE3 ROS3 YNL323W N0333	47438	414	8	8	ER	2	Other known process
TSC11	S000000895	P40061	TSC11_	Target of rapamycin complex 2 subunit TSC11	TSC11 AVO3 YER093C	164368	1430	8	8	cyt	0	Regulation and signaling
RVS161	S000000602	P25343	RV161_	Reduced viability upon starvation protein 161	RVS161 END6 SPE161 YCR009C YCR9C	30250	265	8	8	cyt	0	Vesicular transport
RPS8A	S000000168	P0CX39	RS8A_	40S ribosomal protein S8-A	RPS8A RPS14A YBL072C YBL06.05 YBL0613	22490	200	8	8	cyt	0	Protein biogenesis / degradation
PGA3	S000004594	Q12746	PGA3_	Plasma membrane-associated coenzyme Q6 reductase PGA3	PGA3 NQR1 YML125C YM4987.10C YM7056.01C	35287	312	8	8	ER, PM	3	Metabolism / biosynthesis
PMT5	S000002251	P52867	PMT5_	Dolichyl-phosphate-mannose--protein mannosyltransferase 5	PMT5 YDL093W D2399	84776	743	8	8	ER	10	Protein biogenesis / degradation
REE1	S000003753	P40893	REE1_	Regulation of enolase protein 1	REE1 YJL217W HRC198 J0226	21967	198	8	8	cyt	0	Metabolism / biosynthesis
RFA1	S000000065	P22336	RFA1_	Replication factor A protein 1	RFA1 BUF2 RPA1 YAR007C FUN3	70348	621	8	8	N	0	Gene expression, RNA/DNA
RMD8	S000001944	P43620	RMD8_	Sporulation protein RMD8	RMD8 YFR048W	75914	662	8	8	ER	1	Cell cycle and division
ERG28	S000000846	P40030	ERG28_	Ergosterol biosynthetic protein 28	ERG28 BUD18 YER044C	17135	148	8	8	ER	3	Metabolism / biosynthesis
LPX1	S000005610	Q12405	LPX1_	Peroxisomal membrane protein LPX1	LPX1 YOR084W YOR3120W	43727	387	8	8	perox	0	Metabolism / biosynthesis
YBL086C	S000000182	P38177	YBI6_	Uncharacterized protein YBL086C	YBL086C YBL0714	51997	466	8	8	o	0	Unknown function
OSH2	S000002177	Q12451	OSH2_	Oxysterol-binding protein homolog 2	OSH2 YDL019C D2845	145796	1283	8	8	ER	0	Other known process
RPN7	S000006312	Q06103	RPN7_	26S proteasome regulatory subunit RPN7	RPN7 YPR108W P8283.8	48959	429	8	8	N	0	Regulation and signaling
VPS38	S000004352	Q05919	VPS38_	Vacuolar protein sorting-associated protein 38	VPS38 VPL17 YLR360W L8039.11	50860	439	8	8	vac, endo	0	Vesicular transport
FAA3	S000001271	P39002	LCF3_	Long-chain-fatty-acid--CoA ligase 3	FAA3 YIL009W	77947	694	8	8	o	0	Metabolism / biosynthesis
LRO1	S000005291	P40345	PDAT_	Phospholipid:diacylglycerol acyltransferase	LRO1 YNR008W N2042	75393	661	8	8	ER	1	Metabolism / biosynthesis
RPS0B	S000004038	P46654	RSSA2_	40S ribosomal protein S0-B	RPS0B NAB1B NAB4 YST2 YLR048W L2118	27962	252	8	8	cyt	0	Protein biogenesis / degradation
UBX3	S000002249	Q12229	UBX3_	UBX domain-containing protein 3	UBX3 YDL091C	52943	455	8	8	cyt	0	Protein biogenesis / degradation
SCS7	S000004885	Q03529	SCS7_	Ceramide very long chain fatty acid hydroxylase SCS7	SCS7 FAH1 YMR272C YM8156.14C	44881	384	8	8	ER	4	Metabolism / biosynthesis
SPC3	S000004056	Q12133	SPC3_	Signal peptidase complex subunit SPC3	SPC3 YLR066W L2186	21349	184	8	8	ER	1	Protein biogenesis / degradation
PXA1	S000006068	P41909	PXA1_	Peroxisomal long-chain fatty acid import protein 2	PXA1 PAL1 PAT2 SSH2 YPL147W LPI1W P2607	100025	870	8	8	perox	6	Metabolism / biosynthesis
SPO71	S000002511	Q03868	SPO71_	Sporulation-specific protein 71	SPO71 YDR104C YD8557.13c	145181	1245	8	8	PM	0	Morphology and dynamics
GSC2	S000003264	P40989	FKS2_	1,3-beta-glucan synthase component GSC2	GSC2 FKS2 GLS2 YGR032W	216990	1895	30	7	PM	8	Morphology and dynamics
RPL6A	S000004538	Q02326	RL6A_	60S ribosomal protein L6-A	RPL6A RPL17A YL16A YML073C	19962	176	25	7	cyt	0	Protein biogenesis / degradation
ORM2	S000004342	Q06144	ORM2_	Protein ORM2	ORM2 YLR350W	24855	216	9	7	ER	4	Metabolism / biosynthesis
RPT6	S000003016	Q01939	PRS8_	26S proteasome regulatory subunit 8 homolog	RPT6 CIM3 CRL3 SUG1 TBPY TBY1 YGL048C	45272	405	8	7	N, cyt	0	Regulation and signaling
RPL11A	S000006306	P0C0W9	RL11A_	60S ribosomal protein L11-A	RPL11A RP39A RPL16A YPR102C P8283.14	19720	174	7	7	cyt	0	Protein biogenesis / degradation
HOC1	S000003836	P47124	HOC1_	Putative glycosyltransferase HOC1	HOC1 YJR075W J1830	46297	396	7	7	ER	1	Protein biogenesis / degradation
EMC3	S000001690	P36039	EMC3_	ER membrane protein complex subunit 3	EMC3 AIM27 YKL207W	28352	253	7	7	ER	3	Protein biogenesis / degradation
TAT1	S000000273	P38085	TAT1_	Valine/tyrosine/tryptophan amino-acid permease 1	TAT1 TAP1 VAP1 YBR069C YBR0710	68758	619	7	7	ER, PM	12	Other known process
AVT7	S000001350	P40501	AVT7_	Vacuolar amino acid transporter 7	AVT7 YIL088C	53737	490	7	7	PM, vac	11	Vacuolar function
ASI1	S000004725	P54074	ASI1_	Protein ASI1	ASI1 YMR119W YM8564.01 YM9718.18	71444	624	7	7	N	5	Protein biogenesis / degradation
SCJ1	S000004827	P25303	SCJ1_	DnaJ-related protein SCJ1	SCJ1 YMR214W YM8261.08	41543	377	7	7	ER	0	Protein biogenesis / degradation
PAB1	S000000967	P04147	PABP_	Polyadenylate-binding protein, cytoplasmic and nuclear	PAB1 YER165W	64344	577	7	7	cyt	0	Protein biogenesis / degradation
NUP159	S000001377	P40477	NU159_	Nucleoporin NUP159	NUP159 NUP158 RAT7 YIL115C	158908	1460	7	7	N	0	Morphology and dynamics
PHO84	S000004592	P25297	PHO84_	Inorganic phosphate transporter PHO84	PHO84 YML123C YM7056.03C	64382	587	7	7	ER, PM, vac	12	Other known process
CCC1	S000004210	P47818	CCC1_	Protein CCC1	CCC1 YLR220W L8083.6	34250	322	7	7	ER, vac	5	Other known process
RAD2	S000003490	P07276	RAD2_	DNA repair protein RAD2	RAD2 YGR258C	117838	1031	7	7	N	0	Gene expression, RNA/DNA
CDC11	S000003837	P32458	CDC11_	Cell division control protein 11	CDC11 PSL9 YJR076C J1833	47649	415	7	7	cyt	0	Cell cycle and division
ANP1	S000000762	P32629	ANP1_	Mannan polymerase II complex ANP1 subunit	ANP1 GEM3 YEL036C SYGP-ORF28	58182	500	7	7	ER	1	Morphology and dynamics
PRE3	S000003538	P38624	PSB1_	Proteasome subunit beta type-1	PRE3 YJL001W J1407	23548	215	7	7	ER, N, cyt	0	Protein biogenesis / degradation
GPI13	S000003954	Q07830	GPI13_	GPI ethanolamine phosphate transferase 3	GPI13 MPC1 YLL031C	115634	1017	7	7	ER	16	Protein biogenesis / degradation
POM34	S000004008	Q12445	POM34_	Nucleoporin POM34	POM34 YLR018C	34232	299	7	7	N	2	Morphology and dynamics
SIT1	S000000791	P39980	SIT1_	Siderophore iron transporter 1	SIT1 ARN3 YEL065W	70562	628	7	7	vac, endo	14	Other known process
SMC4	S000004076	Q12267	SMC4_	Structural maintenance of chromosomes protein 4	SMC4 YLR086W L9449.5	162189	1418	7	7	N	0	Gene expression, RNA/DNA
RPS11A	S000002432	P0CX47	RS11A_	40S ribosomal protein S11-A	RPS11A RPS18A YDR025W YD9813.03	17749	156	7	7	cyt	0	Protein biogenesis / degradation
YBR241C	S000000445	P38142	YB91_	Probable metabolite transport protein YBR241C	YBR241C YBR1625	53526	488	7	7	vac	12	Vacuolar function
AIM6	S000002396	Q07716	AIM6_	Altered inheritance of mitochondria protein 6	AIM6 YDL237W	44383	390	7	7	o	0	Unknown function
MNN5	S000003722	P46982	MNN5_	Alpha-1,2-mannosyltransferase MNN5	MNN5 YJL186W J0409	67204	586	7	7	ER	0	Protein biogenesis / degradation
RPN3	S000000823	P40016	RPN3_	26S proteasome regulatory subunit RPN3	RPN3 SUN2 YER021W	60393	523	7	7	cyt	0	Regulation and signaling
RPL36B	S000006438	O14455	RL36B_	60S ribosomal protein L36-B	RPL36B RPL39B YPL249C-A YPL249BC	11135	100	7	7	cyt	0	Protein biogenesis / degradation
YHR045W	S000001087	P38775	YHK5_	Putative uncharacterized protein YHR045W	YHR045W	62692	560	7	7	ER	5	Unknown function
ADE6	S000003293	P38972	PUR4_	Phosphoribosylformylglycinamidine synthase	ADE6 YGR061C	148905	1358	7	7	cyt	0	Metabolism / biosynthesis
NOG1	S000006014	Q02892	NOG1_	Nucleolar GTP-binding protein 1	NOG1 YPL093W LPG15W	74410	647	7	7	N	0	Protein biogenesis / degradation
YPL150W	S000006071	Q12152	YP150_	Putative serine/threonine-protein kinase YPL150W	YPL150W	100646	901	7	7	cyt	0	Regulation and signaling
CRP1	S000001189	P38845	CRP1_	Cruciform DNA-recognizing protein 1 [Cleaved into: CRP1 short N-terminal subpeptide; CRP1 short C-terminal subpeptide]	CRP1 YHR146W	51116	465	7	7	N	0	Gene expression, RNA/DNA
RPL27A	S000001052	P0C2H6	RL27A_	60S ribosomal protein L27-A	RPL27A RPL27 YHR010W	15531	136	7	7	cyt	0	Protein biogenesis / degradation
YPR170W-B	S000028515	P0C5R9	YP17B_	Uncharacterized protein YPR170W-B	YPR170W-B	9361	85	7	7	vac	2	Unknown function
PRB1	S000000786	P09232	PRTB_	Cerevisin	PRB1 YEL060C	69621	635	7	7	vac	0	Vacuolar function
FAR10	S000004228	Q06001	FAR10_	Factor arrest protein 10	FAR10 YLR238W	54092	478	7	7	ER	1	Unknown function
IMD3	S000004424	P50095	IMDH3_	Inosine-5'-monophosphate dehydrogenase 3	IMD3 YLR432W L9753.4	56585	523	7	7	PM, cyt	0	Metabolism / biosynthesis
RPS25B	S000004325	P0C0T4	RS25B_	40S ribosomal protein S25-B	RPS25B RPS31 RPS31B YLR333C L8300.10	12009	108	7	7	cyt	0	Protein biogenesis / degradation
SLN1	S000001409	P39928	SLN1_	Osmosensing histidine protein kinase SLN1	SLN1 YPD2 YIL147C	134435	1220	7	7	PM	2	Regulation and signaling
YPQ1	S000005452	Q12010	YPQ1_	Probable vacuolar amino acid transporter YPQ1	YPQ1 YOL092W O0929	34873	308	7	7	ER, vac	7	Vacuolar function
USA1	S000004491	Q03714	USA1_	U1 SNP1-associating protein 1	USA1 YML029W	96653	838	7	7	ER	2	Protein biogenesis / degradation
YCK3	S000000925	P39962	KC13_	Casein kinase I homolog 3	YCK3 CKI3 YER123W	60261	524	8	6	N, cyt, vac, PM	0	Regulation and signaling
TSA1	S000004490	P34760	TSA1_	Peroxiredoxin TSA1	TSA1 TPX1 TSA ZRG14 YML028W	21590	196	7	6	cyt	0	Other known process
FAT1	S000000245	P38225	FAT1_	Very long-chain fatty acid transport protein	FAT1 YBR041W YBR0411	77141	669	7	6	ER, perox, PM	4	Other known process
FET3	S000004662	P38993	FET3_	Iron transport multicopper oxidase FET3	FET3 YMR058W YM9796.11	72360	636	6	6	ER, vac, PM	1	Metabolism / biosynthesis
ALG7	S000000447	P07286	GPT_	UDP-N-acetylglucosamine--dolichyl-phosphate N-acetylglucosaminephosphotransferase	ALG7 TUR1 YBR243C YBR1628	50368	448	6	6	ER	11	Protein biogenesis / degradation
VMA9	S000028508	Q3E7B6	VA0E_	V-type proton ATPase subunit e	VMA9 CWH36 LDB10 YCL005W-A	8381	73	6	6	vac	2	Vacuolar function
TYW1	S000006128	Q08960	TYW1_	S-adenosyl-L-methionine-dependent tRNA 4-demethylwyosine synthase	TYW1 YPL207W	89805	810	6	6	ER	0	Metabolism / biosynthesis
RPO31	S000005642	P04051	RPC1_	DNA-directed RNA polymerase III subunit RPC1	RPO31 RPC1 RPC160 YOR116C O3254 YOR3254C	162301	1460	6	6	N	0	Gene expression, RNA/DNA
RPL17A	S000001663	P05740	RL17A_	60S ribosomal protein L17-A	RPL17A RPL17 RPL20A YKL180W	20549	184	6	6	cyt	0	Protein biogenesis / degradation
YPK1	S000001609	P12688	YPK1_	Serine/threonine-protein kinase YPK1	YPK1 SLI2 YKL126W	76480	680	6	6	cyt, PM	0	Regulation and signaling
SDS23	S000003024	P53172	SDS23_	Protein SDS23	SDS23 YGL056C	58098	527	6	6	N	0	Cell cycle and division
ELO1	S000003732	P39540	ELO1_	Elongation of fatty acids protein 1	ELO1 YJL196C J0343	36234	310	6	6	ER	7	Metabolism / biosynthesis
SEC17	S000000146	P32602	SEC17_	Alpha-soluble NSF attachment protein	SEC17 YBL050W YBL0505 YBL0517	32803	292	6	6	vac	0	Vesicular transport
GYP8	S000001867	P43570	GYP8_	GTPase-activating protein GYP8	GYP8 YFL027C	57619	497	6	6	Cyt	0	Regulation and signaling
DFG5	S000004851	Q05031	DFG5_	Mannan endo-1,6-alpha-mannosidase DFG5	DFG5 YMR238W YM9959.20	50541	458	6	6	ER, PM	0	Protein biogenesis / degradation
ARO1	S000002534	P08566	ARO1_	Pentafunctional AROM polypeptide [Includes: 3-dehydroquinate synthase	ARO1 AROM YDR127W YD9302.02	174755	1588	6	6	cyt	0	Metabolism / biosynthesis
SGM1	S000003895	P47166	SGM1_	Protein SGM1	SGM1 YJR134C J2120	81171	707	6	6	ER	0	Unknown function
RPS12	S000005896	P48589	RS12_	40S ribosomal protein S12	RPS12 YOR369C	15472	143	6	6	Cyt	0	Protein biogenesis / degradation
ERP3	S000002176	Q12403	ERP3_	Protein ERP3	ERP3 YDL018C D2850	26511	225	6	6	ER	1	Vesicular transport
RSR1	S000003384	P13856	RSR1_	Ras-related protein RSR1	RSR1 BUD1 YGR152C G6658	30391	272	6	6	ER, PM	0	Cell cycle and division
BUD3	S000000520	P25558	BUD3_	Bud site selection protein 3	BUD3 YCL014W YCL012W YCL013W YCL12W YCL13W YCL14W	184719	1636	6	6	cyt	0	Morphology and dynamics
TUL1	S000001517	P36096	TUL1_	Transmembrane E3 ubiquitin-protein ligase 1	TUL1 YKL034W YKL247	87880	758	6	6	ER, vac	7	Protein biogenesis / degradation
YGL114W	S000003082	P53134	YGL4_	Putative oligopeptide transporter YGL114W	YGL114W	80009	725	6	6	vac, PM	9	Other known process
DPS1	S000003941	P04802	SYDC_	Aspartate--tRNA ligase, cytoplasmic	DPS1 APS APS1 YLL018C L1295	63516	557	6	6	cyt	0	Protein biogenesis / degradation
HNT1	S000002283	Q04344	HNT1_	Hit family protein 1	HNT1 HIT1 YDL125C	17680	158	6	6	N, cyt	0	Metabolism / biosynthesis
GPI15	S000004983	P53961	GPI15_	Phosphatidylinositol N-acetylglucosaminyltransferase subunit GPI15	GPI15 YNL038W N2687	26817	229	6	6	ER	2	Protein biogenesis / degradation
RPS2	S000003091	P25443	RS2_	40S ribosomal protein S2	RPS2 RPS4 SUP38 SUP44 YGL123W G2893	27450	254	6	6	cyt	0	Protein biogenesis / degradation
PRE4	S000001946	P30657	PSB7_	Proteasome subunit beta type-7	PRE4 YFR050C	29443	266	6	6	ER, cyt, N	0	Protein biogenesis / degradation
RRP5	S000004842	Q05022	RRP5_	rRNA biogenesis protein RRP5	RRP5 FMI1 YMR229C YM9959.11C	193134	1729	6	6	N	0	Protein biogenesis / degradation
RPL19A	S000002156	P0CX82	RL19A_	60S ribosomal protein L19-A	RPL19A RPL23A YL14A YBR084C-A YBR084BC	21704	189	6	6	cyt	0	Protein biogenesis / degradation
HMX1	S000004195	P32339	HMX1_	Heme-binding protein HMX1	HMX1 YLR205C L8167.18	37179	317	6	6	ER	1	Other known process
LIP1	S000004913	Q03579	LIP1_	Ceramide synthase subunit LIP1	LIP1 YMR298W	17207	150	6	6	ER	1	Metabolism / biosynthesis
SEC53	S000001849	P07283	PMM_	Phosphomannomutase	SEC53 ALG4 YFL045C	29063	254	6	6	cyt	0	Metabolism / biosynthesis
DSL1	S000005202	P53847	DSL1_	Protein transport protein DSL1	DSL1 YNL258C N0842	88072	754	6	6	ER, cyt, perox	0	Vesicular transport
ENT4	S000003961	Q07872	ENT4_	Epsin-4	ENT4 YLL038C	28271	247	6	6	cyt	0	Morphology and dynamics
STL1	S000002944	P39932	STL1_	Sugar transporter STL1	STL1 YDR536W D9719.39	63532	569	6	6	PM, vac	12	Other known process
CRH1	S000003421	P53301	CRH1_	Probable glycosidase CRH1	CRH1 YGR189C G7553	52758	507	6	6	PM	0	Morphology and dynamics
FRE7	S000005512	Q12333	FRE7_	Ferric/cupric reductase transmembrane component 7	FRE7 YOL152W AOB629	70905	620	6	6	PM	7	Other known process
JEM1	S000003609	P40358	JEM1_	DnaJ-like chaperone JEM1	JEM1 KAR8 YJL073W HRC558 J1083	75144	645	6	6	ER	1	Protein biogenesis / degradation
FRS1	S000004050	P15624	SYFB_	Phenylalanine--tRNA ligase beta subunit	FRS1 YLR060W L2165	67365	595	6	6	cyt	0	Protein biogenesis / degradation
ERG29	S000004741	P40207	ERG29_	Ergosterol biosynthesis protein 29	ERG29 YMR134W YM9375.03	27921	237	6	6	ER	1	Metabolism / biosynthesis
MNN10	S000002653	P50108	MNN10_	Probable alpha-1,6-mannosyltransferase MNN10	MNN10 BED1 YDR245W YD8419.12	46748	393	6	6	ER	1	Protein biogenesis / degradation
KRE6	S000006363	P32486	KRE6_	Beta-glucan synthesis-associated protein KRE6	KRE6 CWH48 YPR159W	80123	720	6	6	ER	1	Morphology and dynamics
ERV41	S000004532	Q04651	ERV41_	ER-derived vesicles protein ERV41	ERV41 YML067C	40706	352	6	6	ER	2	Vesicular transport
NOP58	S000005837	Q12499	NOP58_	Nucleolar protein 58	NOP58 NOP5 YOR310C O6108	56956	511	6	6	N	0	Gene expression, RNA/DNA
SUR2	S000002705	P38992	SUR2_	Sphingolipid C4-hydroxylase SUR2	SUR2 SYR2 YDR297W D9740.8	40734	349	6	6	ER	5	Metabolism / biosynthesis
RPL28	S000003071	P02406	RL28_	60S ribosomal protein L28	RPL28 CYH2 YGL103W	16722	149	6	6	cyt	0	Protein biogenesis / degradation
YGR026W	S000003258	P53217	YG1I_	Uncharacterized membrane protein YGR026W	YGR026W	33255	278	6	6	ER	4	Unknown function
ERG20	S000003703	P08524	FPPS_	Farnesyl pyrophosphate synthase	ERG20 BOT3 FDS1 FPP1 YJL167W J0525	40483	352	6	6	ER	0	Metabolism / biosynthesis
VPH2	S000001602	P32341	VPH2_	Vacuolar ATPase assembly integral membrane protein VPH2	VPH2 CLS10 VMA12 YKL119C YKL520	25287	215	6	5	ER	2	Protein biogenesis / degradation
NUP49	S000003140	Q02199	NUP49_	Nucleoporin NUP49/NSP49	NUP49 NSP49 YGL172W G1648	49142	472	6	5	N	0	Morphology and dynamics
BOI1	S000000181	P38041	BOB1_	Protein BOB1	BOI1 BOB1 GIN7 YBL085W YBL0717	109295	980	6	5	cyt, PM	0	Unknown function
PUP3	S000000896	P25451	PSB3_	Proteasome subunit beta type-3	PUP3 YER094C	22605	205	5	5	ER, cyt, N	0	Protein biogenesis / degradation
SEG2	S000001588	P34250	SEG2_	Eisosome protein SEG2	SEG2 YKL105C YKL459	125593	1132	5	5	PM	0	Unknown function
UBP11	S000001806	P36026	UBP11_	Ubiquitin carboxyl-terminal hydrolase 11	UBP11 YKR098C	82703	717	5	5	cyt	0	Protein biogenesis / degradation
ERO1	S000004599	Q03103	ERO1_	Endoplasmic oxidoreductin-1	ERO1 YML130C YM4987.05C	65033	563	5	5	ER	0	Protein biogenesis / degradation
TSC3	S000007521	Q3E790	TSC3_	Serine palmitoyltransferase-regulating protein TSC3	TSC3 YBR058C-A	9579	80	5	5	ER	1	Regulation and signaling
PSA1	S000002213	P41940	MPG1_	Mannose-1-phosphate guanyltransferase	PSA1 MPG1 SRB1 VIG9 YDL055C	39566	361	5	5	cyt	0	Metabolism / biosynthesis
GPI8	S000002739	P49018	GPI8_	GPI-anchor transamidase	GPI8 YDR331W D9798.2	47402	411	5	5	ER	1	Protein biogenesis / degradation
STH1	S000001388	P32597	STH1_	Nuclear protein STH1/NPS1	STH1 NPS1 YIL126W	156743	1359	5	5	N	0	Morphology and dynamics
YCR023C	S000000617	P25351	YCR3_	Uncharacterized membrane protein YCR023C	YCR023C YCR23C YCR241	69218	611	5	5	vac	7	Unknown function
SPT14	S000006096	P32363	GPI3_	Phosphatidylinositol N-acetylglucosaminyltransferase GPI3 subunit	SPT14 CWH6 GPI3 YPL175W P2269	51242	452	5	5	ER	1	Protein biogenesis / degradation
AXL1	S000006326	P40851	AXL1_	Putative protease AXL1	AXL1 YPR122W P9642.4	138332	1208	5	5	o	0	Protein biogenesis / degradation
RPL38	S000004317	P49167	RL38_	60S ribosomal protein L38	RPL38 YLR325C L8543.2	8827	78	5	5	cyt	0	Protein biogenesis / degradation
TPO3	S000006360	Q06451	TPO3_	Polyamine transporter 3	TPO3 YPR156C P9584.7	68066	622	5	5	PM, vac	12	Other known process
RPL24A	S000002999	P04449	RL24A_	60S ribosomal protein L24-A	RPL24A RP29 RPL30A YGL031C	17614	155	5	5	cyt	0	Protein biogenesis / degradation
MNN2	S000000219	P38069	MNN2_	Alpha-1,2-mannosyltransferase MNN2	MNN2 CRV4 LDB8 TTP1 YBR015C YBR0220	67774	597	5	5	ER	1	Protein biogenesis / degradation
NOP13	S000005119	P53883	NOP13_	Nucleolar protein 13	NOP13 YNL175C N1665	45609	403	5	5	N	0	Gene expression, RNA/DNA
NOP56	S000004187	Q12460	NOP56_	Nucleolar protein 56	NOP56 SIK1 YLR197W L8167.9	56864	504	5	5	N	0	Gene expression, RNA/DNA
HIP1	S000003423	P06775	HIP1_	Histidine permease	HIP1 YGR191W G7572	66006	603	5	5	ER, PM	12	Other known process
ARP3	S000003826	P47117	ARP3_	Actin-related protein 3	ARP3 ACT4 YJR065C J1760	49542	449	5	5	cyt, PM	0	Morphology and dynamics
RPL21A	S000000395	Q02753	RL21A_	60S ribosomal protein L21-A	RPL21A URP1 YBR191W YBR1401	18242	160	5	5	cyt	0	Protein biogenesis / degradation
SSS1	S000002493	P35179	SC61G_	Protein transport protein SSS1	SSS1 YDR086C D4475	8944	80	5	5	ER	1	Protein biogenesis / degradation
PEX3	S000002737	P28795	PEX3_	Peroxisomal biogenesis factor 3	PEX3 PAS3 YDR329C D9798.15	50676	441	5	5	ER, perox	1	Regulation and signaling
YLR326W	S000004318	Q06170	YL326_	Uncharacterized membrane protein YLR326W	YLR326W	27424	240	5	5	o	2	Unknown function
BGL2	S000003514	P15703	BGL2_	Glucan 1,3-beta-glucosidase	BGL2 SCW9 YGR282C	34119	313	5	5	PM, vac	0	Morphology and dynamics
RPS20	S000001007	P38701	RS20_	40S ribosomal protein S20	RPS20 URP2 YHL015W	13907	121	5	5	cyt	0	Protein biogenesis / degradation
RVS167	S000002796	P39743	RV167_	Reduced viability upon starvation protein 167	RVS167 YDR388W D9509.8	52774	482	5	5	cyt	0	Vesicular transport
CEF1	S000004826	Q03654	CEF1_	Pre-mRNA-splicing factor CEF1	CEF1 NTC85 YMR213W YM8261.07	67731	590	5	5	N	0	Gene expression, RNA/DNA
BUD5	S000000634	P25300	BUD5_	Bud site selection protein 5	BUD5 YCR038C YCR38C YCR526	75046	642	5	5	cyt	0	Regulation and signaling
SIR1	S000001809	P21691	SIR1_	Regulatory protein SIR1	SIR1 YKR101W	76933	654	5	5	N	0	Gene expression, RNA/DNA
ASC1	S000004722	P38011	GBLP_	Guanine nucleotide-binding protein subunit beta-like protein	ASC1 CPC2 YMR116C YM9718.15C	34805	319	5	5	cyt	0	Regulation and signaling
ALG6	S000005528	Q12001	ALG6_	Dolichyl pyrophosphate Man9GlcNAc2 alpha-1,3-glucosyltransferase	ALG6 YOR002W UNA544	62783	544	5	5	ER	12	Protein biogenesis / degradation
YGL140C	S000003108	P53120	YGO0_	Uncharacterized membrane protein YGL140C	YGL140C	137476	1219	5	5	ER	12	Unknown function
VTI1	S000004810	Q04338	VTI1_	t-SNARE VTI1	VTI1 YMR197C YM9646.10C	24668	217	5	5	ER, vac, endo	1	Vesicular transport
PRE7	S000000137	P23724	PSB6_	Proteasome subunit beta type-6	PRE7 PRS3 PTS1 YBL041W YBL0407	26871	241	5	5	ER, cyt, N	0	Protein biogenesis / degradation
ALG13	S000003015	P53178	ALG13_	UDP-N-acetylglucosamine transferase subunit ALG13	ALG13 YGL047W	22661	202	5	5	cyt, ER	0	Protein biogenesis / degradation
ART10	S000004384	P18634	ART10_	Arrestin-related trafficking adapter 10	ART10 YLR392C L8084.13	59758	518	5	5	cyt	0	Vesicular transport
SVP26	S000001224	P38869	SVP26_	Protein SVP26	SVP26 YHR181W	26284	228	5	5	ER	4	Vesicular transport
EMC6	S000003937	Q12431	EMC6_	ER membrane protein complex subunit 6	EMC6 YLL014W L1321	12404	108	5	5	ER	3	Protein biogenesis / degradation
VTC5	S000002496	P38966	YD089_	Uncharacterized protein YDR089W	YDR089W D4495 YD8554.22	98712	869	5	5	vac	0	Unknown function
RPN5	S000002306	Q12250	RPN5_	26S proteasome regulatory subunit RPN5	RPN5 NAS5 YDL147W D1572	51768	445	5	5	N	0	Regulation and signaling
ALG14	S000000274	P38242	ALG14_	UDP-N-acetylglucosamine transferase subunit ALG14	ALG14 YBR070C YBR0711	27035	237	5	5	ER	1	Protein biogenesis / degradation
PBN1	S000000557	P25580	PBN1_	Protein PBN1	PBN1 YCL052C YCL52C	47923	416	5	5	ER	1	Protein biogenesis / degradation
FRS2	S000001872	P15625	SYFA_	Phenylalanine--tRNA ligase alpha subunit	FRS2 YFL022C	57511	503	5	5	cyt	0	Protein biogenesis / degradation
PTR2	S000001801	P32901	PTR2_	Peptide transporter PTR2	PTR2 YKR093W YKR413	68044	601	5	5	PM, vac	11	Other known process
RPS1A	S000004433	P33442	RS3A1_	40S ribosomal protein S1-A	RPS1A PLC1 RPS10A YLR441C L9753.9	28743	255	23	4	cyt	0	Protein biogenesis / degradation
RPS31	S000004157	P05759	RS31_	Ubiquitin-40S ribosomal protein S31 [Cleaved into: Ubiquitin; 40S ribosomal protein S31	RPS31 RPS37 UBI3 YLR167W L9470.14	17216	152	17	4	cyt	0	Protein biogenesis / degradation
YEF3	S000004239	P16521	EF3A_	Elongation factor 3A	YEF3 EFC1 TEF3 YEF3A YLR249W L9672.5	115945	1044	8	4	cyt	0	Protein biogenesis / degradation
SSE1	S000006027	P32589	HSP7F_	Heat shock protein homolog SSE1	SSE1 MSI3 YPL106C LPG3C	77366	693	7	4	cyt	0	Protein biogenesis / degradation
PHS1	S000003633	P40857	HACD_	Very-long-chain	PHS1 YJL097W J0902	24511	217	5	4	ER, vac	6	Metabolism / biosynthesis
RPL5	S000006052	P26321	RL5_	60S ribosomal protein L5	RPL5 RPL1 RPL1A YPL131W LPI14W	33715	297	5	4	cyt	0	Protein biogenesis / degradation
ALR1	S000005490	Q08269	ALR1_	Magnesium transporter ALR1	ALR1 YOL130W	95869	859	5	4	PM	2	Other known process
JNM1	S000004908	P36224	JNM1_	Nuclear migration protein JNM1	JNM1 INS1 YMR294W	43607	373	5	4	cyt	0	Morphology and dynamics
POP1	S000005165	P41812	POP1_	Ribonucleases P/MRP protein subunit POP1	POP1 YNL221C N1285	100395	875	4	4	N	0	Gene expression, RNA/DNA
GSP1	S000004284	P32835	GSP1_	GTP-binding nuclear protein GSP1/CNR1	GSP1 CNR1 CST17 YLR293C L8003.19	24810	219	4	4	N	0	Other known process
ALG2	S000003033	P43636	ALG2_	Alpha-1,3/1,6-mannosyltransferase ALG2	ALG2 YGL065C	58047	503	4	4	ER	3	Protein biogenesis / degradation
CIC1	S000001094	P38779	CIC1_	Proteasome-interacting protein CIC1	CIC1 NSA3 YHR052W	42530	376	4	4	N	0	Protein biogenesis / degradation
IMD1	S000000095	P39567	IMDH1_	Putative inosine-5'-monophosphate dehydrogenase 1	IMD1 YAR073W FUN63	44386	403	4	4	cyt	0	Metabolism / biosynthesis
SRP102	S000001637	P36057	SRPB_	Signal recognition particle receptor subunit beta	SRP102 YKL154W YKL609	26974	244	4	4	ER	1	Protein biogenesis / degradation
CFT2	S000004105	Q12102	CFT2_	Cleavage factor two protein 2	CFT2 YDH1 YLR115W L2946	96254	859	4	4	N	0	Gene expression, RNA/DNA
HOM2	S000002565	P13663	DHAS_	Aspartate-semialdehyde dehydrogenase	HOM2 YDR158W YD8358.12	39544	365	4	4	cyt, N, PM	0	Metabolism / biosynthesis
YIF1	S000005207	P53845	YIF1_	Protein transport protein YIF1	YIF1 YNL263C N0820	35498	314	4	4	ER	5	Vesicular transport
IZH1	S000002900	Q03419	IZH1_	ADIPOR-like receptor IZH1	IZH1 YDR492W	36492	316	4	4	ER	7	Regulation and signaling
YP063	S000006267	Q12160	YP063_	Uncharacterized protein YPR063C	YPR063C	15441	140	4	4	ER	1	Unknown function
RPL43A	S000006247	P0CX25	RL43A_	60S ribosomal protein L43-A	RPL43A YPR043W YP9499.02	10091	92	4	4	cyt	0	Protein biogenesis / degradation
RPS19A	S000005481	P07280	RS19A_	40S ribosomal protein S19-A	RPS19A RP55A RPS16AA YOL121C	15917	144	4	4	cyt	0	Protein biogenesis / degradation
RCR1	S000000209	P38212	RCR1_	Protein RCR1	RCR1 YBR005W YBR0111	23887	213	4	4	ER	1	Unknown function
NMD2	S000001119	P38798	NMD2_	Nonsense-mediated mRNA decay protein 2	NMD2 IFS1 SUA1 UPF2 YHR077C	126747	1089	4	4	cyt	0	Gene expression, RNA/DNA
CAJ1	S000000850	P39101	CAJ1_	Protein CAJ1	CAJ1 YER048C	44855	391	4	4	cyt	0	Unknown function
KNS1	S000003942	P32350	KNS1_	Dual specificity protein kinase KNS1	KNS1 YLL019C	83843	737	4	4	cyt, N	0	Regulation and signaling
SEC12	S000005309	P11655	SEC12_	Guanine nucleotide-exchange factor SEC12	SEC12 SED2 YNR026C N3244	51608	471	4	4	ER	1	Regulation and signaling
HTA1	S000002633	P04911	H2A1_	Histone H2A.1	HTA1 H2A1 SPT11 YDR225W YD9934.10	13989	132	4	4	N	0	Gene expression, RNA/DNA
POL3	S000002260	P15436	DPOD_	DNA polymerase delta catalytic subunit	POL3 CDC2 TEX1 YDL102W D2366	124619	1097	4	4	N	0	Gene expression, RNA/DNA
ARO10	S000002788	Q06408	ARO10_	Transaminated amino acid decarboxylase	ARO10 YDR380W D9481.3	71384	635	4	4	cyt	0	Protein biogenesis / degradation
NIP100	S000006095	P33420	NIP80_	Protein NIP100	NIP100 NIP80 YPL174C	100290	868	4	4	cyt	0	Morphology and dynamics
YBM6	S000000220	P38216	YBM6_	Uncharacterized protein YBR016W	YBR016W YBR0222	14617	128	4	4	PM	0	Unknown function
RPL12A	S000000780	P0CX53	RL12A_	60S ribosomal protein L12-A	RPL12A RPL15B YEL054C	17823	165	4	4	cyt	0	Protein biogenesis / degradation
PKR1	S000004730	Q03880	PKR1_	V-type ATPase assembly factor PKR1	PKR1 YMR123W YM8564.05	13962	122	4	4	ER	0	Protein biogenesis / degradation
GEA2	S000000748	P39993	GEA2_	ARF guanine-nucleotide exchange factor 2	GEA2 YEL022W	165668	1459	4	4	ER, cyt	0	Regulation and signaling
ARN1	S000001032	P38731	ARN1_	Siderophore iron transporter ARN1	ARN1 YHL040C	70899	627	4	4	PM, vac, endo	13	Other known process
ALP1	S000005214	P38971	ALP1_	Basic amino-acid permease	ALP1 YNL270C N0660	64014	573	4	4	ER, PM	12	Other known process
RPS26A	S000003157	P39938	RS26A_	40S ribosomal protein S26-A	RPS26A RPS26 YGL189C G1355	13505	119	4	4	Cyt	0	Protein biogenesis / degradation
FLC2	S000000049	P39719	FLC2_	Flavin carrier protein 2	FLC2 YAL053W	87469	783	4	4	ER	9	Other known process
RPL32	S000000188	P38061	RL32_	60S ribosomal protein L32	RPL32 YBL092W YBL0838	14771	130	4	4	cyt	0	Protein biogenesis / degradation
VPS29	S000001054	P38759	VPS29_	Vacuolar protein sorting-associated protein 29	VPS29 PEP11 VTP6 YHR012W	31013	282	4	4	endo	0	Vesicular transport
TCO89	S000006101	Q08921	TCO89_	Target of rapamycin complex 1 subunit TCO89	TCO89 YPL180W	88845	799	4	4	PM, vac	0	Regulation and signaling
DID4	S000001485	P36108	DID4_	DOA4-independent degradation protein 4	DID4 CHM2 GRD7 REN1 VPL2 VPS2 VPT14 YKL002W	26291	232	4	4	endo	0	Vesicular transport
OSW2	S000004044	Q12202	OSW2_	Outer spore wall protein 2	OSW2 YLR054C L2141	82328	724	4	4	cyt	0	Unknown function
SHR3	S000002371	Q02774	SHR3_	Secretory component protein SHR3	SHR3 YDL212W D1022	23512	210	4	4	ER	4	Protein biogenesis / degradation
PES4	S000001919	P39684	PES4_	Protein PES4	PES4 YFR023W	70842	611	4	4	cyt	0	Unknown function
PEX13	S000004181	P80667	PEX13_	Peroxisomal membrane protein PAS20	PEX13 PAS20 YLR191W L9470.1	42706	386	4	4	perox	1	Protein biogenesis / degradation
AVT6	S000000921	P40074	AVT6_	Vacuolar amino acid transporter 6	AVT6 YER119C	48840	448	4	4	vac	11	Vacuolar function
AQY3	S000001840	P43549	AQY3_	Aquaglycerol porin AQY3	AQY3 YFL054C	70507	646	4	4	PM	6	Other known process
YP199	S000006120	Q08954	YP199_	Smr domain-containing protein YPL199C	YPL199C	26758	240	4	4	cyt	0	Unknown function
SBH2	S000002127	P52871	SC6B2_	Protein transport protein SBH2	SBH2 SEB2 YER019C-A YER019BC	9606	88	4	4	ER	1	Protein biogenesis / degradation
RPS10B	S000004843	P46784	RS10B_	40S ribosomal protein S10-B	RPS10B YMR230W YM9959.12	12738	105	4	4	cyt	0	Protein biogenesis / degradation
BCK1	S000003631	Q01389	BCK1_	Serine/threonine-protein kinase BCK1/SLK1/SSP31	BCK1 LAS3 SLK1 SSP31 YJL095W J0906	164195	1478	4	4	cyt	0	Regulation and signaling
CDC42	S000004219	P19073	CDC42_	Cell division control protein 42	CDC42 SRO2 YLR229C L8083.13	21323	191	4	4	cyt	0	Cell cycle and division
RHO3	S000001380	Q00245	RHO3_	GTP-binding protein RHO3	RHO3 YIL118W	25312	231	4	4	cyt	0	Regulation and signaling
AGE1	S000002932	Q04412	AGE1_	ADP-ribosylation factor GTPase-activating protein effector protein 1	AGE1 SAT1 YDR524C D9719.28	54494	482	4	4	ER, endo	0	Regulation and signaling
SPP41	S000002872	P38904	SPP41_	Protein SPP41	SPP41 YDR464W	161597	1435	4	4	cyt, N	0	Gene expression, RNA/DNA
MSO1	S000005332	P53604	MSO1_	Protein MSO1	MSO1 YNR049C N3457	23351	210	4	4	PM, cyt	0	Vesicular transport
FAR3	S000004656	P46671	FAR3_	Factor arrest protein 3	FAR3 YMR052W YM9796.05	24032	204	4	4	ER	0	Cell cycle and division
ARA1	S000000353	P38115	ARA1_	D-arabinose dehydrogenase [NAD(P)+] heavy chain	ARA1 YBR149W YBR1127	38884	344	4	4	cyt	0	Metabolism / biosynthesis
GPI1	S000003448	P53306	GPI1_	Phosphatidylinositol N-acetylglucosaminyltransferase subunit GPI1	GPI1 YGR216C	70354	609	4	4	ER	5	Protein biogenesis / degradation
ERP5	S000001152	P38819	ERP5_	Protein ERP5	ERP5 YHR110W	24249	212	4	4	ER	1	Vesicular transport
RSC3	S000002711	Q06639	RSC3_	Chromatin structure-remodeling complex protein RSC3	RSC3 YDR303C D9740.13	101720	885	4	4	N	0	Gene expression, RNA/DNA
GTT3	S000000743	P39996	GTT3_	Glutathione transferase 3	GTT3 YEL017W	38235	337	4	4	N	2	Gene expression, RNA/DNA
HLJ1	S000004771	P48353	HLJ1_	Protein HLJ1	HLJ1 YMR161W YM8520.10	25008	224	4	4	ER	0	Protein biogenesis / degradation
NUR1	S000002247	Q12066	NUR1_	Nuclear rim protein 1	NUR1 YDL089W D2416	56887	484	4	4	N	2	Gene expression, RNA/DNA
ARC40	S000000438	P38328	ARPC1_	Actin-related protein 2/3 complex subunit 1	ARC40 YBR234C YBR1532	42475	384	4	4	cyt	0	Morphology and dynamics
BFR1	S000005724	P38934	BFR1_	Nuclear segregation protein BFR1	BFR1 YOR198C	54639	470	4	4	ER, cyt	0	Other known process
YAP1802	S000003473	P53309	AP18B_	Clathrin coat assembly protein AP180B	YAP1802 YGR241C G8610	64328	568	4	4	cyt	0	Vesicular transport
IQG1	S000006163	Q12280	IQG1_	Ras GTPase-activating-like protein IQG1	IQG1 CYK1 YPL242C	172830	1495	4	4	cyt	0	Cell cycle and division
VMA10	S000002100	P48836	VATG_	V-type proton ATPase subunit G	VMA10 YHR039C-A YHR039BC YHR039C-B	12713	114	4	4	vac	0	Vacuolar function
PLB1	S000004610	P39105	PLB1_	Lysophospholipase 1	PLB1 YMR008C YM8270.10C	71667	664	4	4	ER, PM	0	Metabolism / biosynthesis
SEC20	S000002906	P28791	SEC20_	Protein transport protein SEC20	SEC20 YDR498C D9719.4	43882	383	4	4	ER, perox	1	Protein biogenesis / degradation
RPS17A	S000004486	P02407	RS17A_	40S ribosomal protein S17-A	RPS17A RP51A YML024W	15788	136	4	4	cyt	0	Protein biogenesis / degradation
GAB1	S000004451	P41733	CDC91_	GPI transamidase component GAB1	GAB1 CDC91 YLR459W L9122.2	44741	394	4	4	ER	8	Protein biogenesis / degradation
SCP160	S000003616	P06105	SC160_	Protein SCP160	SCP160 HX YJL080C J1017	134810	1222	4	4	ER, cyt, vac	0	Cell cycle and division
ALG3	S000000178	P38179	ALG3_	Dol-P-Man:Man(5)GlcNAc(2)-PP-Dol alpha-1,3-mannosyltransferase	ALG3 RHK1 YBL082C YBL0720	52861	458	4	4	ER	10	Protein biogenesis / degradation
KRE5	S000005863	P22023	KRE5_	Killer toxin-resistance protein 5	KRE5 YOR336W	156477	1365	4	4	ER	0	Morphology and dynamics
INO80	S000003118	P53115	INO80_	Chromatin-remodeling ATPase INO80	INO80 YGL150C G1880	171455	1489	4	4	N	0	Gene expression, RNA/DNA
MHO1	S000003768	P47085	MHO1_	MEMO1 family protein MHO1	MHO1 YJR008W J1431 YJR83.9	38482	338	4	4	cyt, N	0	Unknown function
TRM732	S000004872	Q03496	TR732_	tRNA (cytidine(32)-2'-O)-methyltransferase non-catalytic subunit TRM732	TRM732 YMR259C YM8156.01C YM9920.13C	163577	1420	4	4	cyt	0	Metabolism / biosynthesis
CPS1	S000003708	P27614	CBPS_	Carboxypeptidase S	CPS1 CPS YJL172W J0510	64597	576	4	4	vac	1	Vacuolar function
GLC3	S000000737	P32775	GLGB_	1,4-alpha-glucan-branching enzyme	GLC3 YEL011W	81116	704	4	4	cyt	0	Metabolism / biosynthesis
ECM29	S000001022	P38737	ECM29_	Proteasome component ECM29	ECM29 YHL030W	210431	1868	4	4	cyt, N	0	Protein biogenesis / degradation
PEP8	S000003589	P40335	PEP8_	Carboxypeptidase Y-deficient protein 8	PEP8 GRD6 VPS26 VPT4 YJL053W J1152	42547	379	4	4	cyt, vac, endo	0	Vesicular transport
GPC1	S000003381	P48236	GPC1_	Glycerophosphocholine acyltransferase 1	GPC1 YGR149W G6639	51647	432	4	4	ER	8	Metabolism / biosynthesis
SEC3	S000000810	P33332	SEC3_	Exocyst complex component SEC3	SEC3 PSL1 YER008C	154695	1336	4	4	cyt	0	Vesicular transport
RNY1	S000006044	Q02933	RNY1_	Ribonuclease T2-like	RNY1 YPL123C	50171	434	4	4	vac	0	Morphology and dynamics
DIE2	S000003459	P50076	ALG10_	Dol-P-Glc:Glc(2)Man(9)GlcNAc(2)-PP-Dol alpha-1,2-glucosyltransferase	DIE2 ALG10 YGR227W G8547	61793	525	4	4	ER	13	Protein biogenesis / degradation
YP216	S000006137	Q08964	YP216_	Putative ISWI chromatin-remodeling complex subunit YPL216W	YPL216W	128133	1102	4	4	N	0	Unknown function
VBA1	S000004694	Q04301	VBA1_	Vacuolar basic amino acid transporter 1	VBA1 YMR088C YM9582.13C	62640	562	4	4	vac	13	Vacuolar function
MSC2	S000002613	Q03455	MSC2_	Probable zinc transporter MSC2	MSC2 YDR205W YD8142.02	80578	724	4	4	ER	14	Other known process
VPS30	S000006041	Q02948	BECN1_	Vacuolar protein sorting-associated protein 30	VPS30 APG6 ATG6 VPT30 YPL120W LPH7	63261	557	4	4	cyt, vac, endo	0	Vesicular transport
VPS64	S000002608	Q03944	VPS64_	Vacuolar protein sorting-associated protein 64	VPS64 FAR9 YDR200C YD9346.10C	67284	604	4	4	ER	1	Vesicular transport
GSY2	S000004248	P27472	GYS2_	Glycogen [starch] synthase isoform 2	GSY2 YLR258W L8479.8	80079	705	4	4	cyt, N	0	Metabolism / biosynthesis
BIG1	S000001143	P38813	BIG1_	Protein BIG1	BIG1 YHR101C	39069	335	4	4	ER	1	Morphology and dynamics
COG6	S000004986	P53959	COG6_	Conserved oligomeric Golgi complex subunit 6	COG6 COD2 SEC37 TFI2 YNL041C N2675	96976	839	4	4	ER	0	Vesicular transport
STE14	S000002818	P32584	STE14_	Protein-S-isoprenylcysteine O-methyltransferase	STE14 YDR410C D9461.1	27888	239	4	4	ER	5	Metabolism / biosynthesis
PRO3	S000000825	P32263	P5CR_	Pyrroline-5-carboxylate reductase	PRO3 ORE2 YER023W	30132	286	4	4	cyt	0	Metabolism / biosynthesis
ILM1	S000003879	P47155	ILM1_	Protein ILM1	ILM1 YJR118C J2033	23645	203	4	4	ER	4	Unknown function
YOS9	S000002464	Q99220	OS9_	Protein OS-9 homolog	YOS9 YDR057W D4222	61258	542	4	4	ER	0	Protein biogenesis / degradation
GPI11	S000002710	Q06636	GPI11_	Glycosylphosphatidylinositol anchor biosynthesis protein 11	GPI11 YDR302W	25262	219	4	4	ER	6	Protein biogenesis / degradation
ADR1	S000002624	P07248	ADR1_	Regulatory protein ADR1	ADR1 YDR216W YD8142.16 YD8142B.08	150941	1323	4	4	cyt, N	0	Gene expression, RNA/DNA
PMR1	S000003135	P13586	ATC1_	Calcium-transporting ATPase 1	PMR1 BSD1 SCC1 YGL167C G1666	104571	950	4	4	ER	8	Other known process
IPI3	S000005126	P53877	IPI3_	Pre-rRNA-processing protein IPI3	IPI3 YNL182C N1636	61773	555	4	4	N	0	Gene expression, RNA/DNA
RPS1B	S000004528	P23248	RS3A2_	40S ribosomal protein S1-B	RPS1B PLC2 RPS10B YML063W	28812	255	22	3	cyt	0	Protein biogenesis / degradation
SSA4	S000000905	P22202	HSP74_	Heat shock protein SSA4	SSA4 YER103W	69651	642	6	3	N, cyt	0	Protein biogenesis / degradation
SEC6	S000001330	P32844	SEC6_	Exocyst complex component SEC6	SEC6 YIL068C	93428	805	5	3	cyt	0	Vesicular transport
ORM1	S000003270	P53224	ORM1_	Protein ORM1	ORM1 YGR038W	25245	222	5	3	ER	4	Regulation and signaling
HCS1	S000001500	P34243	HCS1_	DNA polymerase alpha-associated DNA helicase A	HCS1 DIP1 YKL017C	78273	683	4	3	N	0	Gene expression, RNA/DNA
RPS29B	S000002219	P41058	RS29B_	40S ribosomal protein S29-B	RPS29B RPS36B YS29B YDL061C	6728	56	4	3	cyt	0	Protein biogenesis / degradation
PEX14	S000003121	P53112	PEX14_	Peroxisomal membrane protein PEX14	PEX14 YGL153W G1870	38420	341	4	3	perox	0	Unknown function
MYO3	S000001612	P36006	MYO3_	Myosin-3	MYO3 YKL129C	142451	1272	4	3	cyt	0	Morphology and dynamics
HFM1	S000003220	P51979	HFM1_	ATP-dependent DNA helicase MER3	HFM1 MER3 YGL251C NRE1046	135072	1187	4	3	N	0	Gene expression, RNA/DNA
MET5	S000003898	P47169	MET5_	Sulfite reductase [NADPH] subunit beta	MET5 ECM17 YJR137C J2126	161219	1442	4	3	cyt, vac	0	Metabolism / biosynthesis
RPS29A	S000004380	P41057	RS29A_	40S ribosomal protein S29-A	RPS29A RPS36A YS29A YLR388W L8084.11	6661	56	4	3	cyt	0	Protein biogenesis / degradation
RAD4	S000000964	P14736	RAD4_	DNA repair protein RAD4	RAD4 YER162C	87174	754	4	3	N	0	Gene expression, RNA/DNA
RNT1	S000004852	Q02555	RNT1_	Ribonuclease 3	RNT1 YMR239C YM9408.01C YM9959.21	54071	471	3	3	N	0	Gene expression, RNA/DNA
ARF3	S000005620	P40994	ARF3_	ADP-ribosylation factor 3	ARF3 YOR094W YOR3172W	20696	183	3	3	cyt	0	Vesicular transport
GCR1	S000005996	P07261	GCR1_	Glycolytic genes transcriptional activator GCR1	GCR1 SIT3 YPL075W LPF10W	87729	785	3	3	N	0	Gene expression, RNA/DNA
COM2	S000000932	P39959	YEW0_	Zinc finger protein YER130C	YER130C	50320	443	3	3	N	0	Gene expression, RNA/DNA
IMH1	S000004300	Q06704	IMH1_	Golgin IMH1	IMH1 SYS3 YLR309C	105225	911	3	3	ER	0	Vesicular transport
NUP145	S000003060	P49687	NU145_	Nucleoporin NUP145	NUP145 RAT10 YGL092W	145661	1317	3	3	N	0	Morphology and dynamics
TAF1	S000003506	P46677	TAF1_	Transcription initiation factor TFIID subunit 1	TAF1 TAF130 TAF145 YGR274C G9374	120696	1066	3	3	N	0	Gene expression, RNA/DNA
MSH6	S000002504	Q03834	MSH6_	DNA mismatch repair protein MSH6	MSH6 PMS3 YDR097C YD8557.04C	140080	1242	3	3	N	0	Gene expression, RNA/DNA
CNE1	S000000054	P27825	CALX_	Calnexin homolog	CNE1 YAL058W FUN48	56968	502	3	3	ER	1	Other known process
CHS3	S000000227	P29465	CHS3_	Chitin synthase 3	CHS3 CAL1 CSD2 DIT101 KIT2 YBR023C YBR0305	131601	1165	3	3	ER	7	Morphology and dynamics
RCO1	S000004680	Q04779	RCO1_	Transcriptional regulatory protein RCO1	RCO1 YMR075W YM9916.14	78836	684	3	3	N	0	Gene expression, RNA/DNA
PGM2	S000004711	P37012	PGM2_	Phosphoglucomutase 2	PGM2 GA-5 GAL5 YMR105C YM9718.04C	63089	569	3	3	cyt	0	Metabolism / biosynthesis
HTZ1	S000005372	Q12692	H2AZ_	Histone H2A.Z	HTZ1 H2AZ HTA3 YOL012C O2345	14283	134	3	3	N	0	Gene expression, RNA/DNA
TGL1	S000001623	P34163	TGL1_	Sterol esterase TGL1	TGL1 YKL140W YKL5	62979	548	3	3	o	1	Metabolism / biosynthesis
PSK1	S000000015	P31374	PSK1_	Serine/threonine-protein kinase PSK1	PSK1 YAL017W FUN31 YAL002	152332	1356	3	3	cyt	0	Regulation and signaling
NOP8	S000005504	Q08287	NOP8_	60S ribosome subunit biogenesis protein NOP8	NOP8 YOL144W	56966	484	3	3	N	0	Protein biogenesis / degradation
DYN1	S000001762	P36022	DYHC_	Dynein heavy chain, cytoplasmic	DYN1 DHC1 YKR054C	471348	4092	3	3	cyt	0	Morphology and dynamics
MDM1	S000004572	Q01846	MDM1_	Structural protein MDM1	MDM1 YML104C YM8339.15C	129981	1127	3	3	vac	0	Morphology and dynamics
RTC1	S000005498	Q08281	RTC1_	Restriction of telomere capping protein 1	RTC1 SEA2 YOL138C	149344	1341	3	3	cyt, vac	0	Vacuolar function
MDR1	S000003332	P53258	GYP2_	GTPase-activating protein GYP2	MDR1 GYP2 MIC1 YGR100W G5717	109259	950	3	3	cyt	0	Regulation and signaling
STU2	S000004035	P46675	STU2_	Protein STU2	STU2 YLR045C L2108	100918	888	3	3	cyt, N	0	Morphology and dynamics
RPL35A	S000002350	P0CX84	RL35A_	60S ribosomal protein L35-A	RPL35A SOS1 YDL191W D1249	13910	120	3	3	cyt	0	Protein biogenesis / degradation
MPH1	S000001441	P40562	MPH1_	ATP-dependent DNA helicase MPH1	MPH1 YIR002C YIB2C	114058	993	3	3	N	0	Gene expression, RNA/DNA
ASM4	S000002246	Q05166	NUP59_	Nucleoporin ASM4	ASM4 NUP59 YDL088C D2420	58793	528	3	3	N	0	Morphology and dynamics
IRC5	S000001934	P43610	IRC5_	Uncharacterized ATP-dependent helicase IRC5	IRC5 YFR038W	96966	853	3	3	N	0	Gene expression, RNA/DNA
ARO8	S000003170	P53090	ARO8_	Aromatic/aminoadipate aminotransferase 1	ARO8 YGL202W	56178	500	3	3	cyt	0	Metabolism / biosynthesis
ALK1	S000002989	P43633	ALK1_	Serine/threonine-protein kinase Haspin homolog ALK1	ALK1 YGL021W G3686	86087	760	3	3	cyt	0	Regulation and signaling
ERG25	S000003292	P53045	MSMO_	Methylsterol monooxygenase	ERG25 FET6 YGR060W	36479	309	3	3	ER, PM	1	Metabolism / biosynthesis
MID2	S000004324	P36027	MID2_	Cell wall integrity sensor MID2	MID2 KAI1 SMS1 YLR332W L8543.19	39146	376	3	3	PM	0	Regulation and signaling
SKI2	S000004390	P35207	SKI2_	Antiviral helicase SKI2	SKI2 YLR398C L8084.17	146059	1287	3	3	cyt	0	Other known process
SPC1	S000003770	P46965	SPC1_	Signal peptidase complex subunit SPC1	SPC1 YJR010C-A YJR010BW	10819	94	3	3	ER	2	Protein biogenesis / degradation
RGL1	S000005987	Q12194	RGL1_	RHO1 GEF localizing protein 1	RGL1 YPL066W LPE4W	54893	479	3	3	cyt	0	Regulation and signaling
MTC2	S000001581	P34246	MTC2_	Maintenance of telomere capping protein 2	MTC2 YKL098W YKL448	39842	357	3	3	o	0	Unknown function
CSE1	S000003207	P33307	CSE1_	Importin alpha re-exporter	CSE1 YGL238W HRC135	109356	960	3	3	cyt, N	0	Other known process
GFA1	S000001587	P14742	GFA1_	Glutamine--fructose-6-phosphate aminotransferase [isomerizing]	GFA1 YKL104C YKL457	80047	717	3	3	o	0	Metabolism / biosynthesis
VLD1	S000001453	P40570	VLD1_	Vacuole localized DSC protein 1	VLD1 YIR014W	27600	242	3	3	ER, vac	2	Protein biogenesis / degradation
PDR16	S000005175	P53860	PDR16_	Phosphatidylinositol transfer protein PDR16	PDR16 SFH3 YNL231C N1158	40714	351	3	3	PM	0	Other known process
WRS1	S000005457	Q12109	SYWC_	Tryptophan--tRNA ligase, cytoplasmic	WRS1 YOL097C HRE432	49350	432	3	3	cyt	0	Metabolism / biosynthesis
PUN1	S000004406	Q06991	PUN1_	Protein PUN1	PUN1 YLR414C	29251	263	3	3	ER, PM	4	Regulation and signaling
SOF1	S000003934	P33750	DCA13_	Protein SOF1	SOF1 YLL011W L1339	56789	489	3	3	N	0	Unknown function
YKU80	S000004712	Q04437	KU80_	ATP-dependent DNA helicase II subunit 2	YKU80 HDF2 YMR106C YM9718.05C	71241	629	3	3	N	0	Gene expression, RNA/DNA
RPS30A	S000004278	P0CX33	RS30A_	40S ribosomal protein S30-A	RPS30A YLR287C-A L8003.23 YLR287BC	7118	63	3	3	cyt	0	Protein biogenesis / degradation
HAL5	S000003701	P38970	HAL5_	Serine/threonine-protein kinase HAL5	HAL5 YJL165C J0531	95455	855	3	3	cyt	0	Regulation and signaling
RAD3	S000000973	P06839	RAD3_	General transcription and DNA repair factor IIH helicase subunit XPD	RAD3 REM1 YER171W	89786	778	3	3	N	0	Gene expression, RNA/DNA
LNP1	S000001235	P38878	LNP_	Endoplasmic reticulum junction formation protein lunapark	LNP1 YHR192W	32063	278	3	3	ER	2	Morphology and dynamics
LEU1	S000002977	P07264	LEUC_	3-isopropylmalate dehydratase	LEU1 YGL009C	85794	779	3	3	cyt	0	Metabolism / biosynthesis
YRA1	S000002789	Q12159	YRA1_	RNA annealing protein YRA1	YRA1 YDR381W D9481.2 D9509.1	24956	226	3	3	N	0	Gene expression, RNA/DNA
ICE2	S000001352	P40499	ICE2_	Protein ICE2	ICE2 YIL090W	56333	491	3	3	ER	10	Unknown function
OSH3	S000001115	P38713	OSH3_	Oxysterol-binding protein homolog 3	OSH3 YHR073W	113760	996	3	3	ER, cyt	0	Other known process
SEC39	S000004432	Q12745	SEC39_	Protein transport protein SEC39	SEC39 DSL3 YLR440C	82396	709	3	3	ER	0	Vesicular transport
RPS23A	S000003350	P0CX29	RS23A_	40S ribosomal protein S23-A	RPS23A RPS28A YGR118W G6178	16038	145	3	3	cyt	0	Protein biogenesis / degradation
NDC80	S000001406	P40460	NDC80_	Kinetochore protein NDC80	NDC80 HEC1 TID3 YIL144W	80487	691	3	3	N	0	Cell cycle and division
BET4	S000003568	Q00618	PGTA_	Geranylgeranyl transferase type-2 subunit alpha	BET4 YJL031C J1254	39675	327	3	3	cyt	0	Protein biogenesis / degradation
AMD2	S000002650	P22580	AMDY_	Probable amidase	AMD2 AMDY AMDY1 YDR242W YD8419.09	61410	549	3	3	o	0	Unknown function
SPS1	S000002931	P08458	SPS1_	Sporulation-specific protein 1	SPS1 YDR523C D9719.27	55704	490	3	3	cyt, N	0	Regulation and signaling
YPT10	S000000468	P38146	YPT10_	GTP-binding protein YPT10	YPT10 YBR264C YBR1733	21834	199	3	3	vac, endo	0	Regulation and signaling
RGD1	S000000464	P38339	RGD1_	RHO GTPase-activating protein RGD1	RGD1 YBR260C YBR1728	74619	666	3	3	cyt	0	Regulation and signaling
STE4	S000005738	P18851	GBB_	Guanine nucleotide-binding protein subunit beta	STE4 YOR212W YOR50-2	46581	423	3	3	PM	0	Regulation and signaling
PDS5	S000004681	Q04264	PDS5_	Sister chromatid cohesion protein PDS5	PDS5 YMR076C YM9582.01C YM9916.15C	147041	1277	3	3	N	0	Gene expression, RNA/DNA
SIR4	S000002635	P11978	SIR4_	Regulatory protein SIR4	SIR4 ASD1 STE9 UTH2 YDR227W YD9934.12	152062	1358	3	3	N	0	Gene expression, RNA/DNA
MHP1	S000003578	P43638	MHP1_	MAP-homologous protein 1	MHP1 YJL042W J1206	155207	1398	3	3	cyt	0	Morphology and dynamics
CWP1	S000001579	P28319	CWP1_	Cell wall protein CWP1	CWP1 YKL096W YJU1 YKL443	24268	239	3	3	PM, vac	0	Morphology and dynamics
SPS19	S000005146	P32573	SPS19_	Peroxisomal 2,4-dienoyl-CoA reductase SPS19	SPS19 SPX19 YNL202W N1362	31109	292	3	3	perox	0	Metabolism / biosynthesis
YD476	S000002884	Q03362	YD476_	Uncharacterized protein YDR476C	YDR476C	25266	224	3	3	ER	0	Unknown function
PRP22	S000000815	P24384	PRP22_	Pre-mRNA-splicing factor ATP-dependent RNA helicase PRP22	PRP22 YER013W	130011	1145	3	3	N	0	Gene expression, RNA/DNA
AVO1	S000005438	Q08236	AVO1_	Target of rapamycin complex 2 subunit AVO1	AVO1 YOL078W O1110	131379	1176	3	3	cyt	0	Regulation and signaling
GDI1	S000000938	P39958	GDI1_	Rab GDP-dissociation inhibitor	GDI1 SEC19 YER136W	51206	451	3	3	cyt	0	Regulation and signaling
HSP30	S000000615	P25619	HSP30_	30 kDa heat shock protein	HSP30 YCR021C YCR21C	37045	332	3	3	ER, PM	7	Protein biogenesis / degradation
ATG23	S000004423	Q06671	ATG23_	Autophagy-related protein 23	ATG23 CVT23 YLR431C	51540	453	3	3	cyt	0	Vesicular transport
LAS17	S000005707	Q12446	LAS17_	Proline-rich protein LAS17	LAS17 YOR181W	67572	633	3	3	cyt	0	Morphology and dynamics
PRP8	S000001208	P33334	PRP8_	Pre-mRNA-splicing factor 8	PRP8 DBF3 DNA39 RNA8 SLT21 USA2 YHR165C	279504	2413	3	3	N	0	Gene expression, RNA/DNA
RLP24	S000003999	Q07915	RLP24_	Ribosome biogenesis protein RLP24	RLP24 YLR009W	23975	199	3	3	N	0	Protein biogenesis / degradation
DID2	S000006435	P69771	DID2_	Vacuolar protein-sorting-associated protein 46	DID2 CHM1 FTI1 VPS46 YKR035W-A	23091	204	3	3	cyt, endo	0	Vesicular transport
CMR1	S000002315	Q12510	CMR1_	DNA damage-binding protein CMR1	CMR1 YDL156W D1536	59156	522	3	3	N, cyt	0	Gene expression, RNA/DNA
ARG1	S000005419	P22768	ASSY_	Argininosuccinate synthase	ARG1 YOL058W O1228	46928	420	3	3	cyt	0	Metabolism / biosynthesis
CDC16	S000001505	P09798	CDC16_	Anaphase-promoting complex subunit CDC16	CDC16 YKL022C	94992	840	3	3	N, cyt	0	Cell cycle and division
NNF2	S000003321	P53253	NNF2_	Protein NNF2	NNF2 YGR089W	106466	936	3	3	ER	0	Unknown function
DSC3	S000005749	Q12015	DSC3_	DSC E3 ubiquitin ligase complex subunit 3	DSC3 YOR223W YOR50-13	32935	292	3	3	ER, vac	2	Protein biogenesis / degradation
RSA4	S000000668	P25382	NLE1_	Ribosome assembly protein 4	RSA4 YCR072C YCR72C	57026	515	3	3	N	0	Protein biogenesis / degradation
PPR1	S000004004	P07272	PPR1_	Pyrimidine pathway regulatory protein 1	PPR1 YLR014C	102724	904	3	3	N	0	Regulation and signaling
PRP5	S000000441	P21372	PRP5_	Pre-mRNA-processing ATP-dependent RNA helicase PRP5	PRP5 RNA5 YBR237W YBR1603	96359	849	3	3	N	0	Gene expression, RNA/DNA
NOP4	S000005964	P37838	NOP4_	Nucleolar protein 4	NOP4 NOP77 YPL043W	77825	685	3	3	N	0	Gene expression, RNA/DNA
RIM15	S000001861	P43565	RIM15_	Serine/threonine-protein kinase RIM15	RIM15 TAK1 YFL033C	196531	1770	3	3	N, cyt	0	Regulation and signaling
USO1	S000002216	P25386	USO1_	Intracellular protein transport protein USO1	USO1 INT1 YDL058W	206452	1790	3	3	ER	0	Vesicular transport
VPS24	S000001524	P36095	VPS24_	Vacuolar protein-sorting-associated protein 24	VPS24 DID3 YKL041W YKL254	26242	224	3	3	ER, cyt	0	Vesicular transport
RDI1	S000002294	Q12434	GDIR_	Rho GDP-dissociation inhibitor	RDI1 YDL135C D2175	23138	202	3	3	cyt	0	Regulation and signaling
NYV1	S000004083	Q12255	NYV1_	Vacuolar v-SNARE NYV1	NYV1 MAM2 YLR093C	28964	253	3	3	vac	1	Vesicular transport
DFM1	S000002819	Q12743	DFM1_	DER1-like family member protein 1	DFM1 YDR411C D9461.2	38131	341	3	3	ER	4	Protein biogenesis / degradation
ELO2	S000000630	P25358	ELO2_	Elongation of fatty acids protein 2	ELO2 FEN1 GNS1 VBM2 YCR034W YCR34W YCR521	40002	347	3	3	ER	7	Metabolism / biosynthesis
DCW1	S000001529	P36091	DCW1_	Mannan endo-1,6-alpha-mannosidase DCW1	DCW1 YKL046C YKL259	49565	449	3	3	ER, PM	0	Morphology and dynamics
DYN2	S000002832	Q02647	DYL1_	Dynein light chain 1, cytoplasmic	DYN2 SLC1 YDR424C	10441	92	3	3	cyt, N, perox	0	Morphology and dynamics
NAM7	S000004685	P30771	NAM7_	ATP-dependent helicase NAM7	NAM7 IFS2 MOF4 UPF1 YMR080C YM9582.05C	109430	971	3	3	cyt	0	Other known process
RLI1	S000002498	Q03195	RLI1_	Translation initiation factor RLI1	RLI1 YDR091C	68340	608	3	3	N, cyt	0	Protein biogenesis / degradation
RQC1	S000002741	Q05468	RQC1_	Ribosome quality control complex subunit 1	RQC1 YDR333C	83426	723	3	3	cyt	0	Protein biogenesis / degradation
RTT10	S000006104	Q08924	WDR6_	Regulator of Ty1 transposition protein 10	RTT10 ERE2 TRM734 YPL183C	114461	1013	3	3	cyt, endo	0	Other known process
ATG38	S000004201	Q05789	ATG38_	Autophagy-related protein 38	ATG38 YLR211C L8167.20	25975	226	3	3	cyt, vac	0	Vacuolar function
APL4	S000006233	Q12028	AP1G1_	AP-1 complex subunit gamma-1	APL4 YPR029C	93624	832	3	3	ER, cyt, endo	0	Vesicular transport
BEM3	S000006036	P32873	BEM3_	GTPase-activating protein BEM3	BEM3 YPL115C LPH12C	124913	1128	3	3	cyt	0	Regulation and signaling
RPL31A	S000002233	P0C2H8	RL31A_	60S ribosomal protein L31-A	RPL31A RPL34 RPL34A YDL075W D2478	12953	113	3	3	cyt	0	Protein biogenesis / degradation
ANT1	S000006332	Q06497	ANT1_	Peroxisomal adenine nucleotide transporter 1	ANT1 YPR128C	36367	328	3	3	perox	6	Other known process
JJJ2	S000003698	P46997	JJJ2_	J protein JJJ2	JJJ2 YJL162C J0549	67389	583	3	3	cyt, N	0	Unknown function
YNT4	S000005138	P40169	YNT4_	Uncharacterized plasma membrane protein YNL194C	YNL194C N1394	34081	301	3	3	ER, PM	4	Unknown function
SLD3	S000003081	P53135	SLD3_	DNA replication regulator SLD3	SLD3 YGL113W G2980	77298	668	3	3	N	0	Gene expression, RNA/DNA
VOA1	S000003338	P53262	VOA1_	V0 assembly protein 1	VOA1 YGR106C	29678	265	3	3	ER, vac	1	Protein biogenesis / degradation
ECM2	S000000269	P38241	SLT11_	Pre-mRNA-splicing factor SLT11	ECM2 SLT11 YBR065C YBR0614	40925	364	3	3	N	0	Gene expression, RNA/DNA
PRP6	S000000259	P19735	PRP6_	Pre-mRNA-splicing factor 6	PRP6 RNA6 YBR055C YBR0508	104229	899	3	3	N	0	Gene expression, RNA/DNA
SPO7	S000000007	P18410	SPO7_	Sporulation-specific protein SPO7	SPO7 YAL009W	30114	259	3	3	ER	2	Regulation and signaling
ARV1	S000004232	Q06541	ARV1_	Protein ARV1	ARV1 YLR242C	38194	321	3	3	ER	0	Metabolism / biosynthesis
PGA1	S000005102	P53896	PGA1_	GPI mannosyltransferase 2 subunit PGA1	PGA1 YNL158W N1739	22383	198	3	3	ER	0	Protein biogenesis / degradation
SNU13	S000000752	P39990	SNU13_	13 kDa ribonucleoprotein-associated protein	SNU13 YEL026W	13569	126	3	3	N	0	Gene expression, RNA/DNA
RPT2	S000002165	P40327	PRS4_	26S proteasome regulatory subunit 4 homolog	RPT2 YHS4 YTA5 YDL007W D2920	48828	437	3	3	N	0	Regulation and signaling
YB8B	S000000491	P38355	YB8B_	Uncharacterized transporter YBR287W	YBR287W YBR2034	47506	427	3	3	ER	8	Unknown function
RGA2	S000002787	Q06407	RGA2_	Rho-type GTPase-activating protein 2	RGA2 YDR379W D9481.4	113291	1009	3	3	cyt	0	Regulation and signaling
SGT2	S000005533	Q12118	SGT2_	Small glutamine-rich tetratricopeptide repeat-containing protein 2	SGT2 YOR007C UNF346	37218	346	3	3	cyt	0	Protein biogenesis / degradation
CDC24	S000000039	P11433	CDC24_	Cell division control protein 24	CDC24 CLS4 YAL041W	96940	854	3	3	cyt	0	Cell cycle and division
SLA1	S000000103	P32790	SLA1_	Actin cytoskeleton-regulatory complex protein SLA1	SLA1 YBL007C YBL0321	135848	1244	3	3	cyt	0	Vesicular transport
STM1	S000004140	P39015	STM1_	Suppressor protein STM1	STM1 MPT4 STO1 YLR150W L9634.1	29995	273	3	3	cyt	0	Cell cycle and division
MNL1	S000001247	P38888	MNL1_	ER degradation-enhancing alpha-mannosidase-like protein 1	MNL1 HTM1 YHR204W	91246	796	3	3	ER	0	Protein biogenesis / degradation
RIM8	S000003013	P53179	PALF_	pH-response regulator protein palF/RIM8	RIM8 PAL3 YGL045W YGL046W	60864	542	3	3	cyt	0	Regulation and signaling
SIS1	S000004952	P25294	SIS1_	Protein SIS1	SIS1 YNL007C N2879	37590	352	3	3	cyt	0	Protein biogenesis / degradation
YB029	S000007591	Q3E756	YB029_	UPF0768 protein YBL029C-A	YBL029C-A	11161	94	3	3	PM	0	Unknown function
SUP45	S000000347	P12385	ERF1_	Eukaryotic peptide chain release factor subunit 1	SUP45 SAL4 SUP1 YBR143C YBR1120	49006	437	3	3	cyt	0	Protein biogenesis / degradation
SEC23	S000006385	P15303	SEC23_	Protein transport protein SEC23	SEC23 YPR181C P9705.14	85385	768	3	3	ER	0	Vesicular transport
EXP1	S000002279	Q07541	EXP1_	ER export of PMA1 protein 1	EXP1 YDL121C	16947	149	3	3	ER	1	Vesicular transport
HCA4	S000003570	P20448	DBP4_	ATP-dependent RNA helicase HCA4	HCA4 DBP4 ECM24 YJL033W J1250	87193	770	3	3	N	0	Gene expression, RNA/DNA
RPA135	S000006214	P22138	RPA2_	DNA-directed RNA polymerase I subunit RPA135	RPA135 RPA2 RRN2 SRP3 YPR010C YP9531.03C	135742	1203	3	3	N	0	Gene expression, RNA/DNA
RTS1	S000005540	P38903	2A5D_	Serine/threonine-protein phosphatase 2A 56 kDa regulatory subunit delta isoform	RTS1 SCS1 YOR014W OR26.04	85335	757	3	3	cyt	0	Regulation and signaling
SEN1	S000004422	Q00416	SEN1_	Helicase SEN1	SEN1 YLR430W L9576.1	252497	2231	3	3	N	0	Gene expression, RNA/DNA
ERV14	S000003022	P53173	ERV14_	ER-derived vesicles protein ERV14	ERV14 YGL054C	15930	138	3	3	ER	3	Protein biogenesis / degradation
YG35	S000003357	P53273	YG35_	Uncharacterized vacuolar membrane protein YGR125W	YGR125W G6362	116971	1036	3	3	vac	13	Unknown function
EUG1	S000002926	P32474	EUG1_	Protein disulfide-isomerase EUG1	EUG1 YDR518W D9719.23	58982	517	3	3	ER	0	Protein biogenesis / degradation
HEF3	S000004959	P53978	EF3B_	Elongation factor 3B	HEF3 YEF3B ZRG7 YNL014W N2846	115869	1044	6	2	cyt	0	Protein biogenesis / degradation
RAD1	S000005943	P06777	RAD1_	DNA repair protein RAD1	RAD1 YPL022W	126370	1100	4	2	N	0	Gene expression, RNA/DNA
SIS2	S000001780	P36024	SIS2_	Phosphopantothenoylcysteine decarboxylase subunit SIS2	SIS2 HAL3 YKR072C	62478	562	3	2	cyt, N	0	Metabolism / biosynthesis
VHS3	S000005580	Q08438	VHS3_	Phosphopantothenoylcysteine decarboxylase subunit VHS3	VHS3 YOR054C YOR29-05	73649	674	3	2	cyt, N	0	Metabolism / biosynthesis
CDC25	S000004301	P04821	CDC25_	Cell division control protein 25	CDC25 CTN1 YLR310C L2142.6	179092	1589	3	2	ER	1	Regulation and signaling
IRC22	S000000727	P40006	IRC22_	Increased recombination centers protein 22	IRC22 YEL001C	24992	225	3	2	ER, cyt	0	Unknown function
SNF2	S000005816	P22082	SNF2_	Transcription regulatory protein SNF2	SNF2 GAM1 RIC1 SWI2 TYE3 YOR290C	194051	1703	3	2	N	0	Gene expression, RNA/DNA
CDC45	S000004093	Q08032	CDC45_	Cell division control protein 45	CDC45 SLD4 YLR103C L8004.11	74249	650	3	2	N	0	Cell cycle and division
MVP1	S000004606	P40959	MVP1_	Sorting nexin MVP1	MVP1 YMR004W YM8270.06	59657	511	3	2	cyt, endo	0	Vesicular transport
OSH6	S000001711	Q02201	OSH6_	Oxysterol-binding protein homolog 6	OSH6 YKR003W YK102	51588	448	3	2	ER, cyt	0	Other known process
ECI1	S000004274	Q05871	ECI1_	3,2-trans-enoyl-CoA isomerase	ECI1 YLR284C	31698	280	3	2	perox	0	Metabolism / biosynthesis
KCC4	S000000529	P25389	KCC4_	Probable serine/threonine-protein kinase KCC4	KCC4 YCL024W YCL24W	116475	1037	3	2	cyt	0	Regulation and signaling
TAL1	S000004346	P15019	TAL1_	Transaldolase	TAL1 YLR354C L9638.6	37036	335	3	2	cyt, N	0	Metabolism / biosynthesis
SGA1	S000001361	P08019	AMYG_	Glucoamylase, intracellular sporulation-specific	SGA1 SGA YIL099W	61463	549	2	2	vac	0	Metabolism / biosynthesis
PRP39	S000004509	P39682	PRP39_	Pre-mRNA-processing factor 39	PRP39 YML046W YM9827.06	74748	629	2	2	N	0	Gene expression, RNA/DNA
SSK22	S000000669	P25390	SSK22_	Serine/threonine-protein kinase SSK22	SSK22 YCR073C YCR73C	152718	1331	2	2	cyt	0	Regulation and signaling
EAF7	S000005080	P53911	EAF7_	Chromatin modification-related protein EAF7	EAF7 YNL136W N1212 N1843	49391	425	2	2	N	0	Gene expression, RNA/DNA
ATG22	S000000543	P25568	ATG22_	Autophagy-related protein 22	ATG22 AUT4 YCL038C YCL38C	58844	528	2	2	vac	10	Vacuolar function
RPN8	S000005787	Q08723	RPN8_	26S proteasome regulatory subunit RPN8	RPN8 YOR261C O5360	38313	338	2	2	cyt	0	Regulation and signaling
PRT1	S000005888	P06103	EIF3B_	Eukaryotic translation initiation factor 3 subunit B	PRT1 CDC63 YOR361C	88130	763	2	2	cyt	0	Protein biogenesis / degradation
RTF1	S000003213	P53064	RTF1_	RNA polymerase-associated protein RTF1	RTF1 CSL3 YGL244W HRA458	65869	558	2	2	N	0	Gene expression, RNA/DNA
FRE6	S000003974	Q12473	FRE6_	Ferric reductase transmembrane component 6	FRE6 YLL051C L0593	81989	712	2	2	vac	7	Other known process
SGT1	S000005583	Q08446	SGT1_	Protein SGT1	SGT1 YOR057W YOR29-08	44860	395	2	2	o	0	Protein biogenesis / degradation
HUL5	S000003109	P53119	HUL5_	Probable E3 ubiquitin-protein ligase HUL5	HUL5 YGL141W	105566	910	2	2	cyt, N	0	Protein biogenesis / degradation
VPS51	S000001728	P36116	VPS51_	Vacuolar protein sorting-associated protein 51	VPS51 API3 VPS67 WHI6 YKR020W	18912	164	2	2	ER, cyt, endo	0	Vesicular transport
CDC37	S000002575	P06101	CDC37_	Hsp90 co-chaperone Cdc37	CDC37 SMO1 YDR168W YD9489.03	58385	506	2	2	cyt	0	Protein biogenesis / degradation
YP147	S000006351	Q06522	YP147_	Uncharacterized protein YPR147C	YPR147C	34842	304	2	2	cyt	1	Metabolism / biosynthesis
CAF120	S000005222	P53836	CA120_	CCR4-NOT transcriptional complex subunit CAF120	CAF120 YNL278W N0610	118280	1060	2	2	cyt, N	0	Gene expression, RNA/DNA
FOB1	S000002517	O13329	FOB1_	DNA replication fork-blocking protein FOB1	FOB1 HRM1 YDR110W YD9727.06	65318	566	2	2	N	0	Gene expression, RNA/DNA
RRN9	S000004883	P53437	RRN9_	RNA polymerase I-specific transcription initiation factor RRN9	RRN9 YMR270C YM8156.12C	42813	365	2	2	N	0	Gene expression, RNA/DNA
RER1	S000000507	P25560	RER1_	Protein RER1	RER1 YCL001W YCL1W	22270	188	2	2	ER, vac	0	Vesicular transport
RPG1	S000000283	P38249	EIF3A_	Eukaryotic translation initiation factor 3 subunit A	RPG1 TIF32 YBR079C YBR0734	110344	964	2	2	cyt	0	Protein biogenesis / degradation
GPI12	S000004894	P23797	GPI12_	N-acetylglucosaminyl-phosphatidylinositol de-N-acetylase	GPI12 YMR281W YM8021.07	35446	304	2	2	ER	1	Protein biogenesis / degradation
YB9F	S000000463	P38338	YB9F_	Uncharacterized protein YBR259W	YBR259W YBR1727	80426	688	2	2	o	0	Unknown function
YDC1	S000006008	Q02896	YDC1_	Alkaline ceramidase YDC1	YDC1 YPL087W LPG21W	37231	317	2	2	ER	7	Metabolism / biosynthesis
PER33	S000004054	Q12144	PER33_	Pore and endoplasmic reticulum protein of 33 kDa	PER33 YLR064W L2177	32637	273	2	2	ER	6	Unknown function
VPS61	S000002543	Q03913	VPS61_	Putative uncharacterized protein VPS61	VPS61 YDR136C	22811	190	2	2	o	0	Unknown function
SUB2	S000002242	Q07478	SUB2_	ATP-dependent RNA helicase SUB2	SUB2 YDL084W	50309	446	2	2	N	0	Gene expression, RNA/DNA
YHC1	S000004289	Q05900	RU1C_	U1 small nuclear ribonucleoprotein C	YHC1 YLR298C L8003.21	27045	231	2	2	N	0	Gene expression, RNA/DNA
BNI1	S000005215	P41832	BNI1_	Protein BNI1	BNI1 PPF3 SHE5 YNL271C N0646	219673	1953	2	2	cyt	0	Morphology and dynamics
UBP10	S000005130	P53874	UBP10_	Ubiquitin carboxyl-terminal hydrolase 10	UBP10 DOT4 YNL186W N1619	88531	792	2	2	N	0	Protein biogenesis / degradation
SPO23	S000000454	P33757	SPO23_	Sporulation protein 23	SPO23 YBR250W YBR1702	59919	523	2	2	o	0	Unknown function
AIM33	S000004552	Q04516	AIM33_	Uncharacterized oxidoreductase AIM33	AIM33 YML087C	35764	312	2	2	o	3	Unknown function
SRB4	S000000824	P32569	MED17_	Mediator of RNA polymerase II transcription subunit 17	SRB4 MED17 YER022W	78476	687	2	2	N	0	Gene expression, RNA/DNA
DPP3	S000005418	Q08225	DPP3_	Probable dipeptidyl peptidase 3	YOL057W O1232	80510	711	2	2	cyt, N	0	Protein biogenesis / degradation
YM91	S000004927	Q04867	YM91_	Putative methyltransferase YMR310C	YMR310C YM9924.02C	35852	317	2	2	N	0	Unknown function
ELP4	S000006022	Q02884	ELP4_	Elongator complex protein 4	ELP4 HAP1 TOT7 YPL101W	51156	456	2	2	cyt	0	Other known process
FHL1	S000006308	P39521	FHL1_	Pre-rRNA-processing protein FHL1	FHL1 YPR104C P8283.15	103502	936	2	2	N	0	Gene expression, RNA/DNA
RPL34B	S000001314	P40525	RL34B_	60S ribosomal protein L34-B	RPL34B YIL052C	13641	121	2	2	cyt	0	Protein biogenesis / degradation
MCM3	S000000758	P24279	MCM3_	DNA replication licensing factor MCM3	MCM3 YEL032W SYGP-ORF23	107518	971	2	2	N	0	Gene expression, RNA/DNA
YD199	S000002358	Q12407	YD199_	Putative metabolite transport protein YDL199C	YDL199C D1209	77501	687	2	2	vac	0	Other known process
NHA1	S000004128	Q99271	NAH1_	Na(+)/H(+) antiporter	NHA1 YLR138W L3149 L9606.4	109369	985	2	2	cyt, PM	0	Other known process
CST26	S000000246	P38226	CST26_	Uncharacterized acyltransferase CST26	CST26 YBR042C YBR0412	45515	397	2	2	o	0	Metabolism / biosynthesis
ILS1	S000000172	P09436	SYIC_	Isoleucine--tRNA ligase, cytoplasmic	ILS1 YBL076C YBL0734	122984	1072	2	2	cyt	0	Protein biogenesis / degradation
SFT1	S000002101	P43682	SFT1_	Protein transport protein SFT1	SFT1 YKL006C-A YKL006BC	10961	97	2	2	ER	1	Vesicular transport
YSP3	S000005529	P25036	YSP3_	Subtilisin-like protease 3	YSP3 YOR003W	52089	478	2	2	ER, vac	0	Protein biogenesis / degradation
YHP7	S000001139	P38809	YHP7_	Uncharacterized protein YHR097C	YHR097C	40663	366	2	2	cyt, N	0	Unknown function
URB1	S000001497	P34241	URB1_	Nucleolar pre-ribosomal-associated protein 1	URB1 NPA1 YKL014C	203287	1764	2	2	N	0	Protein biogenesis / degradation
YG36	S000003358	P53274	YG36_	Uncharacterized protein YGR126W	YGR126W G6365	25846	230	2	2	cyt; N	0	Unknown function
YD102	S000002509	Q03864	YD102_	Uncharacterized protein YDR102C	YDR102C	12700	110	2	2	o	0	Unknown function
DED1	S000005730	P06634	DED1_	ATP-dependent RNA helicase DED1	DED1 SPP81 YOR204W	65553	604	2	2	cyt, N	0	Gene expression, RNA/DNA
KSP1	S000001124	P38691	KSP1_	Serine/threonine-protein kinase KSP1	KSP1 YHR082C	117082	1029	2	2	cyt, N	0	Regulation and signaling
RRP12	S000005933	Q12754	RRP12_	Ribosomal RNA-processing protein 12	RRP12 YPL012W	137509	1228	2	2	cyt, N	0	Gene expression, RNA/DNA
SEC16	S000006006	P48415	SEC16_	COPII coat assembly protein SEC16	SEC16 YPL085W LPF1W	241696	2195	2	2	ER	0	Vesicular transport
VTH1	S000001435	P40438	VTH1_	VPS10 homolog 1	VTH1 YIL173W	174428	1549	2	2	ER, vac, endo	0	Vesicular transport
EAF1	S000002767	Q06337	EAF1_	Chromatin modification-related protein EAF1	EAF1 VID21 YDR359C	112502	982	2	2	N	0	Gene expression, RNA/DNA
YGT5	S000003153	P53100	YGT5_	Putative 2-hydroxyacid dehydrogenase YGL185C	YGL185C G1380	42984	379	2	2	cyt	0	Metabolism / biosynthesis
MTH1	S000002685	P35198	MTH1_	Protein MTH1	MTH1 YDR277C D9954.12	49060	433	2	2	N	0	Unknown function
YJ98	S000003889	P47162	YJ98_	Uncharacterized protein YJR128W	YJR128W J2059	13497	119	2	2	o	0	Unknown function
PWP2	S000000653	P25635	PWP2_	Periodic tryptophan protein 2	PWP2 UTP1 YCR057C YCR55C/YCR57C/YCR58C	103983	923	2	2	N	0	Unknown function
TOM1	S000002865	Q03280	TOM1_	E3 ubiquitin-protein ligase TOM1	TOM1 SSR2 YDR457W D8035.1	374185	3268	2	2	cyt, N	0	Protein biogenesis / degradation
MYO1	S000001065	P08964	MYO1_	Myosin-1	MYO1 YHR023W	223636	1928	2	2	cyt	0	Morphology and dynamics
POL5	S000000781	P39985	DPO5_	rDNA transcriptional regulator POL5	POL5 YEL055C	115894	1022	2	2	N	0	Gene expression, RNA/DNA
CUL3	S000003235	P53202	CUL3_	Cullin-3	CUL3 YGR003W	86115	744	2	2	cyt, N	0	Protein biogenesis / degradation
YB75	S000000429	P38321	YB75_	Uncharacterized protein YBR225W	YBR225W YBR1522	101236	900	2	2	o	0	Unknown function
PUF6	S000002904	Q04373	PUF6_	Pumilio homology domain family member 6	PUF6 YDR496C D9719.2	75106	656	2	2	cyt, N	0	Gene expression, RNA/DNA
TRM82	S000002572	Q03774	TRM82_	tRNA (guanine-N(7)-)-methyltransferase non-catalytic subunit TRM82	TRM82 YDR165W YD8358.19	50488	444	2	2	cyt, N	0	Metabolism / biosynthesis
RCM1	S000004967	P53972	RCM1_	25S rRNA (cytosine(2278)-C(5))-methyltransferase	RCM1 YNL022C N2815	56177	490	2	2	N	0	Gene expression, RNA/DNA
VPS17	S000005658	P32913	VPS17_	Vacuolar protein sorting-associated protein 17	VPS17 PEP21 YOR132W O3314 YOR3314W	63204	551	2	2	ER, cyt, endo	0	Vesicular transport
RAD9	S000002625	P14737	RAD9_	DNA repair protein RAD9	RAD9 YDR217C YD9934.02C	148398	1309	2	2	N	0	Gene expression, RNA/DNA
PAR32	S000002332	Q12515	PAR32_	Protein PAR32	PAR32 YDL173W	31886	295	2	2	cyt	0	Unknown function
PCF11	S000002636	P39081	PCF11_	Protein PCF11	PCF11 YDR228C YD9934.13C	71898	626	2	2	cyt, N	0	Gene expression, RNA/DNA
YIP1	S000003404	P53039	YIP1_	Protein transport protein YIP1	YIP1 YGR172C	27080	248	2	2	ER	5	Vesicular transport
LRP1	S000001123	P38801	LRP1_	Exosome complex protein LRP1	LRP1 RRP47 YC1D YHR081W	21045	184	2	2	N	0	Gene expression, RNA/DNA
ENV10	S000004055	Q99382	ENV10_	SRP-independent targeting protein 2	ENV10 SND2 YLR065C L2180	20742	181	2	2	ER	4	Protein biogenesis / degradation
YOX1	S000004489	P34161	YOX1_	Homeobox protein YOX1	YOX1 YML027W	42739	385	2	2	cyt, N	0	Gene expression, RNA/DNA
ARR1	S000006403	Q06596	ARR1_	Arsenical-resistance protein ARR1	ARR1 ACR1 YAP8 YPR199C P9677.15	33227	294	2	2	cyt, N	0	Gene expression, RNA/DNA
XRN1	S000003141	P22147	XRN1_	5'-3' exoribonuclease 1	XRN1 DST2 KEM1 RAR5 SEP1 SKI1 YGL173C G1645	175460	1528	2	2	cyt, N	0	Gene expression, RNA/DNA
CAB4	S000003509	P53332	COAD_	Phosphopantetheine adenylyltransferase	CAB4 YGR277C	34307	305	2	2	cyt, N	0	Metabolism / biosynthesis
YTA6	S000005995	P40328	TBP6_	Probable 26S proteasome subunit YTA6	YTA6 YPL074W LPF11C	85300	754	2	2	cyt	0	Protein biogenesis / degradation
TOP3	S000004224	P13099	TOP3_	DNA topoisomerase 3	TOP3 EDR1 YLR234W L8083.3	74371	656	2	2	N	0	Gene expression, RNA/DNA
SPS2	S000002930	P08459	SPS2_	Sporulation-specific protein 2	SPS2 YDR522C D9719.26	55939	502	2	2	PM	0	Morphology and dynamics
DPH5	S000004162	P32469	DPH5_	Diphthine methyl ester synthase	DPH5 YLR172C L9470.17	33847	300	2	2	cyt	0	Metabolism / biosynthesis
LCB3	S000003670	P47013	DS1P1_	Dihydrosphingosine 1-phosphate phosphatase LCB3	LCB3 LBP1 YSR2 YJL134W J0671	47372	409	2	2	ER	0	Metabolism / biosynthesis
YPL276W	S000006197	P0CF36	YP276_	Putative uncharacterized protein YPL276W	YPL276W P0323	15936	145	2	2	cyt	0	Metabolism / biosynthesis
UBP6	S000001906	P43593	UBP6_	Ubiquitin carboxyl-terminal hydrolase 6	UBP6 YFR010W	57111	499	2	2	cyt, N	0	Protein biogenesis / degradation
PDE2	S000005887	P06776	PDE2_	3',5'-cyclic-nucleotide phosphodiesterase 2	PDE2 SRA5 YOR360C	61000	526	2	2	cyt, N	0	Metabolism / biosynthesis
IRC9	S000003678	P47010	IRC9_	Putative uncharacterized protein IRC9	IRC9 YJL142C J0650	14844	130	2	2	o	3	Unknown function
GAL4	S000006169	P04386	GAL4_	Regulatory protein GAL4	GAL4 YPL248C	99403	881	2	2	N	0	Gene expression, RNA/DNA
SNF12	S000005306	P53628	SNF12_	Transcription regulatory protein SNF12	SNF12 SWP73 YNR023W N3224	63871	566	2	2	cyt, N	0	Gene expression, RNA/DNA
ATG3	S000005290	P40344	ATG3_	Autophagy-related protein 3	ATG3 APG3 AUT1 YNR007C N2040	35887	310	2	2	cyt	0	Vesicular transport
YHI2	S000001064	P38763	YHI2_	Uncharacterized protein YHR022C	YHR022C	28996	256	2	2	o	0	Unknown function
NEO1	S000001310	P40527	ATC7_	Probable phospholipid-transporting ATPase NEO1	NEO1 YIL048W	130218	1151	2	2	ER, endo	0	Other known process
NBA1	S000005431	Q08229	NBA1_	Protein NBA1	NBA1 YOL070C	55923	501	2	2	cyt	0	Unknown function
YUR1	S000003675	P26725	YUR1_	Probable mannosyltransferase YUR1	YUR1 YJL139C J0657	50836	428	2	2	ER	0	Protein biogenesis / degradation
EIF2A	S000003286	P53235	EIF2A_	Eukaryotic translation initiation factor 2A	YGR054W	71305	642	2	2	cyt	0	Protein biogenesis / degradation
AVT3	S000001629	P36062	AVT3_	Vacuolar amino acid transporter 3	AVT3 YKL146W YKL600	75459	692	2	2	vac	11	Vacuolar function
AVO2	S000004672	Q04749	AVO2_	Target of rapamycin complex 2 subunit AVO2	AVO2 YMR068W YM9916.07	47139	426	2	2	cyt, N	0	Morphology and dynamics
STE18	S000003846	P18852	GBG_	Guanine nucleotide-binding protein subunit gamma	STE18 YJR086W J1866	12625	110	2	2	PM	0	Regulation and signaling
ROK1	S000003139	P45818	ROK1_	ATP-dependent RNA helicase ROK1	ROK1 YGL171W G1651	63653	564	2	2	N	0	Gene expression, RNA/DNA
SRP1	S000005133	Q02821	IMA1_	Importin subunit alpha	SRP1 KAP60 YNL189W N1606	60441	542	2	2	cyt, N	0	Other known process
HUL4	S000003797	P40985	HUL4_	Probable E3 ubiquitin-protein ligase HUL4	HUL4 YJR036C J1608	103457	892	2	2	N	0	Protein biogenesis / degradation
YAP1801	S000001204	P38856	AP18A_	Clathrin coat assembly protein AP180A	YAP1801 YHR161C	71660	637	2	2	cyt, PM	0	Vesicular transport
YGW8	S000003186	P53084	YGW8_	Putative uncharacterized protein YGL218W	YGL218W	24153	216	2	2	o	0	Unknown function
NSG1	S000001175	P38837	NSG1_	Protein NSG1	NSG1 YHR133C	32214	291	2	2	ER	4	Protein biogenesis / degradation
YJL8	S000003654	P47022	YJL8_	Uncharacterized protein YJL118W	YJL118W J0742	25598	219	2	2	o	0	Unknown function
CTK1	S000001622	Q03957	CTK1_	CTD kinase subunit alpha	CTK1 YKL139W	60501	528	2	2	N	0	Regulation and signaling
NCL1	S000000120	P38205	NCL1_	Multisite-specific tRNA:(cytosine-C(5))-methyltransferase	NCL1 TRM4 YBL024W YBL0437	77879	684	2	2	N	0	Metabolism / biosynthesis
DIA1	S000004935	P54005	DIA1_	Protein DIA1	DIA1 YMR316W YM9924.08	38760	336	2	2	cyt	0	Unknown function
TIF6	S000006220	Q12522	IF6_	Eukaryotic translation initiation factor 6	TIF6 CDC95 YPR016C LPZ15C	26458	245	2	2	N, cyt	0	Protein biogenesis / degradation
BUD9	S000003273	P53226	BUD9_	Bud site selection protein 9	BUD9 YGR041W G4152	60751	547	2	2	PM	2	Unknown function
DIP5	S000006186	P53388	DIP5_	Dicarboxylic amino acid permease	DIP5 YPL265W	68097	608	2	2	PM, vac	12	Other known process
BDF1	S000004391	P35817	BDF1_	Bromodomain-containing factor 1	BDF1 YLR399C L8084.18	76978	686	2	2	N	0	Gene expression, RNA/DNA
SAM2	S000002910	P19358	METK2_	S-adenosylmethionine synthase 2	SAM2 ETH2 YDR502C D9719.8	42256	384	2	2	cyt	0	Metabolism / biosynthesis
CPR6	S000004206	P53691	PPID_	Peptidyl-prolyl cis-trans isomerase CPR6	CPR6 YLR216C L8167.24	42072	371	2	2	cyt	0	Protein biogenesis / degradation
NAB2	S000003090	P32505	NAB2_	Nuclear polyadenylated RNA-binding protein NAB2	NAB2 YGL122C	58321	525	2	2	cyt, N	0	Gene expression, RNA/DNA
LRS4	S000002847	Q04087	LRS4_	Monopolin complex subunit LRS4	LRS4 YDR439W D9461.25	39354	347	2	2	N	0	Gene expression, RNA/DNA
ECM32	S000000978	P32644	ECM32_	Putative ATP-dependent RNA helicase ECM32	ECM32 HEL1 MTT1 YER176W SYGP-ORF61	126970	1121	2	2	cyt	0	Gene expression, RNA/DNA
HIF1	S000003945	Q12373	HIF1_	HAT1-interacting factor 1	HIF1 YLL022C L1205	43428	385	2	2	N	0	Gene expression, RNA/DNA
RTP1	S000004797	Q12751	RTP1_	RNA polymerase II assembly factor RTP1	RTP1 YMR185W YM8010.15	113249	981	2	2	cyt	0	Protein biogenesis / degradation
NTR2	S000001730	P36118	NTR2_	Pre-mRNA-splicing factor NTR2	NTR2 YKR022C	36647	322	2	2	ER, cyt, N	0	Gene expression, RNA/DNA
SWH1	S000000081	P35845	OSH1_	Oxysterol-binding protein homolog 1	SWH1 OSH1 YAR042W YAR044W	135098	1188	2	2	ER, endo	0	Other known process
YCS4	S000004262	Q06156	CND1_	Condensin complex subunit 1	YCS4 LOC7 YLR272C L8479.14	132967	1176	2	2	N	0	Gene expression, RNA/DNA
HIS5	S000001378	P07172	HIS8_	Histidinol-phosphate aminotransferase	HIS5 YIL116W	42646	385	2	2	cyt	0	Metabolism / biosynthesis
SEC26	S000002646	P41810	COPB_	Coatomer subunit beta	SEC26 YDR238C YD8419.05C	109019	973	2	2	ER	0	Vesicular transport
PHO87	S000000633	P25360	PHO87_	Inorganic phosphate transporter PHO87	PHO87 YCR037C YCR37C YCR524	102540	923	2	2	PM	12	Other known process
FLC1	S000006142	Q08967	FLC1_	Flavin carrier protein 1	FLC1 BOP1 HUF1 YPL221W	89291	793	2	2	ER, vac	11	Other known process
ZRG17	S000005322	P53735	ZRG17_	Protein ZRG17	ZRG17 YNR039C N3403	67461	605	2	2	ER	8	Unknown function
SUL1	S000000498	P38359	SUL1_	Sulfate permease 1	SUL1 SFP2 YBR294W YBR2110	95951	859	2	2	PM	12	Other known process
BNR1	S000001421	P40450	BNR1_	BNI1-related protein 1	BNR1 YIL159W	156852	1375	2	2	cyt	0	Morphology and dynamics
PCK1	S000001805	P10963	PCKA_	Phosphoenolpyruvate carboxykinase	PCK1 PEPC PPC1 YKR097W	60983	549	2	2	cyt	0	Metabolism / biosynthesis
IFH1	S000004213	P39520	IFH1_	Protein IFH1	IFH1 RRP3 YLR223C L8083.9	122492	1085	2	2	N	0	Gene expression, RNA/DNA
MDY2	S000005471	Q12285	MDY2_	Ubiquitin-like protein MDY2	MDY2 GET5 TMA24 YOL111C	23732	212	2	2	cyt, N	0	Unknown function
GPI14	S000003774	P47088	GPI14_	GPI mannosyltransferase 1	GPI14 PMH1 YJR013W J1444 YJR83.11	47166	403	2	2	ER	10	Protein biogenesis / degradation
SVF1	S000002754	Q05515	SVF1_	Survival factor 1	SVF1 SGI1 YDR346C	54368	481	2	2	cyt, N	0	Unknown function
SRO7	S000006236	Q12038	SRO7_	Lethal(2) giant larvae protein homolog SRO7	SRO7 SNI1 SOP1 YPR032W YP9367.12	114513	1033	2	2	cyt, PM	0	Vesicular transport
CKI1	S000004123	P20485	KICH_	Choline kinase	CKI1 CKI YLR133W L3130 L9606.8	66317	582	2	2	cyt	0	Metabolism / biosynthesis
UTP22	S000003322	P53254	UTP22_	U3 small nucleolar RNA-associated protein 22	UTP22 YGR090W	140485	1237	2	2	N	0	Gene expression, RNA/DNA
NOC3	S000003992	Q07896	NOC3_	Nucleolar complex-associated protein 3	NOC3 YLR002C	75582	663	2	2	N	0	Gene expression, RNA/DNA
EPO1	S000004731	P39523	YM11_	Uncharacterized protein YMR124W	YMR124W YM8564.06	105914	943	2	2	cyt	0	Unknown function
ATG2	S000005186	P53855	ATG2_	Autophagy-related protein 2	ATG2 APG2 AUT8 SPO72 YNL242W N1106	178414	1592	2	2	cyt	0	Other known process
PRM4	S000006077	Q12498	PRM4_	Pheromone-regulated membrane protein 4	PRM4 YPL156C P2578	32012	284	2	2	vac	1	Unknown function
YRB30	S000003132	P53107	YRB30_	Ran-specific GTPase-activating protein 30	YRB30 YGL164C G1817	50296	440	2	2	cyt, N	0	Regulation and signaling
MPC54	S000005703	Q08550	MPC54_	Meiotic plaque component protein 54	MPC54 YOR177C	54358	464	2	2	cyt	0	Morphology and dynamics
YFG7	S000001827	P43537	YFG7_	Uncharacterized membrane protein YFL067W	YFL067W	16473	175	2	2	vac	2	Unknown function
YO085	S000005445	Q99345	YO085_	Uncharacterized protein YOL085C	YOL085C 00950	12781	113	2	2	o	0	Unknown function
SFB2	S000004994	P53953	SFB2_	SED5-binding protein 2	SFB2 ISS1 YNL049C N2505 YNL2505C	98944	876	2	2	ER	0	Vesicular transport
YCV1	S000000657	P25639	YCV1_	Uncharacterized membrane protein YCR061W	YCR061W YCR062W YCR61W YCR62W YCR904	70922	631	2	2	o	9	Unknown function
TMN2	S000002514	Q04562	TMN2_	Transmembrane 9 superfamily member 2	TMN2 YDR107C	76347	672	2	2	vac	9	Unknown function
EPS1	S000001267	P40557	EPS1_	ER-retained PMA1-suppressing protein 1	EPS1 YIL005W YIA5W	81219	701	2	2	ER	0	Protein biogenesis / degradation
SWI6	S000004172	P09959	SWI6_	Regulatory protein SWI6	SWI6 YLR182W L9470.8	90560	803	2	2	cyt, N	0	Gene expression, RNA/DNA
SPT21	S000004791	P35209	SPT21_	Protein SPT21	SPT21 YMR179W YM8010.09	84697	758	2	2	N	0	Unknown function
NSE4	S000002263	P43124	NSE4_	Non-structural maintenance of chromosome element 4	NSE4 QRI2 YDL105W D2354	46121	402	2	2	N	0	Gene expression, RNA/DNA
YL365	S000004357	Q7LIF2	YL365_	Uncharacterized protein YLR365W	YLR365W L8039.8	12689	110	2	2	o	0	Unknown function
RCY1	S000003740	P39531	RCY1_	Recyclin-1	RCY1 YJL204C J0318 J0320	97471	840	2	2	ER, cyt, endo	0	Vesicular transport
BRE2	S000004005	P43132	BRE2_	COMPASS component BRE2	BRE2 CPS60 YLR015W	58347	505	2	2	N	0	Gene expression, RNA/DNA
MIL1	S000001860	P43564	MIL1_	Probable lipase MIL1	MIL1 YFL034W	119510	1073	2	2	endo	5	Vesicular transport
URC2	S000002928	Q04411	URC2_	Uracil catabolism protein 2	URC2 YDR520C	88648	772	2	2	cyt, N	0	Gene expression, RNA/DNA
CAX4	S000003268	P53223	CAX4_	Dolichyldiphosphatase	CAX4 CWH8 YGR036C	27649	239	2	2	ER	3	Protein biogenesis / degradation
STE11	S000004354	P23561	STE11_	Serine/threonine-protein kinase STE11	STE11 YLR362W L8039.10	80721	717	2	2	cyt	0	Regulation and signaling
CNA1	S000004425	P23287	PP2B1_	Serine/threonine-protein phosphatase 2B catalytic subunit A1	CNA1 CMP1 YLR433C L9753.6	63002	553	2	2	cyt	0	Regulation and signaling
RAD61	S000002421	Q99359	RAD61_	Protein RAD61	RAD61 YDR014W PZB647	74722	647	2	2	N	0	Unknown function
MTE1	S000003274	P53227	YG1T_	Uncharacterized protein YGR042W	YGR042W	31025	271	2	2	cyt, N	0	Unknown function
UTP9	S000001239	P38882	UTP9_	U3 small nucleolar RNA-associated protein 9	UTP9 YHR196W	65271	575	2	2	N	0	Gene expression, RNA/DNA
EDC3	S000000741	P39998	EDC3_	Enhancer of mRNA-decapping protein 3	EDC3 LSM16 YEL015W	61340	551	2	2	cyt, N	0	Gene expression, RNA/DNA
TVP18	S000004675	Q04767	TVP18_	Golgi apparatus membrane protein TVP18	TVP18 YMR071C YM9916.10C	18693	167	2	2	ER	0	Vesicular transport
SPA2	S000003944	P23201	SPA2_	Protein SPA2	SPA2 PEA1 YLL021W L1209	163143	1466	2	2	cyt	0	Morphology and dynamics
YL032	S000003955	Q07834	YL032_	KH domain-containing protein YLL032C	YLL032C	94597	825	2	2	cyt	0	Unknown function
SPB4	S000001894	P25808	SPB4_	ATP-dependent rRNA helicase SPB4	SPB4 YFL002C	69422	606	2	2	N	0	Gene expression, RNA/DNA
YN92	S000005346	P53749	YN92_	Uncharacterized transcriptional regulatory protein YNR063W	YNR063W N3531	69663	607	2	2	N	0	Unknown function
HIR3	S000003901	P47171	HIR3_	Histone transcription regulator 3	HIR3 HPC1 YJR140C J2161	191680	1648	2	2	N	0	Gene expression, RNA/DNA
DBP10	S000002189	Q12389	DBP10_	ATP-dependent RNA helicase DBP10	DBP10 YDL031W D2770	112946	995	2	2	N	0	Gene expression, RNA/DNA
YG3G	S000003371	P53284	YG3G_	Putative uncharacterized protein YGR139W	YGR139W	13248	112	2	2	o	0	Unknown function
MSC3	S000004209	Q05812	MSC3_	Meiotic sister-chromatid recombination protein 3	MSC3 YLR219W	80530	728	2	2	PM	0	Unknown function
RRM3	S000001073	P38766	RRM3_	ATP-dependent DNA helicase RRM3	RRM3 RTT104 YHR031C	81581	723	2	2	N	0	Gene expression, RNA/DNA
NUS1	S000002352	Q12063	UPPS_	Dehydrodolichyl diphosphate synthase complex subunit NUS1	NUS1 YDL193W D1239	42557	375	2	2	ER	1	Protein biogenesis / degradation
CHS1	S000005136	P08004	CHS1_	Chitin synthase 1	CHS1 YNL192W N1404	129871	1131	2	2	PM, o	0	Morphology and dynamics
COG5	S000004996	P53951	COG5_	Conserved oligomeric Golgi complex subunit 5	COG5 COD4 YNL051W N2476 YNL2476W	45604	403	2	2	ER	0	Protein biogenesis / degradation
YL225	S000004215	Q05948	YL225_	Uncharacterized SVF1-like protein YLR225C	YLR225C	46423	407	2	2	cyt	0	Unknown function
YP025	S000005946	Q02659	YP025_	Putative uncharacterized protein YPL025C	YPL025C LPB6	20609	185	2	2	o	0	Unknown function
GVP36	S000001303	P40531	GVP36_	Protein GVP36	GVP36 YIL041W	36670	326	2	2	ER, cyt	0	Unknown function
YM54	S000004809	Q04336	YM54_	Uncharacterized protein YMR196W	YMR196W YM9646.09	126624	1088	2	2	cyt	0	Unknown function
HES1	S000005763	P35843	HES1_	Protein HES1	HES1 OSH5 YOR237W O5234	49505	434	2	2	cyt, vac	0	Other known process
BRO1	S000006005	P48582	BRO1_	Vacuolar-sorting protein BRO1	BRO1 ASI6 LPF2 NPI3 VPS31 YPL084W	97276	844	2	2	cyt, endo	0	Vesicular transport
CCT8	S000003545	P47079	TCPQ_	T-complex protein 1 subunit theta	CCT8 YJL008C J1374	61662	568	2	2	cyt	0	Protein biogenesis / degradation
SEC7	S000002577	P11075	SEC7_	Protein transport protein SEC7	SEC7 YDR170C YD9395.01C YD9489.05C	226886	2009	2	2	ER, endo	0	Vesicular transport
VAN1	S000004583	P23642	VAN1_	Mannan polymerase I complex VAN1 subunit	VAN1 VRG7 YML115C YM8339.04C	61092	535	2	2	ER	1	Protein biogenesis / degradation
LHP1	S000002209	P33399	LHP1_	La protein homolog	LHP1 LAH1 YLA1 YDL051W	32104	275	2	2	N	0	Gene expression, RNA/DNA
WSC2	S000005227	P53832	WSC2_	Cell wall integrity and stress response component 2	WSC2 YNL283C N0583	52292	503	2	2	vac, PM	0	Unknown function
SNU56	S000002648	Q03782	SNU56_	56 kDa U1 small nuclear ribonucleoprotein component	SNU56 MUD10 YDR240C	56498	492	2	2	N	0	Gene expression, RNA/DNA
EMC10	S000002463	Q12025	EMC10_	Endoplasmic reticulum membrane protein complex subunit 10	EMC10 YDR056C D4219	22769	205	2	2	ER	0	Protein biogenesis / degradation
NPR3	S000001015	P38742	NPR3_	Nitrogen permease regulator 3	NPR3 RMD11 YHL023C	129973	1146	2	2	vac	0	Vacuolar function
RNQ1	S000000533	P25367	RNQ1_	[PIN+] prion protein RNQ1	RNQ1 YCL028W YCL181 YCL28W	42580	405	2	2	cyt	0	Unknown function
TAF12	S000002552	Q03761	TAF12_	Transcription initiation factor TFIID subunit 12	TAF12 TAF61 TAF68 YDR145W YD8358.02	61073	539	2	2	N	0	Gene expression, RNA/DNA
PRP46	S000006072	Q12417	PRP46_	Pre-mRNA-splicing factor PRP46	PRP46 CWC1 NTC50 YPL151C P2594	50700	451	2	2	N	0	Gene expression, RNA/DNA
SEC31	S000002354	P38968	SEC31_	Protein transport protein SEC31	SEC31 WEB1 YDL195W D1229	138717	1273	2	2	ER	0	Vesicular transport
TFG1	S000003418	P41895	T2FA_	Transcription initiation factor IIF subunit alpha	TFG1 SSU71 YGR186W G7526	82194	735	2	2	N	0	Gene expression, RNA/DNA
PFS2	S000005261	P42841	PFS2_	Polyadenylation factor subunit 2	PFS2 YNL317W N0348	53143	465	2	2	N	0	Gene expression, RNA/DNA
KKQ8	S000001651	P36004	KKQ8_	Probable serine/threonine-protein kinase KKQ8	KKQ8 YKL168C YKL632	82590	724	2	2	cyt	0	Regulation and signaling
PEP1	S000000113	P32319	VPS10_	Vacuolar protein sorting/targeting protein VPS10	PEP1 VPS10 VPT1 YBL017C YBL03.22 YBL0302	177777	1579	2	2	ER, vac, endo	1	Vesicular transport
VBA4	S000002526	Q04602	VBA4_	Vacuolar basic amino acid transporter 4	VBA4 YDR119W	85683	768	2	2	vac	14	Vacuolar function
YD012	S000002170	Q12489	YD012_	Cysteine-rich and transmembrane domain-containing protein YDL012C	YDL012C D2880	12175	107	2	2	PM	1	Unknown function
DBF20	S000006315	P32328	DBF20_	Serine/threonine-protein kinase DBF20	DBF20 YPR111W	65880	564	2	2	cyt	0	Regulation and signaling
NSP1	S000003577	P14907	NSP1_	Nucleoporin NSP1	NSP1 YJL041W J1207	86516	823	2	2	N	0	Morphology and dynamics
RFX1	S000004166	P48743	RFX1_	RFX-like DNA-binding protein RFX1	RFX1 CRT1 YLR176C L9470.18	90584	811	2	2	cyt, N	0	Gene expression, RNA/DNA
HMS1	S000005558	Q12398	HMS1_	Probable transcription factor HMS1	HMS1 YOR032C OR26.22	48871	434	2	2	N	0	Gene expression, RNA/DNA
MLH3	S000006085	Q12083	MLH3_	DNA mismatch repair protein MLH3	MLH3 YPL164C P2550	82001	715	2	2	N	0	Gene expression, RNA/DNA
SNC2	S000005854	P33328	SNC2_	Synaptobrevin homolog 2	SNC2 YOR327C	12957	115	2	2	ER, PM, endo	0	Vesicular transport
YEN1	S000000843	P40028	YEN1_	Holliday junction resolvase YEN1	YEN1 YER041W	87364	759	2	2	N, cyt	0	Gene expression, RNA/DNA
YL050	S000004040	Q12155	YL050_	Uncharacterized membrane protein YLR050C	YLR050C L2125	19089	161	2	2	ER	0	Unknown function
ESC1	S000004832	Q03661	ESC1_	Silent chromatin protein ESC1	ESC1 YMR219W YM8261.13 YM9959.01	187138	1658	2	2	N	0	Gene expression, RNA/DNA
STI1	S000005553	P15705	STI1_	Heat shock protein STI1	STI1 YOR027W OR26.17	66265	589	2	2	cyt	0	Protein biogenesis / degradation
ESS1	S000003778	P22696	ESS1_	Peptidyl-prolyl cis-trans isomerase ESS1	ESS1 PIN1 PTF1 YJR017C J1452	19405	170	2	2	N	0	Protein biogenesis / degradation
ATG14	S000000332	P38270	ATG14_	Autophagy-related protein 14	ATG14 APG14 CVT12 YBR128C YBR1003	40454	344	2	2	vac, cyt	0	Vesicular transport
MTW1	S000000032	P39731	MTW1_	Kinetochore-associated protein MTW1	MTW1 DSN3 NSL2 YAL034W-A YAL034AW	33243	289	2	2	cyt, N	0	Vacuolar function
MDG1	S000005117	P53885	MDG1_	Signal transduction protein MDG1	MDG1 YNL173C N1673	40278	366	2	2	cyt, N, PM	0	Regulation and signaling
DBF2	S000003324	P22204	DBF2_	Cell cycle protein kinase DBF2	DBF2 YGR092W	66148	572	2	2	cyt	0	Regulation and signaling
GPI10	S000003110	P30777	GPI10_	GPI mannosyltransferase 3	GPI10 YGL142C	72566	616	2	2	ER	9	Protein biogenesis / degradation
GPI2	S000005997	P46961	GPI2_	Phosphatidylinositol N-acetylglucosaminyltransferase GPI2 subunit	GPI2 GCR4 YPL076W LPF9W	32577	280	2	2	ER	0	Protein biogenesis / degradation
UBX4	S000004671	P54730	UBX4_	UBX domain-containing protein 4	UBX4 YMR067C YM9916.06C	46965	416	2	2	cyt, N	0	Protein biogenesis / degradation
RPL37A	S000004175	P49166	RL37A_	60S ribosomal protein L37-A	RPL37A RPL35A YLR185W L9470.6	9850	88	2	2	cyt	0	Protein biogenesis / degradation
GFD1	S000004868	Q04839	GFD1_	mRNA transport factor GFD1	GFD1 YMR255W YM9920.09	21571	188	2	2	N	0	Gene expression, RNA/DNA
SPT15	S000000950	P13393	TBP_	TATA-box-binding protein	SPT15 BTF1 TBP1 YER148W	27003	240	2	2	N	0	Gene expression, RNA/DNA
IRC8	S000003587	P47046	IRC8_	Uncharacterized protein IRC8	IRC8 YJL051W J1156	91256	822	2	2	vac, cyt	0	Unknown function
PEX21	S000003471	P50091	PEX21_	Peroxisomal membrane protein PEX21	PEX21 YGR239C G8593	33050	288	2	2	perox	0	Unknown function
YD131	S000002538	Q03899	YD131_	F-box protein YDR131C	YDR131C	65243	556	2	2	vac	0	Protein biogenesis / degradation
PTP2	S000005734	P29461	PTP2_	Tyrosine-protein phosphatase 2	PTP2 YOR208W	85868	750	2	2	N	0	Regulation and signaling
SULX	S000006207	P53394	SULX_	Putative sulfate transporter YPR003C	YPR003C LPZ3C YP9723.03C	83384	754	2	2	ER	0	Other known process
PAH1	S000004775	P32567	PAH1_	Phosphatidic acid phosphohydrolase 1	PAH1 PAP1 SMP2 YMR165C YM8520.14C	95031	862	2	2	cyt, N, vac	0	Metabolism / biosynthesis
GET2	S000000885	P40056	GET2_	Golgi to ER traffic protein 2	GET2 HUR2 RMD7 YER083C	31493	285	2	2	ER	3	Vesicular transport
OSW1	S000005781	Q08692	OSW1_	Outer spore wall protein 1	OSW1 YOR255W	32758	278	2	2	o	0	Unknown function
DUG2	S000000485	P38149	DUG2_	Probable di- and tripeptidase DUG2	DUG2 YBR281C YBR2018	98071	878	2	2	cyt, N	0	Protein biogenesis / degradation
EST2	S000004310	Q06163	TERT_	Telomerase reverse transcriptase	EST2 YLR318W L8543.12	102635	884	2	2	N	0	Gene expression, RNA/DNA
GAL11	S000005411	P19659	MED15_	Mediator of RNA polymerase II transcription subunit 15	GAL11 ABE1 MED15 RAR3 SDS4 SPT13 YOL051W	120309	1081	2	2	N	0	Gene expression, RNA/DNA
TRM2	S000001764	P33753	TRM2_	tRNA (uracil(54)-C(5))-methyltransferase	TRM2 NUC2 NUD1 RNC1 YKR056W	72852	639	2	2	cyt	0	Metabolism / biosynthesis
LCP5	S000000929	P40079	LCP5_	U3 small nucleolar ribonucleoprotein protein LCP5	LCP5 YER127W SYGP-ORF43	40794	357	2	2	N	0	Gene expression, RNA/DNA
ULP1	S000005941	Q02724	ULP1_	Ubiquitin-like-specific protease 1	ULP1 YPL020C LPB11C	72378	621	2	2	N	0	Protein biogenesis / degradation
SQS1	S000005168	P53866	SQS1_	Protein SQS1	SQS1 YNL224C N1269	86950	767	2	2	cyt, N	0	Gene expression, RNA/DNA
MST28	S000000079	P39552	MST28_	Multicopy suppressor of SEC21 protein 28	MST28 YAR033W FUN59	27091	234	2	2	ER	2	Vesicular transport
MUK1	S000005991	Q02866	MUK1_	Protein MUK1	MUK1 YPL070W	69538	612	2	2	cyt	0	Unknown function
UBR2	S000004014	Q07963	UBR2_	E3 ubiquitin-protein ligase UBR2	UBR2 YLR024C	216778	1872	2	2	cyt	0	Protein biogenesis / degradation
AST2	S000000903	P39945	AST2_	Protein AST2	AST2 YER101C	48371	430	2	2	cyt	0	Unknown function
PLR1	S000006331	Q06494	PLR1_	Putative pyridoxal reductase	YPR127W	38601	345	2	2	cyt, N	0	Metabolism / biosynthesis
HRD1	S000005373	Q08109	HRD1_	ERAD-associated E3 ubiquitin-protein ligase HRD1	HRD1 DER3 YOL013C	63535	551	2	2	ER	0	Protein biogenesis / degradation
SKI3	S000006393	P17883	SKI3_	Superkiller protein 3	SKI3 YPR189W P9677.7	163726	1432	2	2	N, cyt	0	Gene expression, RNA/DNA
GDE1	S000006031	Q02979	GDE1_	Glycerophosphocholine phosphodiesterase GDE1	GDE1 YPL110C	138014	1223	2	2	cyt	0	Metabolism / biosynthesis
ARG4	S000001060	P04076	ARLY_	Argininosuccinate lyase	ARG4 YHR018C	51989	463	2	2	cyt	0	Metabolism / biosynthesis
RTT107	S000001197	P38850	RT107_	Regulator of Ty1 transposition protein 107	RTT107 ESC4 YHR154W	123017	1070	2	2	N	0	Gene expression, RNA/DNA
RPA12	S000003824	P32529	RPA12_	DNA-directed RNA polymerase I subunit RPA12	RPA12 RRN4 YJR063W J1747	13661	125	2	2	N	0	Gene expression, RNA/DNA
NOP1	S000002172	P15646	FBRL_	rRNA 2'-O-methyltransferase fibrillarin	NOP1 LOT3 YDL014W D2870	34465	327	2	2	N	0	Gene expression, RNA/DNA
RKM4	S000002665	Q12504	RKM4_	Ribosomal lysine N-methyltransferase 4	RKM4 RMS1 SET7 YDR257C YD9320A.07C	57289	494	2	2	N	0	Gene expression, RNA/DNA
UTP20	S000000100	P35194	UTP20_	U3 small nucleolar RNA-associated protein 20	UTP20 YBL004W YBL0101	287560	2493	2	2	N	0	Gene expression, RNA/DNA
YL162	S000004152	Q06235	YL162_	Protein YLR162W	YLR162W	13055	118	2	2	o	1	Unknown function
TPM1	S000005023	P17536	TPM1_	Tropomyosin-1	TPM1 YNL079C N2332	23541	199	2	2	cyt	0	Morphology and dynamics
NKP1	S000002791	Q12493	NKP1_	Inner kinetochore subunit NKP1	NKP1 YDR383C	26976	238	2	2	N	0	Cell cycle and division
TOF1	S000005217	P53840	TOF1_	Topoisomerase 1-associated factor 1	TOF1 YNL273W N0636	141120	1238	2	2	cyt, N	0	Gene expression, RNA/DNA
PRS5	S000005422	Q12265	KPR5_	Ribose-phosphate pyrophosphokinase 5	PRS5 PRPS5 YOL061W O1213	53505	496	2	2	cyt	0	Metabolism / biosynthesis
HEM2	S000003008	P05373	HEM2_	Delta-aminolevulinic acid dehydratase	HEM2 YGL040C	37740	342	2	2	N, cyt	0	Metabolism / biosynthesis
PSE1	S000004925	P32337	IMB3_	Importin subunit beta-3	PSE1 KAP121 YMR308C YM9952.10C	121031	1089	2	2	cyt, N	0	Other known process
VMA22	S000001102	P38784	VMA22_	Vacuolar ATPase assembly protein VMA22	VMA22 YHR060W	21078	181	2	2	ER, N	0	Protein biogenesis / degradation
BCY1	S000001295	P07278	KAPR_	cAMP-dependent protein kinase regulatory subunit	BCY1 REG1 SRA1 YIL033C	47219	416	2	2	cyt	0	Regulation and signaling
